# Supplementary material for: Functional annotation of 19,841 Populus nigra full-length enriched cDNA clones
Source: BMC Genomics. 2007 Dec 3;8:448. doi: 10.1186/1471-2164-8-448 (PMC2222646; doi:10.1186/1471-2164-8-448)
Supplement: Additional file 1 — List of DDBJ accession numbers in dbEST for the full-length enriched ESTs of P. nigra [file 1471-2164-8-448-S1.xls]

## Sheet: SupTable2
Additional file 1: List of DDBJ accession numbers in dbEST for the full-length enriched ESTs of P. nigra
Entry name a	DDBJ accession number
PnFL2-001_A01.f	DB874873
PnFL2-001_A03.f	DB874874
PnFL2-001_A04.f	DB874875
PnFL2-001_A06.f	DB874876
PnFL2-001_A07.f	DB874877
PnFL2-001_A08.f	DB874878
PnFL2-001_A10.f	DB874879
PnFL2-001_A13.f	DB874880
PnFL2-001_A16.f	DB874881
PnFL2-001_A19.f	DB874882
PnFL2-001_A20.f	DB874883
PnFL2-001_A22.f	DB874884
PnFL2-001_A24.f	DB874885
PnFL2-001_B01.f	DB874886
PnFL2-001_B02.f	DB874887
PnFL2-001_B04.f	DB874888
PnFL2-001_B06.f	DB874889
PnFL2-001_B08.f	DB874890
PnFL2-001_B10.f	DB874891
PnFL2-001_B11.f	DB874892
PnFL2-001_B12.f	DB874893
PnFL2-001_B13.f	DB874894
PnFL2-001_B14.f	DB874895
PnFL2-001_B15.f	DB874896
PnFL2-001_B17.f	DB874897
PnFL2-001_B20.f	DB874898
PnFL2-001_B21.f	DB874899
PnFL2-001_B22.f	DB874900
PnFL2-001_C02.f	DB874901
PnFL2-001_C05.f	DB874902
PnFL2-001_C06.f	DB874903
PnFL2-001_C07.f	DB874904
PnFL2-001_C11.f	DB874905
PnFL2-001_C13.f	DB874906
PnFL2-001_C14.f	DB874907
PnFL2-001_C15.f	DB874908
PnFL2-001_C17.f	DB874909
PnFL2-001_C18.f	DB874910
PnFL2-001_C22.f	DB874911
PnFL2-001_D02.f	DB874912
PnFL2-001_D04.f	DB874913
PnFL2-001_D06.f	DB874914
PnFL2-001_D09.f	DB874915
PnFL2-001_D12.f	DB874916
PnFL2-001_D14.f	DB874917
PnFL2-001_D15.f	DB874918
PnFL2-001_D18.f	DB874919
PnFL2-001_D19.f	DB874920
PnFL2-001_D20.f	DB874921
PnFL2-001_D22.f	DB874922
PnFL2-001_D24.f	DB874923
PnFL2-001_E01.f	DB874924
PnFL2-001_E03.f	DB874925
PnFL2-001_E05.f	DB874926
PnFL2-001_E06.f	DB874927
PnFL2-001_E07.f	DB874928
PnFL2-001_E09.f	DB874929
PnFL2-001_E17.f	DB874930
PnFL2-001_E18.f	DB874931
PnFL2-001_E20.f	DB874932
PnFL2-001_E23.f	DB874933
PnFL2-001_F10.f	DB874934
PnFL2-001_F13.f	DB874935
PnFL2-001_F14.f	DB874936
PnFL2-001_F15.f	DB874937
PnFL2-001_F17.f	DB874938
PnFL2-001_F18.f	DB874939
PnFL2-001_F20.f	DB874940
PnFL2-001_F22.f	DB874941
PnFL2-001_F23.f	DB874942
PnFL2-001_F24.f	DB874943
PnFL2-001_G02.f	DB874944
PnFL2-001_G03.f	DB874945
PnFL2-001_G04.f	DB874946
PnFL2-001_G05.f	DB874947
PnFL2-001_G10.f	DB874948
PnFL2-001_G13.f	DB874949
PnFL2-001_G14.f	DB874950
PnFL2-001_G16.f	DB874951
PnFL2-001_G18.f	DB874952
PnFL2-001_G20.f	DB874953
PnFL2-001_G21.f	DB874954
PnFL2-001_G24.f	DB874955
PnFL2-001_H06.f	DB874956
PnFL2-001_H11.f	DB874957
PnFL2-001_H14.f	DB874958
PnFL2-001_H16.f	DB874959
PnFL2-001_H24.f	DB874960
PnFL2-001_I01.f	DB874961
PnFL2-001_I02.f	DB874962
PnFL2-001_I03.f	DB874963
PnFL2-001_I06.f	DB874964
PnFL2-001_I08.f	DB874965
PnFL2-001_I11.f	DB874966
PnFL2-001_I12.f	DB874967
PnFL2-001_I14.f	DB874968
PnFL2-001_I17.f	DB874969
PnFL2-001_I18.f	DB874970
PnFL2-001_I19.f	DB874971
PnFL2-001_I20.f	DB874972
PnFL2-001_I22.f	DB874973
PnFL2-001_I24.f	DB874974
PnFL2-001_J02.f	DB874975
PnFL2-001_J03.f	DB874976
PnFL2-001_J04.f	DB874977
PnFL2-001_J05.f	DB874978
PnFL2-001_J06.f	DB874979
PnFL2-001_J07.f	DB874980
PnFL2-001_J08.f	DB874981
PnFL2-001_J11.f	DB874982
PnFL2-001_J12.f	DB874983
PnFL2-001_J15.f	DB874984
PnFL2-001_J16.f	DB874985
PnFL2-001_J18.f	DB874986
PnFL2-001_J22.f	DB874987
PnFL2-001_J24.f	DB874988
PnFL2-001_K01.f	DB874989
PnFL2-001_K04.f	DB874990
PnFL2-001_K06.f	DB874991
PnFL2-001_K08.f	DB874992
PnFL2-001_K10.f	DB874993
PnFL2-001_K16.f	DB874994
PnFL2-001_K18.f	DB874995
PnFL2-001_K20.f	DB874996
PnFL2-001_K21.f	DB874997
PnFL2-001_K24.f	DB874998
PnFL2-001_L06.f	DB874999
PnFL2-001_L09.f	DB875000
PnFL2-001_L10.f	DB875001
PnFL2-001_L11.f	DB875002
PnFL2-001_L15.f	DB875003
PnFL2-001_L16.f	DB875004
PnFL2-001_L20.f	DB875005
PnFL2-001_L22.f	DB875006
PnFL2-001_L23.f	DB875007
PnFL2-001_M02.f	DB875008
PnFL2-001_M05.f	DB875009
PnFL2-001_M07.f	DB875010
PnFL2-001_M10.f	DB875011
PnFL2-001_M11.f	DB875012
PnFL2-001_M12.f	DB875013
PnFL2-001_M14.f	DB875014
PnFL2-001_M15.f	DB875015
PnFL2-001_M16.f	DB875016
PnFL2-001_M17.f	DB875017
PnFL2-001_M20.f	DB875018
PnFL2-001_M24.f	DB875019
PnFL2-001_N02.f	DB875020
PnFL2-001_N04.f	DB875021
PnFL2-001_N06.f	DB875022
PnFL2-001_N08.f	DB875023
PnFL2-001_N10.f	DB875024
PnFL2-001_N11.f	DB875025
PnFL2-001_N12.f	DB875026
PnFL2-001_N13.f	DB875027
PnFL2-001_N14.f	DB875028
PnFL2-001_N16.f	DB875029
PnFL2-001_N17.f	DB875030
PnFL2-001_N18.f	DB875031
PnFL2-001_N20.f	DB875032
PnFL2-001_O01.f	DB875033
PnFL2-001_O02.f	DB875034
PnFL2-001_O03.f	DB875035
PnFL2-001_O05.f	DB875036
PnFL2-001_O06.f	DB875037
PnFL2-001_O07.f	DB875038
PnFL2-001_O08.f	DB875039
PnFL2-001_O11.f	DB875040
PnFL2-001_O12.f	DB875041
PnFL2-001_O13.f	DB875042
PnFL2-001_O19.f	DB875043
PnFL2-001_O23.f	DB875044
PnFL2-001_P01.f	DB875045
PnFL2-001_P04.f	DB875046
PnFL2-001_P06.f	DB875047
PnFL2-001_P09.f	DB875048
PnFL2-001_P14.f	DB875049
PnFL2-001_P16.f	DB875050
PnFL2-001_P18.f	DB875051
PnFL2-001_P19.f	DB875052
PnFL2-001_P20.f	DB875053
PnFL2-001_P24.f	DB875054
PnFL2-002_A05.f	DB875055
PnFL2-002_A10.f	DB875056
PnFL2-002_A11.f	DB875057
PnFL2-002_A12.f	DB875058
PnFL2-002_A13.f	DB875059
PnFL2-002_A15.f	DB875060
PnFL2-002_A16.f	DB875061
PnFL2-002_A17.f	DB875062
PnFL2-002_A20.f	DB875063
PnFL2-002_B01.f	DB875064
PnFL2-002_B04.f	DB875065
PnFL2-002_B15.f	DB875066
PnFL2-002_B16.f	DB875067
PnFL2-002_B17.f	DB875068
PnFL2-002_B21.f	DB875069
PnFL2-002_B22.f	DB875070
PnFL2-002_B23.f	DB875071
PnFL2-002_B24.f	DB875072
PnFL2-002_C01.f	DB875073
PnFL2-002_C03.f	DB875074
PnFL2-002_C04.f	DB875075
PnFL2-002_C09.f	DB875076
PnFL2-002_C12.f	DB875077
PnFL2-002_C13.f	DB875078
PnFL2-002_C16.f	DB875079
PnFL2-002_C17.f	DB875080
PnFL2-002_C20.f	DB875081
PnFL2-002_C23.f	DB875082
PnFL2-002_C24.f	DB875083
PnFL2-002_D01.f	DB875084
PnFL2-002_D02.f	DB875085
PnFL2-002_D05.f	DB875086
PnFL2-002_D06.f	DB875087
PnFL2-002_D08.f	DB875088
PnFL2-002_D09.f	DB875089
PnFL2-002_D10.f	DB875090
PnFL2-002_D11.f	DB875091
PnFL2-002_D13.f	DB875092
PnFL2-002_D19.f	DB875093
PnFL2-002_D23.f	DB875094
PnFL2-002_D24.f	DB875095
PnFL2-002_E08.f	DB875096
PnFL2-002_E09.f	DB875097
PnFL2-002_E12.f	DB875098
PnFL2-002_E15.f	DB875099
PnFL2-002_E21.f	DB875100
PnFL2-002_E22.f	DB875101
PnFL2-002_E23.f	DB875102
PnFL2-002_E24.f	DB875103
PnFL2-002_F02.f	DB875104
PnFL2-002_F09.f	DB875105
PnFL2-002_F10.f	DB875106
PnFL2-002_F14.f	DB875107
PnFL2-002_F15.f	DB875108
PnFL2-002_F16.f	DB875109
PnFL2-002_F17.f	DB875110
PnFL2-002_F19.f	DB875111
PnFL2-002_F21.f	DB875112
PnFL2-002_F22.f	DB875113
PnFL2-002_F23.f	DB875114
PnFL2-002_F24.f	DB875115
PnFL2-002_G01.f	DB875116
PnFL2-002_G04.f	DB875117
PnFL2-002_G07.f	DB875118
PnFL2-002_G10.f	DB875119
PnFL2-002_G11.f	DB875120
PnFL2-002_G14.f	DB875121
PnFL2-002_G15.f	DB875122
PnFL2-002_G16.f	DB875123
PnFL2-002_G18.f	DB875124
PnFL2-002_G23.f	DB875125
PnFL2-002_H02.f	DB875126
PnFL2-002_H04.f	DB875127
PnFL2-002_H09.f	DB875128
PnFL2-002_H10.f	DB875129
PnFL2-002_H12.f	DB875130
PnFL2-002_H14.f	DB875131
PnFL2-002_H15.f	DB875132
PnFL2-002_H16.f	DB875133
PnFL2-002_H17.f	DB875134
PnFL2-002_H20.f	DB875135
PnFL2-002_H22.f	DB875136
PnFL2-002_H24.f	DB875137
PnFL2-002_I03.f	DB875138
PnFL2-002_I04.f	DB875139
PnFL2-002_I05.f	DB875140
PnFL2-002_I13.f	DB875141
PnFL2-002_I15.f	DB875142
PnFL2-002_I18.f	DB875143
PnFL2-002_I21.f	DB875144
PnFL2-002_I22.f	DB875145
PnFL2-002_I23.f	DB875146
PnFL2-002_J01.f	DB875147
PnFL2-002_J03.f	DB875148
PnFL2-002_J05.f	DB875149
PnFL2-002_J06.f	DB875150
PnFL2-002_J07.f	DB875151
PnFL2-002_J09.f	DB875152
PnFL2-002_J11.f	DB875153
PnFL2-002_J13.f	DB875154
PnFL2-002_J15.f	DB875155
PnFL2-002_J16.f	DB875156
PnFL2-002_J17.f	DB875157
PnFL2-002_J22.f	DB875158
PnFL2-002_J24.f	DB875159
PnFL2-002_K01.f	DB875160
PnFL2-002_K02.f	DB875161
PnFL2-002_K06.f	DB875162
PnFL2-002_K07.f	DB875163
PnFL2-002_K13.f	DB875164
PnFL2-002_K15.f	DB875165
PnFL2-002_K16.f	DB875166
PnFL2-002_K18.f	DB875167
PnFL2-002_K24.f	DB875168
PnFL2-002_L02.f	DB875169
PnFL2-002_L04.f	DB875170
PnFL2-002_L06.f	DB875171
PnFL2-002_L07.f	DB875172
PnFL2-002_L08.f	DB875173
PnFL2-002_L09.f	DB875174
PnFL2-002_L11.f	DB875175
PnFL2-002_L12.f	DB875176
PnFL2-002_L13.f	DB875177
PnFL2-002_L16.f	DB875178
PnFL2-002_L17.f	DB875179
PnFL2-002_L18.f	DB875180
PnFL2-002_L19.f	DB875181
PnFL2-002_L22.f	DB875182
PnFL2-002_M02.f	DB875183
PnFL2-002_M04.f	DB875184
PnFL2-002_M07.f	DB875185
PnFL2-002_M08.f	DB875186
PnFL2-002_M11.f	DB875187
PnFL2-002_M12.f	DB875188
PnFL2-002_M13.f	DB875189
PnFL2-002_M14.f	DB875190
PnFL2-002_M17.f	DB875191
PnFL2-002_M18.f	DB875192
PnFL2-002_M19.f	DB875193
PnFL2-002_M20.f	DB875194
PnFL2-002_M21.f	DB875195
PnFL2-002_M22.f	DB875196
PnFL2-002_M23.f	DB875197
PnFL2-002_M24.f	DB875198
PnFL2-002_N01.f	DB875199
PnFL2-002_N04.f	DB875200
PnFL2-002_N07.f	DB875201
PnFL2-002_N10.f	DB875202
PnFL2-002_N13.f	DB875203
PnFL2-002_N15.f	DB875204
PnFL2-002_N18.f	DB875205
PnFL2-002_N20.f	DB875206
PnFL2-002_N21.f	DB875207
PnFL2-002_O01.f	DB875208
PnFL2-002_O07.f	DB875209
PnFL2-002_O08.f	DB875210
PnFL2-002_O09.f	DB875211
PnFL2-002_O12.f	DB875212
PnFL2-002_O15.f	DB875213
PnFL2-002_O16.f	DB875214
PnFL2-002_O17.f	DB875215
PnFL2-002_O20.f	DB875216
PnFL2-002_O24.f	DB875217
PnFL2-002_P01.f	DB875218
PnFL2-002_P02.f	DB875219
PnFL2-002_P03.f	DB875220
PnFL2-002_P06.f	DB875221
PnFL2-002_P09.f	DB875222
PnFL2-002_P13.f	DB875223
PnFL2-002_P15.f	DB875224
PnFL2-002_P23.f	DB875225
PnFL2-003_A01.f	DB875226
PnFL2-003_A03.f	DB875227
PnFL2-003_A04.f	DB875228
PnFL2-003_A06.f	DB875229
PnFL2-003_A08.f	DB875230
PnFL2-003_A12.f	DB875231
PnFL2-003_A18.f	DB875232
PnFL2-003_A19.f	DB875233
PnFL2-003_A20.f	DB875234
PnFL2-003_A22.f	DB875235
PnFL2-003_B01.f	DB875236
PnFL2-003_B02.f	DB875237
PnFL2-003_B04.f	DB875238
PnFL2-003_B06.f	DB875239
PnFL2-003_B09.f	DB875240
PnFL2-003_B14.f	DB875241
PnFL2-003_B16.f	DB875242
PnFL2-003_B18.f	DB875243
PnFL2-003_B22.f	DB875244
PnFL2-003_B24.f	DB875245
PnFL2-003_C01.f	DB875246
PnFL2-003_C03.f	DB875247
PnFL2-003_C05.f	DB875248
PnFL2-003_C06.f	DB875249
PnFL2-003_C07.f	DB875250
PnFL2-003_C08.f	DB875251
PnFL2-003_C09.f	DB875252
PnFL2-003_C11.f	DB875253
PnFL2-003_C12.f	DB875254
PnFL2-003_C14.f	DB875255
PnFL2-003_C18.f	DB875256
PnFL2-003_C23.f	DB875257
PnFL2-003_D05.f	DB875258
PnFL2-003_D07.f	DB875259
PnFL2-003_D09.f	DB875260
PnFL2-003_D12.f	DB875261
PnFL2-003_D14.f	DB875262
PnFL2-003_D17.f	DB875263
PnFL2-003_D23.f	DB875264
PnFL2-003_E01.f	DB875265
PnFL2-003_E02.f	DB875266
PnFL2-003_E04.f	DB875267
PnFL2-003_E06.f	DB875268
PnFL2-003_E08.f	DB875269
PnFL2-003_E13.f	DB875270
PnFL2-003_E15.f	DB875271
PnFL2-003_E22.f	DB875272
PnFL2-003_E23.f	DB875273
PnFL2-003_E24.f	DB875274
PnFL2-003_F01.f	DB875275
PnFL2-003_F02.f	DB875276
PnFL2-003_F05.f	DB875277
PnFL2-003_F07.f	DB875278
PnFL2-003_F09.f	DB875279
PnFL2-003_F12.f	DB875280
PnFL2-003_F16.f	DB875281
PnFL2-003_F18.f	DB875282
PnFL2-003_F22.f	DB875283
PnFL2-003_F23.f	DB875284
PnFL2-003_G02.f	DB875285
PnFL2-003_G08.f	DB875286
PnFL2-003_G10.f	DB875287
PnFL2-003_G12.f	DB875288
PnFL2-003_G14.f	DB875289
PnFL2-003_G18.f	DB875290
PnFL2-003_G20.f	DB875291
PnFL2-003_G22.f	DB875292
PnFL2-003_H02.f	DB875293
PnFL2-003_H04.f	DB875294
PnFL2-003_H05.f	DB875295
PnFL2-003_H07.f	DB875296
PnFL2-003_H10.f	DB875297
PnFL2-003_H14.f	DB875298
PnFL2-003_H15.f	DB875299
PnFL2-003_H16.f	DB875300
PnFL2-003_H19.f	DB875301
PnFL2-003_H20.f	DB875302
PnFL2-003_H22.f	DB875303
PnFL2-003_H24.f	DB875304
PnFL2-003_I01.f	DB875305
PnFL2-003_I04.f	DB875306
PnFL2-003_I06.f	DB875307
PnFL2-003_I07.f	DB875308
PnFL2-003_I11.f	DB875309
PnFL2-003_I15.f	DB875310
PnFL2-003_I17.f	DB875311
PnFL2-003_I22.f	DB875312
PnFL2-003_I23.f	DB875313
PnFL2-003_J02.f	DB875314
PnFL2-003_J03.f	DB875315
PnFL2-003_J05.f	DB875316
PnFL2-003_J11.f	DB875317
PnFL2-003_J12.f	DB875318
PnFL2-003_J14.f	DB875319
PnFL2-003_J18.f	DB875320
PnFL2-003_J20.f	DB875321
PnFL2-003_J21.f	DB875322
PnFL2-003_J22.f	DB875323
PnFL2-003_J23.f	DB875324
PnFL2-003_K01.f	DB875325
PnFL2-003_K02.f	DB875326
PnFL2-003_K03.f	DB875327
PnFL2-003_K05.f	DB875328
PnFL2-003_K06.f	DB875329
PnFL2-003_K11.f	DB875330
PnFL2-003_K23.f	DB875331
PnFL2-003_K24.f	DB875332
PnFL2-003_L01.f	DB875333
PnFL2-003_L06.f	DB875334
PnFL2-003_L07.f	DB875335
PnFL2-003_L08.f	DB875336
PnFL2-003_L11.f	DB875337
PnFL2-003_L14.f	DB875338
PnFL2-003_L15.f	DB875339
PnFL2-003_L18.f	DB875340
PnFL2-003_L19.f	DB875341
PnFL2-003_L22.f	DB875342
PnFL2-003_L23.f	DB875343
PnFL2-003_L24.f	DB875344
PnFL2-003_M06.f	DB875345
PnFL2-003_M07.f	DB875346
PnFL2-003_M11.f	DB875347
PnFL2-003_M15.f	DB875348
PnFL2-003_M16.f	DB875349
PnFL2-003_M18.f	DB875350
PnFL2-003_M19.f	DB875351
PnFL2-003_N03.f	DB875352
PnFL2-003_N05.f	DB875353
PnFL2-003_N06.f	DB875354
PnFL2-003_N07.f	DB875355
PnFL2-003_N10.f	DB875356
PnFL2-003_N15.f	DB875357
PnFL2-003_N17.f	DB875358
PnFL2-003_N21.f	DB875359
PnFL2-003_N24.f	DB875360
PnFL2-003_O06.f	DB875361
PnFL2-003_O07.f	DB875362
PnFL2-003_O09.f	DB875363
PnFL2-003_O12.f	DB875364
PnFL2-003_O16.f	DB875365
PnFL2-003_O20.f	DB875366
PnFL2-003_P01.f	DB875367
PnFL2-003_P02.f	DB875368
PnFL2-003_P03.f	DB875369
PnFL2-003_P12.f	DB875370
PnFL2-003_P14.f	DB875371
PnFL2-003_P20.f	DB875372
PnFL2-003_P22.f	DB875373
PnFL2-003_P23.f	DB875374
PnFL2-004_A01.f	DB875375
PnFL2-004_A02.f	DB875376
PnFL2-004_A03.f	DB875377
PnFL2-004_A05.f	DB875378
PnFL2-004_A08.f	DB875379
PnFL2-004_A11.f	DB875380
PnFL2-004_A19.f	DB875381
PnFL2-004_A21.f	DB875382
PnFL2-004_A22.f	DB875383
PnFL2-004_A24.f	DB875384
PnFL2-004_B02.f	DB875385
PnFL2-004_B14.f	DB875386
PnFL2-004_B16.f	DB875387
PnFL2-004_B20.f	DB875388
PnFL2-004_B22.f	DB875389
PnFL2-004_B23.f	DB875390
PnFL2-004_B24.f	DB875391
PnFL2-004_C01.f	DB875392
PnFL2-004_C05.f	DB875393
PnFL2-004_C06.f	DB875394
PnFL2-004_C07.f	DB875395
PnFL2-004_C08.f	DB875396
PnFL2-004_C09.f	DB875397
PnFL2-004_C10.f	DB875398
PnFL2-004_C11.f	DB875399
PnFL2-004_C17.f	DB875400
PnFL2-004_C18.f	DB875401
PnFL2-004_C19.f	DB875402
PnFL2-004_C23.f	DB875403
PnFL2-004_C24.f	DB875404
PnFL2-004_D04.f	DB875405
PnFL2-004_D05.f	DB875406
PnFL2-004_D07.f	DB875407
PnFL2-004_D09.f	DB875408
PnFL2-004_D16.f	DB875409
PnFL2-004_D22.f	DB875410
PnFL2-004_D23.f	DB875411
PnFL2-004_E03.f	DB875412
PnFL2-004_E05.f	DB875413
PnFL2-004_E06.f	DB875414
PnFL2-004_E10.f	DB875415
PnFL2-004_E13.f	DB875416
PnFL2-004_E17.f	DB875417
PnFL2-004_E18.f	DB875418
PnFL2-004_E20.f	DB875419
PnFL2-004_E23.f	DB875420
PnFL2-004_E24.f	DB875421
PnFL2-004_F01.f	DB875422
PnFL2-004_F02.f	DB875423
PnFL2-004_F03.f	DB875424
PnFL2-004_F05.f	DB875425
PnFL2-004_F06.f	DB875426
PnFL2-004_F16.f	DB875427
PnFL2-004_F19.f	DB875428
PnFL2-004_F20.f	DB875429
PnFL2-004_F22.f	DB875430
PnFL2-004_F24.f	DB875431
PnFL2-004_G09.f	DB875432
PnFL2-004_G10.f	DB875433
PnFL2-004_G12.f	DB875434
PnFL2-004_G13.f	DB875435
PnFL2-004_G14.f	DB875436
PnFL2-004_G17.f	DB875437
PnFL2-004_G24.f	DB875438
PnFL2-004_H03.f	DB875439
PnFL2-004_H04.f	DB875440
PnFL2-004_H05.f	DB875441
PnFL2-004_H06.f	DB875442
PnFL2-004_H09.f	DB875443
PnFL2-004_H10.f	DB875444
PnFL2-004_H11.f	DB875445
PnFL2-004_H13.f	DB875446
PnFL2-004_H16.f	DB875447
PnFL2-004_H20.f	DB875448
PnFL2-004_H22.f	DB875449
PnFL2-004_H24.f	DB875450
PnFL2-004_I01.f	DB875451
PnFL2-004_I02.f	DB875452
PnFL2-004_I03.f	DB875453
PnFL2-004_I06.f	DB875454
PnFL2-004_I07.f	DB875455
PnFL2-004_I09.f	DB875456
PnFL2-004_I10.f	DB875457
PnFL2-004_I11.f	DB875458
PnFL2-004_I15.f	DB875459
PnFL2-004_I17.f	DB875460
PnFL2-004_I22.f	DB875461
PnFL2-004_I23.f	DB875462
PnFL2-004_J02.f	DB875463
PnFL2-004_J07.f	DB875464
PnFL2-004_J08.f	DB875465
PnFL2-004_J14.f	DB875466
PnFL2-004_J18.f	DB875467
PnFL2-004_J20.f	DB875468
PnFL2-004_J22.f	DB875469
PnFL2-004_J23.f	DB875470
PnFL2-004_K05.f	DB875471
PnFL2-004_K07.f	DB875472
PnFL2-004_K09.f	DB875473
PnFL2-004_K10.f	DB875474
PnFL2-004_K17.f	DB875475
PnFL2-004_K19.f	DB875476
PnFL2-004_K20.f	DB875477
PnFL2-004_K21.f	DB875478
PnFL2-004_K22.f	DB875479
PnFL2-004_K23.f	DB875480
PnFL2-004_L01.f	DB875481
PnFL2-004_L02.f	DB875482
PnFL2-004_L03.f	DB875483
PnFL2-004_L05.f	DB875484
PnFL2-004_L07.f	DB875485
PnFL2-004_L11.f	DB875486
PnFL2-004_L13.f	DB875487
PnFL2-004_L14.f	DB875488
PnFL2-004_L17.f	DB875489
PnFL2-004_L22.f	DB875490
PnFL2-004_M01.f	DB875491
PnFL2-004_M04.f	DB875492
PnFL2-004_M05.f	DB875493
PnFL2-004_M06.f	DB875494
PnFL2-004_M09.f	DB875495
PnFL2-004_M11.f	DB875496
PnFL2-004_M16.f	DB875497
PnFL2-004_M18.f	DB875498
PnFL2-004_M20.f	DB875499
PnFL2-004_M21.f	DB875500
PnFL2-004_N02.f	DB875501
PnFL2-004_N04.f	DB875502
PnFL2-004_N08.f	DB875503
PnFL2-004_N09.f	DB875504
PnFL2-004_N11.f	DB875505
PnFL2-004_N12.f	DB875506
PnFL2-004_N16.f	DB875507
PnFL2-004_N21.f	DB875508
PnFL2-004_N24.f	DB875509
PnFL2-004_O04.f	DB875510
PnFL2-004_O05.f	DB875511
PnFL2-004_O06.f	DB875512
PnFL2-004_O14.f	DB875513
PnFL2-004_O16.f	DB875514
PnFL2-004_O17.f	DB875515
PnFL2-004_O18.f	DB875516
PnFL2-004_O20.f	DB875517
PnFL2-004_O21.f	DB875518
PnFL2-004_O23.f	DB875519
PnFL2-004_P03.f	DB875520
PnFL2-004_P04.f	DB875521
PnFL2-004_P05.f	DB875522
PnFL2-004_P11.f	DB875523
PnFL2-004_P13.f	DB875524
PnFL2-004_P14.f	DB875525
PnFL2-004_P17.f	DB875526
PnFL2-004_P18.f	DB875527
PnFL2-005_A02.f	DB875528
PnFL2-005_A06.f	DB875529
PnFL2-005_A13.f	DB875530
PnFL2-005_A14.f	DB875531
PnFL2-005_A16.f	DB875532
PnFL2-005_A22.f	DB875533
PnFL2-005_B01.f	DB875534
PnFL2-005_B02.f	DB875535
PnFL2-005_B04.f	DB875536
PnFL2-005_B06.f	DB875537
PnFL2-005_B11.f	DB875538
PnFL2-005_B23.f	DB875539
PnFL2-005_C01.f	DB875540
PnFL2-005_C02.f	DB875541
PnFL2-005_C03.f	DB875542
PnFL2-005_C04.f	DB875543
PnFL2-005_C10.f	DB875544
PnFL2-005_C11.f	DB875545
PnFL2-005_C12.f	DB875546
PnFL2-005_C14.f	DB875547
PnFL2-005_C15.f	DB875548
PnFL2-005_C16.f	DB875549
PnFL2-005_C19.f	DB875550
PnFL2-005_C20.f	DB875551
PnFL2-005_C21.f	DB875552
PnFL2-005_C22.f	DB875553
PnFL2-005_C23.f	DB875554
PnFL2-005_D02.f	DB875555
PnFL2-005_D03.f	DB875556
PnFL2-005_D05.f	DB875557
PnFL2-005_D07.f	DB875558
PnFL2-005_D08.f	DB875559
PnFL2-005_D10.f	DB875560
PnFL2-005_D12.f	DB875561
PnFL2-005_D15.f	DB875562
PnFL2-005_D16.f	DB875563
PnFL2-005_D17.f	DB875564
PnFL2-005_D19.f	DB875565
PnFL2-005_D22.f	DB875566
PnFL2-005_D24.f	DB875567
PnFL2-005_E01.f	DB875568
PnFL2-005_E04.f	DB875569
PnFL2-005_E05.f	DB875570
PnFL2-005_E09.f	DB875571
PnFL2-005_E11.f	DB875572
PnFL2-005_E13.f	DB875573
PnFL2-005_E15.f	DB875574
PnFL2-005_E17.f	DB875575
PnFL2-005_E18.f	DB875576
PnFL2-005_E20.f	DB875577
PnFL2-005_E21.f	DB875578
PnFL2-005_E22.f	DB875579
PnFL2-005_F02.f	DB875580
PnFL2-005_F04.f	DB875581
PnFL2-005_F06.f	DB875582
PnFL2-005_F07.f	DB875583
PnFL2-005_F09.f	DB875584
PnFL2-005_F10.f	DB875585
PnFL2-005_F11.f	DB875586
PnFL2-005_F13.f	DB875587
PnFL2-005_F15.f	DB875588
PnFL2-005_F16.f	DB875589
PnFL2-005_F17.f	DB875590
PnFL2-005_F18.f	DB875591
PnFL2-005_F19.f	DB875592
PnFL2-005_F21.f	DB875593
PnFL2-005_F22.f	DB875594
PnFL2-005_F23.f	DB875595
PnFL2-005_G04.f	DB875596
PnFL2-005_G05.f	DB875597
PnFL2-005_G08.f	DB875598
PnFL2-005_G11.f	DB875599
PnFL2-005_G13.f	DB875600
PnFL2-005_G15.f	DB875601
PnFL2-005_G16.f	DB875602
PnFL2-005_G17.f	DB875603
PnFL2-005_G18.f	DB875604
PnFL2-005_G24.f	DB875605
PnFL2-005_H10.f	DB875606
PnFL2-005_H13.f	DB875607
PnFL2-005_H15.f	DB875608
PnFL2-005_H18.f	DB875609
PnFL2-005_H19.f	DB875610
PnFL2-005_H20.f	DB875611
PnFL2-005_H21.f	DB875612
PnFL2-005_H23.f	DB875613
PnFL2-005_I03.f	DB875614
PnFL2-005_I04.f	DB875615
PnFL2-005_I10.f	DB875616
PnFL2-005_I15.f	DB875617
PnFL2-005_I18.f	DB875618
PnFL2-005_I19.f	DB875619
PnFL2-005_I20.f	DB875620
PnFL2-005_I22.f	DB875621
PnFL2-005_J01.f	DB875622
PnFL2-005_J04.f	DB875623
PnFL2-005_J05.f	DB875624
PnFL2-005_J09.f	DB875625
PnFL2-005_J10.f	DB875626
PnFL2-005_J12.f	DB875627
PnFL2-005_J14.f	DB875628
PnFL2-005_J17.f	DB875629
PnFL2-005_J18.f	DB875630
PnFL2-005_J19.f	DB875631
PnFL2-005_K02.f	DB875632
PnFL2-005_K03.f	DB875633
PnFL2-005_K04.f	DB875634
PnFL2-005_K10.f	DB875635
PnFL2-005_K19.f	DB875636
PnFL2-005_K20.f	DB875637
PnFL2-005_K22.f	DB875638
PnFL2-005_K24.f	DB875639
PnFL2-005_L01.f	DB875640
PnFL2-005_L02.f	DB875641
PnFL2-005_L03.f	DB875642
PnFL2-005_L05.f	DB875643
PnFL2-005_L06.f	DB875644
PnFL2-005_L08.f	DB875645
PnFL2-005_L09.f	DB875646
PnFL2-005_L10.f	DB875647
PnFL2-005_L13.f	DB875648
PnFL2-005_L15.f	DB875649
PnFL2-005_L18.f	DB875650
PnFL2-005_L19.f	DB875651
PnFL2-005_M01.f	DB875652
PnFL2-005_M03.f	DB875653
PnFL2-005_M04.f	DB875654
PnFL2-005_M05.f	DB875655
PnFL2-005_M06.f	DB875656
PnFL2-005_M08.f	DB875657
PnFL2-005_M09.f	DB875658
PnFL2-005_M10.f	DB875659
PnFL2-005_M11.f	DB875660
PnFL2-005_M13.f	DB875661
PnFL2-005_M14.f	DB875662
PnFL2-005_M19.f	DB875663
PnFL2-005_M20.f	DB875664
PnFL2-005_M21.f	DB875665
PnFL2-005_N03.f	DB875666
PnFL2-005_N04.f	DB875667
PnFL2-005_N06.f	DB875668
PnFL2-005_N07.f	DB875669
PnFL2-005_N11.f	DB875670
PnFL2-005_N12.f	DB875671
PnFL2-005_N14.f	DB875672
PnFL2-005_N15.f	DB875673
PnFL2-005_N16.f	DB875674
PnFL2-005_N17.f	DB875675
PnFL2-005_N18.f	DB875676
PnFL2-005_N19.f	DB875677
PnFL2-005_N21.f	DB875678
PnFL2-005_N22.f	DB875679
PnFL2-005_N24.f	DB875680
PnFL2-005_O03.f	DB875681
PnFL2-005_O04.f	DB875682
PnFL2-005_O06.f	DB875683
PnFL2-005_O07.f	DB875684
PnFL2-005_O09.f	DB875685
PnFL2-005_O11.f	DB875686
PnFL2-005_O12.f	DB875687
PnFL2-005_O13.f	DB875688
PnFL2-005_O15.f	DB875689
PnFL2-005_O17.f	DB875690
PnFL2-005_O19.f	DB875691
PnFL2-005_O20.f	DB875692
PnFL2-005_O21.f	DB875693
PnFL2-005_P03.f	DB875694
PnFL2-005_P09.f	DB875695
PnFL2-005_P14.f	DB875696
PnFL2-005_P15.f	DB875697
PnFL2-005_P16.f	DB875698
PnFL2-005_P17.f	DB875699
PnFL2-005_P18.f	DB875700
PnFL2-005_P19.f	DB875701
PnFL2-005_P20.f	DB875702
PnFL2-005_P21.f	DB875703
PnFL2-005_P24.f	DB875704
PnFL2-006_A01.f	DB875705
PnFL2-006_A05.f	DB875706
PnFL2-006_A10.f	DB875707
PnFL2-006_A11.f	DB875708
PnFL2-006_A14.f	DB875709
PnFL2-006_A15.f	DB875710
PnFL2-006_A18.f	DB875711
PnFL2-006_A19.f	DB875712
PnFL2-006_A21.f	DB875713
PnFL2-006_A22.f	DB875714
PnFL2-006_B02.f	DB875715
PnFL2-006_B09.f	DB875716
PnFL2-006_B10.f	DB875717
PnFL2-006_B11.f	DB875718
PnFL2-006_B12.f	DB875719
PnFL2-006_B14.f	DB875720
PnFL2-006_B15.f	DB875721
PnFL2-006_B18.f	DB875722
PnFL2-006_B19.f	DB875723
PnFL2-006_B21.f	DB875724
PnFL2-006_B22.f	DB875725
PnFL2-006_C03.f	DB875726
PnFL2-006_C07.f	DB875727
PnFL2-006_C08.f	DB875728
PnFL2-006_C09.f	DB875729
PnFL2-006_C12.f	DB875730
PnFL2-006_C15.f	DB875731
PnFL2-006_C16.f	DB875732
PnFL2-006_C18.f	DB875733
PnFL2-006_C19.f	DB875734
PnFL2-006_C20.f	DB875735
PnFL2-006_C22.f	DB875736
PnFL2-006_C23.f	DB875737
PnFL2-006_C24.f	DB875738
PnFL2-006_D03.f	DB875739
PnFL2-006_D04.f	DB875740
PnFL2-006_D05.f	DB875741
PnFL2-006_D06.f	DB875742
PnFL2-006_D07.f	DB875743
PnFL2-006_D08.f	DB875744
PnFL2-006_D09.f	DB875745
PnFL2-006_D10.f	DB875746
PnFL2-006_D13.f	DB875747
PnFL2-006_D15.f	DB875748
PnFL2-006_D19.f	DB875749
PnFL2-006_D20.f	DB875750
PnFL2-006_D21.f	DB875751
PnFL2-006_D22.f	DB875752
PnFL2-006_D23.f	DB875753
PnFL2-006_E02.f	DB875754
PnFL2-006_E04.f	DB875755
PnFL2-006_E05.f	DB875756
PnFL2-006_E09.f	DB875757
PnFL2-006_E11.f	DB875758
PnFL2-006_E12.f	DB875759
PnFL2-006_E13.f	DB875760
PnFL2-006_E14.f	DB875761
PnFL2-006_E18.f	DB875762
PnFL2-006_E19.f	DB875763
PnFL2-006_E21.f	DB875764
PnFL2-006_E24.f	DB875765
PnFL2-006_F02.f	DB875766
PnFL2-006_F03.f	DB875767
PnFL2-006_F04.f	DB875768
PnFL2-006_F06.f	DB875769
PnFL2-006_F09.f	DB875770
PnFL2-006_F10.f	DB875771
PnFL2-006_F11.f	DB875772
PnFL2-006_F12.f	DB875773
PnFL2-006_F13.f	DB875774
PnFL2-006_F18.f	DB875775
PnFL2-006_F19.f	DB875776
PnFL2-006_F20.f	DB875777
PnFL2-006_F21.f	DB875778
PnFL2-006_F24.f	DB875779
PnFL2-006_G04.f	DB875780
PnFL2-006_G08.f	DB875781
PnFL2-006_G10.f	DB875782
PnFL2-006_G12.f	DB875783
PnFL2-006_G13.f	DB875784
PnFL2-006_G15.f	DB875785
PnFL2-006_G16.f	DB875786
PnFL2-006_G18.f	DB875787
PnFL2-006_G19.f	DB875788
PnFL2-006_G20.f	DB875789
PnFL2-006_G21.f	DB875790
PnFL2-006_G22.f	DB875791
PnFL2-006_G23.f	DB875792
PnFL2-006_G24.f	DB875793
PnFL2-006_H01.f	DB875794
PnFL2-006_H02.f	DB875795
PnFL2-006_H05.f	DB875796
PnFL2-006_H06.f	DB875797
PnFL2-006_H10.f	DB875798
PnFL2-006_H11.f	DB875799
PnFL2-006_H12.f	DB875800
PnFL2-006_H14.f	DB875801
PnFL2-006_H15.f	DB875802
PnFL2-006_H17.f	DB875803
PnFL2-006_H18.f	DB875804
PnFL2-006_H19.f	DB875805
PnFL2-006_H20.f	DB875806
PnFL2-006_H23.f	DB875807
PnFL2-006_H24.f	DB875808
PnFL2-006_I02.f	DB875809
PnFL2-006_I03.f	DB875810
PnFL2-006_I06.f	DB875811
PnFL2-006_I08.f	DB875812
PnFL2-006_I09.f	DB875813
PnFL2-006_I10.f	DB875814
PnFL2-006_I11.f	DB875815
PnFL2-006_I12.f	DB875816
PnFL2-006_I14.f	DB875817
PnFL2-006_I17.f	DB875818
PnFL2-006_I18.f	DB875819
PnFL2-006_I19.f	DB875820
PnFL2-006_I20.f	DB875821
PnFL2-006_I21.f	DB875822
PnFL2-006_J01.f	DB875823
PnFL2-006_J02.f	DB875824
PnFL2-006_J03.f	DB875825
PnFL2-006_J04.f	DB875826
PnFL2-006_J07.f	DB875827
PnFL2-006_J10.f	DB875828
PnFL2-006_J11.f	DB875829
PnFL2-006_J12.f	DB875830
PnFL2-006_J13.f	DB875831
PnFL2-006_J15.f	DB875832
PnFL2-006_J20.f	DB875833
PnFL2-006_J22.f	DB875834
PnFL2-006_J24.f	DB875835
PnFL2-006_K01.f	DB875836
PnFL2-006_K02.f	DB875837
PnFL2-006_K03.f	DB875838
PnFL2-006_K04.f	DB875839
PnFL2-006_K05.f	DB875840
PnFL2-006_K08.f	DB875841
PnFL2-006_K09.f	DB875842
PnFL2-006_K12.f	DB875843
PnFL2-006_K14.f	DB875844
PnFL2-006_K15.f	DB875845
PnFL2-006_K17.f	DB875846
PnFL2-006_K18.f	DB875847
PnFL2-006_K20.f	DB875848
PnFL2-006_K22.f	DB875849
PnFL2-006_K24.f	DB875850
PnFL2-006_L01.f	DB875851
PnFL2-006_L02.f	DB875852
PnFL2-006_L03.f	DB875853
PnFL2-006_L11.f	DB875854
PnFL2-006_L12.f	DB875855
PnFL2-006_L13.f	DB875856
PnFL2-006_L15.f	DB875857
PnFL2-006_L19.f	DB875858
PnFL2-006_L22.f	DB875859
PnFL2-006_L23.f	DB875860
PnFL2-006_L24.f	DB875861
PnFL2-006_M01.f	DB875862
PnFL2-006_M02.f	DB875863
PnFL2-006_M04.f	DB875864
PnFL2-006_M05.f	DB875865
PnFL2-006_M06.f	DB875866
PnFL2-006_M08.f	DB875867
PnFL2-006_M09.f	DB875868
PnFL2-006_M11.f	DB875869
PnFL2-006_M16.f	DB875870
PnFL2-006_M17.f	DB875871
PnFL2-006_M19.f	DB875872
PnFL2-006_M20.f	DB875873
PnFL2-006_M24.f	DB875874
PnFL2-006_N03.f	DB875875
PnFL2-006_N04.f	DB875876
PnFL2-006_N05.f	DB875877
PnFL2-006_N08.f	DB875878
PnFL2-006_N09.f	DB875879
PnFL2-006_N10.f	DB875880
PnFL2-006_N11.f	DB875881
PnFL2-006_N14.f	DB875882
PnFL2-006_N15.f	DB875883
PnFL2-006_N16.f	DB875884
PnFL2-006_N17.f	DB875885
PnFL2-006_N18.f	DB875886
PnFL2-006_N19.f	DB875887
PnFL2-006_N20.f	DB875888
PnFL2-006_N22.f	DB875889
PnFL2-006_N24.f	DB875890
PnFL2-006_O02.f	DB875891
PnFL2-006_O09.f	DB875892
PnFL2-006_O14.f	DB875893
PnFL2-006_O15.f	DB875894
PnFL2-006_O16.f	DB875895
PnFL2-006_O18.f	DB875896
PnFL2-006_O19.f	DB875897
PnFL2-006_O22.f	DB875898
PnFL2-006_O24.f	DB875899
PnFL2-006_P02.f	DB875900
PnFL2-006_P03.f	DB875901
PnFL2-006_P06.f	DB875902
PnFL2-006_P08.f	DB875903
PnFL2-006_P09.f	DB875904
PnFL2-006_P10.f	DB875905
PnFL2-006_P12.f	DB875906
PnFL2-006_P13.f	DB875907
PnFL2-006_P14.f	DB875908
PnFL2-006_P15.f	DB875909
PnFL2-006_P19.f	DB875910
PnFL2-006_P21.f	DB875911
PnFL2-006_P22.f	DB875912
PnFL2-006_P24.f	DB875913
PnFL2-007_A01.f	DB875914
PnFL2-007_A02.f	DB875915
PnFL2-007_A11.f	DB875916
PnFL2-007_A15.f	DB875917
PnFL2-007_A16.f	DB875918
PnFL2-007_A17.f	DB875919
PnFL2-007_A18.f	DB875920
PnFL2-007_A19.f	DB875921
PnFL2-007_A20.f	DB875922
PnFL2-007_A22.f	DB875923
PnFL2-007_A24.f	DB875924
PnFL2-007_B02.f	DB875925
PnFL2-007_B03.f	DB875926
PnFL2-007_B10.f	DB875927
PnFL2-007_B13.f	DB875928
PnFL2-007_B14.f	DB875929
PnFL2-007_B15.f	DB875930
PnFL2-007_B16.f	DB875931
PnFL2-007_B17.f	DB875932
PnFL2-007_B18.f	DB875933
PnFL2-007_B21.f	DB875934
PnFL2-007_B22.f	DB875935
PnFL2-007_B24.f	DB875936
PnFL2-007_C04.f	DB875937
PnFL2-007_C06.f	DB875938
PnFL2-007_C10.f	DB875939
PnFL2-007_C12.f	DB875940
PnFL2-007_C13.f	DB875941
PnFL2-007_C17.f	DB875942
PnFL2-007_C18.f	DB875943
PnFL2-007_C19.f	DB875944
PnFL2-007_C20.f	DB875945
PnFL2-007_D01.f	DB875946
PnFL2-007_D02.f	DB875947
PnFL2-007_D04.f	DB875948
PnFL2-007_D07.f	DB875949
PnFL2-007_D10.f	DB875950
PnFL2-007_D12.f	DB875951
PnFL2-007_D17.f	DB875952
PnFL2-007_D18.f	DB875953
PnFL2-007_D19.f	DB875954
PnFL2-007_D20.f	DB875955
PnFL2-007_D22.f	DB875956
PnFL2-007_D23.f	DB875957
PnFL2-007_E01.f	DB875958
PnFL2-007_E07.f	DB875959
PnFL2-007_E08.f	DB875960
PnFL2-007_E09.f	DB875961
PnFL2-007_E10.f	DB875962
PnFL2-007_E11.f	DB875963
PnFL2-007_E14.f	DB875964
PnFL2-007_E15.f	DB875965
PnFL2-007_E17.f	DB875966
PnFL2-007_E18.f	DB875967
PnFL2-007_E19.f	DB875968
PnFL2-007_E20.f	DB875969
PnFL2-007_E22.f	DB875970
PnFL2-007_E24.f	DB875971
PnFL2-007_F02.f	DB875972
PnFL2-007_F07.f	DB875973
PnFL2-007_F10.f	DB875974
PnFL2-007_F13.f	DB875975
PnFL2-007_F16.f	DB875976
PnFL2-007_F17.f	DB875977
PnFL2-007_F19.f	DB875978
PnFL2-007_F21.f	DB875979
PnFL2-007_F22.f	DB875980
PnFL2-007_G01.f	DB875981
PnFL2-007_G02.f	DB875982
PnFL2-007_G03.f	DB875983
PnFL2-007_G07.f	DB875984
PnFL2-007_G09.f	DB875985
PnFL2-007_G10.f	DB875986
PnFL2-007_G13.f	DB875987
PnFL2-007_G16.f	DB875988
PnFL2-007_G17.f	DB875989
PnFL2-007_G18.f	DB875990
PnFL2-007_G19.f	DB875991
PnFL2-007_G21.f	DB875992
PnFL2-007_G23.f	DB875993
PnFL2-007_H02.f	DB875994
PnFL2-007_H04.f	DB875995
PnFL2-007_H05.f	DB875996
PnFL2-007_H06.f	DB875997
PnFL2-007_H09.f	DB875998
PnFL2-007_H10.f	DB875999
PnFL2-007_H11.f	DB876000
PnFL2-007_H12.f	DB876001
PnFL2-007_H13.f	DB876002
PnFL2-007_H14.f	DB876003
PnFL2-007_H15.f	DB876004
PnFL2-007_H16.f	DB876005
PnFL2-007_H24.f	DB876006
PnFL2-007_I02.f	DB876007
PnFL2-007_I04.f	DB876008
PnFL2-007_I11.f	DB876009
PnFL2-007_I15.f	DB876010
PnFL2-007_I17.f	DB876011
PnFL2-007_I23.f	DB876012
PnFL2-007_J02.f	DB876013
PnFL2-007_J03.f	DB876014
PnFL2-007_J04.f	DB876015
PnFL2-007_J07.f	DB876016
PnFL2-007_J08.f	DB876017
PnFL2-007_J09.f	DB876018
PnFL2-007_J12.f	DB876019
PnFL2-007_J13.f	DB876020
PnFL2-007_J15.f	DB876021
PnFL2-007_J16.f	DB876022
PnFL2-007_J17.f	DB876023
PnFL2-007_J18.f	DB876024
PnFL2-007_J20.f	DB876025
PnFL2-007_J21.f	DB876026
PnFL2-007_J22.f	DB876027
PnFL2-007_J23.f	DB876028
PnFL2-007_J24.f	DB876029
PnFL2-007_K01.f	DB876030
PnFL2-007_K02.f	DB876031
PnFL2-007_K03.f	DB876032
PnFL2-007_K13.f	DB876033
PnFL2-007_K15.f	DB876034
PnFL2-007_K17.f	DB876035
PnFL2-007_K20.f	DB876036
PnFL2-007_K23.f	DB876037
PnFL2-007_L03.f	DB876038
PnFL2-007_L04.f	DB876039
PnFL2-007_L10.f	DB876040
PnFL2-007_L15.f	DB876041
PnFL2-007_L16.f	DB876042
PnFL2-007_L17.f	DB876043
PnFL2-007_L18.f	DB876044
PnFL2-007_L21.f	DB876045
PnFL2-007_L22.f	DB876046
PnFL2-007_L23.f	DB876047
PnFL2-007_M02.f	DB876048
PnFL2-007_M03.f	DB876049
PnFL2-007_M04.f	DB876050
PnFL2-007_M07.f	DB876051
PnFL2-007_M10.f	DB876052
PnFL2-007_M12.f	DB876053
PnFL2-007_M13.f	DB876054
PnFL2-007_M17.f	DB876055
PnFL2-007_M18.f	DB876056
PnFL2-007_M19.f	DB876057
PnFL2-007_M20.f	DB876058
PnFL2-007_M22.f	DB876059
PnFL2-007_M24.f	DB876060
PnFL2-007_N02.f	DB876061
PnFL2-007_N03.f	DB876062
PnFL2-007_N04.f	DB876063
PnFL2-007_N05.f	DB876064
PnFL2-007_N14.f	DB876065
PnFL2-007_N15.f	DB876066
PnFL2-007_N18.f	DB876067
PnFL2-007_N19.f	DB876068
PnFL2-007_N20.f	DB876069
PnFL2-007_N21.f	DB876070
PnFL2-007_N24.f	DB876071
PnFL2-007_O03.f	DB876072
PnFL2-007_O04.f	DB876073
PnFL2-007_O05.f	DB876074
PnFL2-007_O15.f	DB876075
PnFL2-007_O18.f	DB876076
PnFL2-007_O21.f	DB876077
PnFL2-007_P02.f	DB876078
PnFL2-007_P03.f	DB876079
PnFL2-007_P07.f	DB876080
PnFL2-007_P08.f	DB876081
PnFL2-007_P09.f	DB876082
PnFL2-007_P12.f	DB876083
PnFL2-007_P13.f	DB876084
PnFL2-007_P14.f	DB876085
PnFL2-007_P15.f	DB876086
PnFL2-007_P16.f	DB876087
PnFL2-007_P17.f	DB876088
PnFL2-007_P18.f	DB876089
PnFL2-007_P22.f	DB876090
PnFL2-007_P24.f	DB876091
PnFL2-008_A04.f	DB876092
PnFL2-008_A06.f	DB876093
PnFL2-008_A07.f	DB876094
PnFL2-008_A09.f	DB876095
PnFL2-008_A10.f	DB876096
PnFL2-008_A12.f	DB876097
PnFL2-008_A15.f	DB876098
PnFL2-008_A20.f	DB876099
PnFL2-008_A23.f	DB876100
PnFL2-008_B01.f	DB876101
PnFL2-008_B04.f	DB876102
PnFL2-008_B08.f	DB876103
PnFL2-008_B09.f	DB876104
PnFL2-008_B10.f	DB876105
PnFL2-008_B14.f	DB876106
PnFL2-008_B22.f	DB876107
PnFL2-008_B24.f	DB876108
PnFL2-008_C01.f	DB876109
PnFL2-008_C03.f	DB876110
PnFL2-008_C05.f	DB876111
PnFL2-008_C07.f	DB876112
PnFL2-008_C09.f	DB876113
PnFL2-008_C10.f	DB876114
PnFL2-008_C12.f	DB876115
PnFL2-008_C14.f	DB876116
PnFL2-008_C17.f	DB876117
PnFL2-008_C18.f	DB876118
PnFL2-008_C19.f	DB876119
PnFL2-008_C22.f	DB876120
PnFL2-008_C24.f	DB876121
PnFL2-008_D02.f	DB876122
PnFL2-008_D09.f	DB876123
PnFL2-008_D10.f	DB876124
PnFL2-008_D11.f	DB876125
PnFL2-008_D12.f	DB876126
PnFL2-008_D14.f	DB876127
PnFL2-008_D15.f	DB876128
PnFL2-008_D17.f	DB876129
PnFL2-008_D23.f	DB876130
PnFL2-008_D24.f	DB876131
PnFL2-008_E01.f	DB876132
PnFL2-008_E04.f	DB876133
PnFL2-008_E08.f	DB876134
PnFL2-008_E10.f	DB876135
PnFL2-008_E11.f	DB876136
PnFL2-008_E12.f	DB876137
PnFL2-008_E13.f	DB876138
PnFL2-008_E14.f	DB876139
PnFL2-008_E16.f	DB876140
PnFL2-008_E19.f	DB876141
PnFL2-008_E20.f	DB876142
PnFL2-008_E21.f	DB876143
PnFL2-008_F01.f	DB876144
PnFL2-008_F02.f	DB876145
PnFL2-008_F03.f	DB876146
PnFL2-008_F10.f	DB876147
PnFL2-008_F11.f	DB876148
PnFL2-008_F13.f	DB876149
PnFL2-008_F15.f	DB876150
PnFL2-008_F16.f	DB876151
PnFL2-008_F18.f	DB876152
PnFL2-008_F20.f	DB876153
PnFL2-008_F21.f	DB876154
PnFL2-008_F22.f	DB876155
PnFL2-008_F23.f	DB876156
PnFL2-008_F24.f	DB876157
PnFL2-008_G05.f	DB876158
PnFL2-008_G14.f	DB876159
PnFL2-008_G15.f	DB876160
PnFL2-008_G24.f	DB876161
PnFL2-008_H01.f	DB876162
PnFL2-008_H04.f	DB876163
PnFL2-008_H07.f	DB876164
PnFL2-008_H09.f	DB876165
PnFL2-008_H10.f	DB876166
PnFL2-008_H13.f	DB876167
PnFL2-008_H20.f	DB876168
PnFL2-008_H24.f	DB876169
PnFL2-008_I07.f	DB876170
PnFL2-008_I10.f	DB876171
PnFL2-008_I15.f	DB876172
PnFL2-008_I16.f	DB876173
PnFL2-008_I17.f	DB876174
PnFL2-008_I18.f	DB876175
PnFL2-008_I21.f	DB876176
PnFL2-008_J01.f	DB876177
PnFL2-008_J06.f	DB876178
PnFL2-008_J07.f	DB876179
PnFL2-008_J10.f	DB876180
PnFL2-008_J15.f	DB876181
PnFL2-008_J24.f	DB876182
PnFL2-008_K01.f	DB876183
PnFL2-008_K07.f	DB876184
PnFL2-008_K12.f	DB876185
PnFL2-008_K15.f	DB876186
PnFL2-008_K18.f	DB876187
PnFL2-008_K19.f	DB876188
PnFL2-008_K21.f	DB876189
PnFL2-008_K24.f	DB876190
PnFL2-008_L02.f	DB876191
PnFL2-008_L04.f	DB876192
PnFL2-008_L05.f	DB876193
PnFL2-008_L08.f	DB876194
PnFL2-008_L12.f	DB876195
PnFL2-008_L20.f	DB876196
PnFL2-008_M01.f	DB876197
PnFL2-008_M03.f	DB876198
PnFL2-008_M05.f	DB876199
PnFL2-008_M08.f	DB876200
PnFL2-008_M12.f	DB876201
PnFL2-008_M13.f	DB876202
PnFL2-008_M17.f	DB876203
PnFL2-008_M20.f	DB876204
PnFL2-008_N01.f	DB876205
PnFL2-008_N03.f	DB876206
PnFL2-008_N04.f	DB876207
PnFL2-008_N07.f	DB876208
PnFL2-008_N11.f	DB876209
PnFL2-008_N12.f	DB876210
PnFL2-008_N13.f	DB876211
PnFL2-008_N14.f	DB876212
PnFL2-008_N16.f	DB876213
PnFL2-008_N20.f	DB876214
PnFL2-008_N21.f	DB876215
PnFL2-008_O02.f	DB876216
PnFL2-008_O04.f	DB876217
PnFL2-008_O08.f	DB876218
PnFL2-008_O12.f	DB876219
PnFL2-008_O16.f	DB876220
PnFL2-008_O17.f	DB876221
PnFL2-008_O18.f	DB876222
PnFL2-008_O22.f	DB876223
PnFL2-008_O24.f	DB876224
PnFL2-008_P01.f	DB876225
PnFL2-008_P02.f	DB876226
PnFL2-008_P03.f	DB876227
PnFL2-008_P06.f	DB876228
PnFL2-008_P09.f	DB876229
PnFL2-008_P12.f	DB876230
PnFL2-008_P13.f	DB876231
PnFL2-008_P14.f	DB876232
PnFL2-008_P15.f	DB876233
PnFL2-008_P20.f	DB876234
PnFL2-008_P21.f	DB876235
PnFL2-009_A03.f	DB876236
PnFL2-009_A06.f	DB876237
PnFL2-009_A13.f	DB876238
PnFL2-009_A14.f	DB876239
PnFL2-009_A15.f	DB876240
PnFL2-009_A16.f	DB876241
PnFL2-009_A17.f	DB876242
PnFL2-009_A18.f	DB876243
PnFL2-009_A19.f	DB876244
PnFL2-009_A23.f	DB876245
PnFL2-009_A24.f	DB876246
PnFL2-009_B01.f	DB876247
PnFL2-009_B03.f	DB876248
PnFL2-009_B04.f	DB876249
PnFL2-009_B11.f	DB876250
PnFL2-009_B13.f	DB876251
PnFL2-009_B16.f	DB876252
PnFL2-009_B17.f	DB876253
PnFL2-009_B18.f	DB876254
PnFL2-009_B20.f	DB876255
PnFL2-009_B21.f	DB876256
PnFL2-009_B23.f	DB876257
PnFL2-009_C01.f	DB876258
PnFL2-009_C02.f	DB876259
PnFL2-009_C03.f	DB876260
PnFL2-009_C05.f	DB876261
PnFL2-009_C07.f	DB876262
PnFL2-009_C08.f	DB876263
PnFL2-009_C09.f	DB876264
PnFL2-009_C10.f	DB876265
PnFL2-009_C11.f	DB876266
PnFL2-009_C15.f	DB876267
PnFL2-009_C16.f	DB876268
PnFL2-009_D02.f	DB876269
PnFL2-009_D06.f	DB876270
PnFL2-009_D08.f	DB876271
PnFL2-009_D09.f	DB876272
PnFL2-009_D11.f	DB876273
PnFL2-009_D12.f	DB876274
PnFL2-009_D14.f	DB876275
PnFL2-009_D17.f	DB876276
PnFL2-009_D18.f	DB876277
PnFL2-009_D20.f	DB876278
PnFL2-009_D22.f	DB876279
PnFL2-009_D23.f	DB876280
PnFL2-009_D24.f	DB876281
PnFL2-009_E04.f	DB876282
PnFL2-009_E05.f	DB876283
PnFL2-009_E07.f	DB876284
PnFL2-009_E08.f	DB876285
PnFL2-009_E09.f	DB876286
PnFL2-009_E10.f	DB876287
PnFL2-009_E11.f	DB876288
PnFL2-009_E13.f	DB876289
PnFL2-009_E15.f	DB876290
PnFL2-009_E16.f	DB876291
PnFL2-009_E17.f	DB876292
PnFL2-009_E18.f	DB876293
PnFL2-009_E19.f	DB876294
PnFL2-009_E21.f	DB876295
PnFL2-009_E23.f	DB876296
PnFL2-009_F03.f	DB876297
PnFL2-009_F05.f	DB876298
PnFL2-009_F09.f	DB876299
PnFL2-009_F14.f	DB876300
PnFL2-009_F15.f	DB876301
PnFL2-009_F16.f	DB876302
PnFL2-009_F17.f	DB876303
PnFL2-009_F18.f	DB876304
PnFL2-009_F20.f	DB876305
PnFL2-009_F23.f	DB876306
PnFL2-009_G01.f	DB876307
PnFL2-009_G05.f	DB876308
PnFL2-009_G09.f	DB876309
PnFL2-009_G12.f	DB876310
PnFL2-009_G13.f	DB876311
PnFL2-009_G14.f	DB876312
PnFL2-009_G15.f	DB876313
PnFL2-009_G17.f	DB876314
PnFL2-009_G18.f	DB876315
PnFL2-009_G19.f	DB876316
PnFL2-009_G20.f	DB876317
PnFL2-009_G23.f	DB876318
PnFL2-009_G24.f	DB876319
PnFL2-009_H01.f	DB876320
PnFL2-009_H02.f	DB876321
PnFL2-009_H13.f	DB876322
PnFL2-009_H15.f	DB876323
PnFL2-009_H18.f	DB876324
PnFL2-009_H19.f	DB876325
PnFL2-009_H20.f	DB876326
PnFL2-009_H21.f	DB876327
PnFL2-009_H22.f	DB876328
PnFL2-009_I02.f	DB876329
PnFL2-009_I05.f	DB876330
PnFL2-009_I06.f	DB876331
PnFL2-009_I07.f	DB876332
PnFL2-009_I10.f	DB876333
PnFL2-009_I11.f	DB876334
PnFL2-009_I13.f	DB876335
PnFL2-009_I16.f	DB876336
PnFL2-009_I17.f	DB876337
PnFL2-009_I18.f	DB876338
PnFL2-009_I19.f	DB876339
PnFL2-009_I23.f	DB876340
PnFL2-009_J04.f	DB876341
PnFL2-009_J07.f	DB876342
PnFL2-009_J10.f	DB876343
PnFL2-009_J16.f	DB876344
PnFL2-009_J17.f	DB876345
PnFL2-009_J20.f	DB876346
PnFL2-009_J21.f	DB876347
PnFL2-009_J23.f	DB876348
PnFL2-009_K01.f	DB876349
PnFL2-009_K02.f	DB876350
PnFL2-009_K04.f	DB876351
PnFL2-009_K07.f	DB876352
PnFL2-009_K08.f	DB876353
PnFL2-009_K11.f	DB876354
PnFL2-009_K12.f	DB876355
PnFL2-009_K15.f	DB876356
PnFL2-009_K19.f	DB876357
PnFL2-009_K20.f	DB876358
PnFL2-009_K21.f	DB876359
PnFL2-009_K23.f	DB876360
PnFL2-009_L01.f	DB876361
PnFL2-009_L02.f	DB876362
PnFL2-009_L03.f	DB876363
PnFL2-009_L06.f	DB876364
PnFL2-009_L09.f	DB876365
PnFL2-009_L10.f	DB876366
PnFL2-009_L11.f	DB876367
PnFL2-009_L13.f	DB876368
PnFL2-009_L14.f	DB876369
PnFL2-009_L15.f	DB876370
PnFL2-009_L18.f	DB876371
PnFL2-009_L19.f	DB876372
PnFL2-009_L20.f	DB876373
PnFL2-009_L23.f	DB876374
PnFL2-009_L24.f	DB876375
PnFL2-009_M01.f	DB876376
PnFL2-009_M02.f	DB876377
PnFL2-009_M03.f	DB876378
PnFL2-009_M04.f	DB876379
PnFL2-009_M10.f	DB876380
PnFL2-009_M11.f	DB876381
PnFL2-009_M12.f	DB876382
PnFL2-009_M13.f	DB876383
PnFL2-009_M15.f	DB876384
PnFL2-009_M17.f	DB876385
PnFL2-009_M18.f	DB876386
PnFL2-009_M19.f	DB876387
PnFL2-009_M21.f	DB876388
PnFL2-009_M23.f	DB876389
PnFL2-009_N02.f	DB876390
PnFL2-009_N03.f	DB876391
PnFL2-009_N05.f	DB876392
PnFL2-009_N06.f	DB876393
PnFL2-009_N12.f	DB876394
PnFL2-009_N13.f	DB876395
PnFL2-009_N14.f	DB876396
PnFL2-009_N15.f	DB876397
PnFL2-009_N20.f	DB876398
PnFL2-009_N21.f	DB876399
PnFL2-009_N22.f	DB876400
PnFL2-009_N23.f	DB876401
PnFL2-009_O01.f	DB876402
PnFL2-009_O02.f	DB876403
PnFL2-009_O04.f	DB876404
PnFL2-009_O09.f	DB876405
PnFL2-009_O10.f	DB876406
PnFL2-009_O11.f	DB876407
PnFL2-009_O13.f	DB876408
PnFL2-009_O14.f	DB876409
PnFL2-009_O15.f	DB876410
PnFL2-009_O16.f	DB876411
PnFL2-009_O19.f	DB876412
PnFL2-009_O21.f	DB876413
PnFL2-009_O22.f	DB876414
PnFL2-009_P02.f	DB876415
PnFL2-009_P04.f	DB876416
PnFL2-009_P09.f	DB876417
PnFL2-009_P12.f	DB876418
PnFL2-009_P13.f	DB876419
PnFL2-009_P16.f	DB876420
PnFL2-009_P18.f	DB876421
PnFL2-009_P21.f	DB876422
PnFL2-009_P23.f	DB876423
PnFL2-009_P24.f	DB876424
PnFL2-010_A01.f	DB876425
PnFL2-010_A02.f	DB876426
PnFL2-010_A03.f	DB876427
PnFL2-010_A04.f	DB876428
PnFL2-010_A07.f	DB876429
PnFL2-010_A09.f	DB876430
PnFL2-010_A11.f	DB876431
PnFL2-010_A13.f	DB876432
PnFL2-010_A15.f	DB876433
PnFL2-010_A16.f	DB876434
PnFL2-010_A17.f	DB876435
PnFL2-010_A20.f	DB876436
PnFL2-010_A21.f	DB876437
PnFL2-010_A22.f	DB876438
PnFL2-010_A24.f	DB876439
PnFL2-010_B01.f	DB876440
PnFL2-010_B02.f	DB876441
PnFL2-010_B03.f	DB876442
PnFL2-010_B04.f	DB876443
PnFL2-010_B08.f	DB876444
PnFL2-010_B09.f	DB876445
PnFL2-010_B10.f	DB876446
PnFL2-010_B18.f	DB876447
PnFL2-010_B21.f	DB876448
PnFL2-010_B23.f	DB876449
PnFL2-010_B24.f	DB876450
PnFL2-010_C03.f	DB876451
PnFL2-010_C05.f	DB876452
PnFL2-010_C06.f	DB876453
PnFL2-010_C09.f	DB876454
PnFL2-010_C11.f	DB876455
PnFL2-010_C13.f	DB876456
PnFL2-010_C14.f	DB876457
PnFL2-010_C17.f	DB876458
PnFL2-010_C19.f	DB876459
PnFL2-010_C20.f	DB876460
PnFL2-010_C23.f	DB876461
PnFL2-010_C24.f	DB876462
PnFL2-010_D01.f	DB876463
PnFL2-010_D04.f	DB876464
PnFL2-010_D07.f	DB876465
PnFL2-010_D12.f	DB876466
PnFL2-010_D13.f	DB876467
PnFL2-010_D15.f	DB876468
PnFL2-010_D18.f	DB876469
PnFL2-010_D19.f	DB876470
PnFL2-010_D20.f	DB876471
PnFL2-010_D21.f	DB876472
PnFL2-010_D22.f	DB876473
PnFL2-010_D24.f	DB876474
PnFL2-010_E01.f	DB876475
PnFL2-010_E02.f	DB876476
PnFL2-010_E05.f	DB876477
PnFL2-010_E10.f	DB876478
PnFL2-010_E11.f	DB876479
PnFL2-010_E14.f	DB876480
PnFL2-010_E15.f	DB876481
PnFL2-010_E16.f	DB876482
PnFL2-010_E17.f	DB876483
PnFL2-010_E19.f	DB876484
PnFL2-010_E21.f	DB876485
PnFL2-010_E22.f	DB876486
PnFL2-010_E24.f	DB876487
PnFL2-010_F01.f	DB876488
PnFL2-010_F02.f	DB876489
PnFL2-010_F09.f	DB876490
PnFL2-010_F12.f	DB876491
PnFL2-010_F15.f	DB876492
PnFL2-010_F16.f	DB876493
PnFL2-010_F20.f	DB876494
PnFL2-010_F22.f	DB876495
PnFL2-010_F24.f	DB876496
PnFL2-010_G01.f	DB876497
PnFL2-010_G03.f	DB876498
PnFL2-010_G07.f	DB876499
PnFL2-010_G09.f	DB876500
PnFL2-010_G12.f	DB876501
PnFL2-010_G17.f	DB876502
PnFL2-010_G18.f	DB876503
PnFL2-010_G19.f	DB876504
PnFL2-010_G21.f	DB876505
PnFL2-010_G23.f	DB876506
PnFL2-010_H02.f	DB876507
PnFL2-010_H03.f	DB876508
PnFL2-010_H05.f	DB876509
PnFL2-010_H06.f	DB876510
PnFL2-010_H08.f	DB876511
PnFL2-010_H09.f	DB876512
PnFL2-010_H11.f	DB876513
PnFL2-010_H14.f	DB876514
PnFL2-010_H20.f	DB876515
PnFL2-010_H21.f	DB876516
PnFL2-010_H24.f	DB876517
PnFL2-010_I02.f	DB876518
PnFL2-010_I04.f	DB876519
PnFL2-010_I08.f	DB876520
PnFL2-010_I09.f	DB876521
PnFL2-010_I10.f	DB876522
PnFL2-010_I13.f	DB876523
PnFL2-010_I14.f	DB876524
PnFL2-010_I15.f	DB876525
PnFL2-010_I16.f	DB876526
PnFL2-010_I17.f	DB876527
PnFL2-010_I19.f	DB876528
PnFL2-010_I23.f	DB876529
PnFL2-010_I24.f	DB876530
PnFL2-010_J02.f	DB876531
PnFL2-010_J07.f	DB876532
PnFL2-010_J08.f	DB876533
PnFL2-010_J11.f	DB876534
PnFL2-010_J14.f	DB876535
PnFL2-010_J16.f	DB876536
PnFL2-010_J18.f	DB876537
PnFL2-010_J19.f	DB876538
PnFL2-010_J21.f	DB876539
PnFL2-010_J24.f	DB876540
PnFL2-010_K01.f	DB876541
PnFL2-010_K03.f	DB876542
PnFL2-010_K04.f	DB876543
PnFL2-010_K05.f	DB876544
PnFL2-010_K08.f	DB876545
PnFL2-010_K09.f	DB876546
PnFL2-010_K10.f	DB876547
PnFL2-010_K13.f	DB876548
PnFL2-010_K19.f	DB876549
PnFL2-010_K20.f	DB876550
PnFL2-010_K22.f	DB876551
PnFL2-010_L02.f	DB876552
PnFL2-010_L03.f	DB876553
PnFL2-010_L06.f	DB876554
PnFL2-010_L09.f	DB876555
PnFL2-010_L11.f	DB876556
PnFL2-010_L15.f	DB876557
PnFL2-010_L16.f	DB876558
PnFL2-010_L17.f	DB876559
PnFL2-010_L20.f	DB876560
PnFL2-010_L23.f	DB876561
PnFL2-010_M02.f	DB876562
PnFL2-010_M03.f	DB876563
PnFL2-010_M04.f	DB876564
PnFL2-010_M15.f	DB876565
PnFL2-010_M16.f	DB876566
PnFL2-010_M18.f	DB876567
PnFL2-010_M22.f	DB876568
PnFL2-010_M24.f	DB876569
PnFL2-010_N06.f	DB876570
PnFL2-010_N13.f	DB876571
PnFL2-010_N15.f	DB876572
PnFL2-010_N17.f	DB876573
PnFL2-010_N18.f	DB876574
PnFL2-010_N20.f	DB876575
PnFL2-010_N22.f	DB876576
PnFL2-010_N23.f	DB876577
PnFL2-010_O02.f	DB876578
PnFL2-010_O03.f	DB876579
PnFL2-010_O06.f	DB876580
PnFL2-010_O19.f	DB876581
PnFL2-010_O22.f	DB876582
PnFL2-010_P04.f	DB876583
PnFL2-010_P05.f	DB876584
PnFL2-010_P06.f	DB876585
PnFL2-010_P09.f	DB876586
PnFL2-010_P12.f	DB876587
PnFL2-010_P14.f	DB876588
PnFL2-010_P17.f	DB876589
PnFL2-010_P18.f	DB876590
PnFL2-010_P19.f	DB876591
PnFL2-010_P22.f	DB876592
PnFL2-010_P24.f	DB876593
PnFL2-011_A01.f	DB876594
PnFL2-011_A02.f	DB876595
PnFL2-011_A03.f	DB876596
PnFL2-011_A04.f	DB876597
PnFL2-011_A05.f	DB876598
PnFL2-011_A06.f	DB876599
PnFL2-011_A07.f	DB876600
PnFL2-011_A08.f	DB876601
PnFL2-011_A10.f	DB876602
PnFL2-011_A11.f	DB876603
PnFL2-011_A12.f	DB876604
PnFL2-011_A16.f	DB876605
PnFL2-011_A19.f	DB876606
PnFL2-011_A22.f	DB876607
PnFL2-011_A23.f	DB876608
PnFL2-011_B01.f	DB876609
PnFL2-011_B02.f	DB876610
PnFL2-011_B06.f	DB876611
PnFL2-011_B08.f	DB876612
PnFL2-011_B09.f	DB876613
PnFL2-011_B12.f	DB876614
PnFL2-011_B13.f	DB876615
PnFL2-011_B15.f	DB876616
PnFL2-011_B16.f	DB876617
PnFL2-011_B19.f	DB876618
PnFL2-011_B21.f	DB876619
PnFL2-011_B23.f	DB876620
PnFL2-011_B24.f	DB876621
PnFL2-011_C02.f	DB876622
PnFL2-011_C03.f	DB876623
PnFL2-011_C06.f	DB876624
PnFL2-011_C13.f	DB876625
PnFL2-011_C19.f	DB876626
PnFL2-011_C20.f	DB876627
PnFL2-011_C21.f	DB876628
PnFL2-011_C22.f	DB876629
PnFL2-011_C23.f	DB876630
PnFL2-011_D02.f	DB876631
PnFL2-011_D17.f	DB876632
PnFL2-011_D18.f	DB876633
PnFL2-011_D20.f	DB876634
PnFL2-011_D22.f	DB876635
PnFL2-011_D23.f	DB876636
PnFL2-011_E05.f	DB876637
PnFL2-011_E06.f	DB876638
PnFL2-011_E10.f	DB876639
PnFL2-011_E12.f	DB876640
PnFL2-011_E13.f	DB876641
PnFL2-011_E15.f	DB876642
PnFL2-011_E17.f	DB876643
PnFL2-011_E22.f	DB876644
PnFL2-011_F01.f	DB876645
PnFL2-011_F02.f	DB876646
PnFL2-011_F04.f	DB876647
PnFL2-011_F05.f	DB876648
PnFL2-011_F06.f	DB876649
PnFL2-011_F09.f	DB876650
PnFL2-011_F10.f	DB876651
PnFL2-011_F11.f	DB876652
PnFL2-011_F12.f	DB876653
PnFL2-011_F13.f	DB876654
PnFL2-011_F15.f	DB876655
PnFL2-011_F18.f	DB876656
PnFL2-011_F20.f	DB876657
PnFL2-011_F21.f	DB876658
PnFL2-011_F22.f	DB876659
PnFL2-011_F23.f	DB876660
PnFL2-011_F24.f	DB876661
PnFL2-011_G01.f	DB876662
PnFL2-011_G06.f	DB876663
PnFL2-011_G08.f	DB876664
PnFL2-011_G11.f	DB876665
PnFL2-011_G12.f	DB876666
PnFL2-011_G14.f	DB876667
PnFL2-011_G17.f	DB876668
PnFL2-011_G20.f	DB876669
PnFL2-011_G21.f	DB876670
PnFL2-011_G24.f	DB876671
PnFL2-011_H01.f	DB876672
PnFL2-011_H02.f	DB876673
PnFL2-011_H03.f	DB876674
PnFL2-011_H05.f	DB876675
PnFL2-011_H06.f	DB876676
PnFL2-011_H15.f	DB876677
PnFL2-011_H16.f	DB876678
PnFL2-011_H18.f	DB876679
PnFL2-011_H19.f	DB876680
PnFL2-011_H21.f	DB876681
PnFL2-011_H22.f	DB876682
PnFL2-011_H23.f	DB876683
PnFL2-011_H24.f	DB876684
PnFL2-011_I02.f	DB876685
PnFL2-011_I06.f	DB876686
PnFL2-011_I07.f	DB876687
PnFL2-011_I10.f	DB876688
PnFL2-011_I11.f	DB876689
PnFL2-011_I13.f	DB876690
PnFL2-011_I19.f	DB876691
PnFL2-011_I24.f	DB876692
PnFL2-011_J01.f	DB876693
PnFL2-011_J02.f	DB876694
PnFL2-011_J13.f	DB876695
PnFL2-011_J14.f	DB876696
PnFL2-011_J15.f	DB876697
PnFL2-011_J20.f	DB876698
PnFL2-011_J21.f	DB876699
PnFL2-011_J22.f	DB876700
PnFL2-011_J24.f	DB876701
PnFL2-011_K02.f	DB876702
PnFL2-011_K05.f	DB876703
PnFL2-011_K08.f	DB876704
PnFL2-011_K10.f	DB876705
PnFL2-011_K11.f	DB876706
PnFL2-011_K14.f	DB876707
PnFL2-011_K17.f	DB876708
PnFL2-011_K18.f	DB876709
PnFL2-011_K21.f	DB876710
PnFL2-011_K22.f	DB876711
PnFL2-011_L01.f	DB876712
PnFL2-011_L02.f	DB876713
PnFL2-011_L03.f	DB876714
PnFL2-011_L04.f	DB876715
PnFL2-011_L06.f	DB876716
PnFL2-011_L08.f	DB876717
PnFL2-011_L16.f	DB876718
PnFL2-011_L17.f	DB876719
PnFL2-011_L24.f	DB876720
PnFL2-011_M01.f	DB876721
PnFL2-011_M03.f	DB876722
PnFL2-011_M04.f	DB876723
PnFL2-011_M05.f	DB876724
PnFL2-011_M09.f	DB876725
PnFL2-011_M15.f	DB876726
PnFL2-011_M16.f	DB876727
PnFL2-011_M19.f	DB876728
PnFL2-011_M20.f	DB876729
PnFL2-011_M23.f	DB876730
PnFL2-011_N01.f	DB876731
PnFL2-011_N04.f	DB876732
PnFL2-011_N05.f	DB876733
PnFL2-011_N06.f	DB876734
PnFL2-011_N08.f	DB876735
PnFL2-011_N09.f	DB876736
PnFL2-011_N11.f	DB876737
PnFL2-011_N15.f	DB876738
PnFL2-011_N16.f	DB876739
PnFL2-011_N18.f	DB876740
PnFL2-011_N19.f	DB876741
PnFL2-011_N20.f	DB876742
PnFL2-011_N21.f	DB876743
PnFL2-011_N22.f	DB876744
PnFL2-011_N24.f	DB876745
PnFL2-011_O02.f	DB876746
PnFL2-011_O06.f	DB876747
PnFL2-011_O07.f	DB876748
PnFL2-011_O09.f	DB876749
PnFL2-011_O10.f	DB876750
PnFL2-011_O11.f	DB876751
PnFL2-011_O14.f	DB876752
PnFL2-011_O16.f	DB876753
PnFL2-011_O19.f	DB876754
PnFL2-011_O21.f	DB876755
PnFL2-011_P01.f	DB876756
PnFL2-011_P03.f	DB876757
PnFL2-011_P05.f	DB876758
PnFL2-011_P07.f	DB876759
PnFL2-011_P08.f	DB876760
PnFL2-011_P10.f	DB876761
PnFL2-011_P11.f	DB876762
PnFL2-011_P12.f	DB876763
PnFL2-011_P13.f	DB876764
PnFL2-011_P14.f	DB876765
PnFL2-011_P15.f	DB876766
PnFL2-011_P17.f	DB876767
PnFL2-011_P22.f	DB876768
PnFL2-011_P24.f	DB876769
PnFL2-012_A01.f	DB876770
PnFL2-012_A02.f	DB876771
PnFL2-012_A07.f	DB876772
PnFL2-012_A13.f	DB876773
PnFL2-012_A15.f	DB876774
PnFL2-012_A22.f	DB876775
PnFL2-012_A24.f	DB876776
PnFL2-012_B01.f	DB876777
PnFL2-012_B02.f	DB876778
PnFL2-012_B06.f	DB876779
PnFL2-012_B13.f	DB876780
PnFL2-012_B14.f	DB876781
PnFL2-012_B15.f	DB876782
PnFL2-012_B16.f	DB876783
PnFL2-012_B20.f	DB876784
PnFL2-012_B21.f	DB876785
PnFL2-012_B23.f	DB876786
PnFL2-012_B24.f	DB876787
PnFL2-012_C02.f	DB876788
PnFL2-012_C03.f	DB876789
PnFL2-012_C09.f	DB876790
PnFL2-012_C11.f	DB876791
PnFL2-012_C13.f	DB876792
PnFL2-012_C14.f	DB876793
PnFL2-012_C16.f	DB876794
PnFL2-012_C22.f	DB876795
PnFL2-012_D01.f	DB876796
PnFL2-012_D04.f	DB876797
PnFL2-012_D05.f	DB876798
PnFL2-012_D09.f	DB876799
PnFL2-012_D10.f	DB876800
PnFL2-012_D15.f	DB876801
PnFL2-012_D17.f	DB876802
PnFL2-012_E01.f	DB876803
PnFL2-012_E03.f	DB876804
PnFL2-012_E04.f	DB876805
PnFL2-012_E05.f	DB876806
PnFL2-012_E08.f	DB876807
PnFL2-012_E09.f	DB876808
PnFL2-012_E10.f	DB876809
PnFL2-012_E13.f	DB876810
PnFL2-012_E14.f	DB876811
PnFL2-012_E16.f	DB876812
PnFL2-012_E17.f	DB876813
PnFL2-012_E19.f	DB876814
PnFL2-012_E23.f	DB876815
PnFL2-012_E24.f	DB876816
PnFL2-012_F06.f	DB876817
PnFL2-012_F07.f	DB876818
PnFL2-012_F09.f	DB876819
PnFL2-012_F13.f	DB876820
PnFL2-012_F15.f	DB876821
PnFL2-012_F16.f	DB876822
PnFL2-012_F19.f	DB876823
PnFL2-012_F20.f	DB876824
PnFL2-012_F23.f	DB876825
PnFL2-012_G01.f	DB876826
PnFL2-012_G02.f	DB876827
PnFL2-012_G03.f	DB876828
PnFL2-012_G04.f	DB876829
PnFL2-012_G06.f	DB876830
PnFL2-012_G09.f	DB876831
PnFL2-012_G10.f	DB876832
PnFL2-012_G13.f	DB876833
PnFL2-012_G14.f	DB876834
PnFL2-012_G17.f	DB876835
PnFL2-012_G19.f	DB876836
PnFL2-012_G21.f	DB876837
PnFL2-012_G22.f	DB876838
PnFL2-012_H05.f	DB876839
PnFL2-012_H06.f	DB876840
PnFL2-012_H11.f	DB876841
PnFL2-012_H12.f	DB876842
PnFL2-012_H13.f	DB876843
PnFL2-012_H15.f	DB876844
PnFL2-012_H16.f	DB876845
PnFL2-012_H17.f	DB876846
PnFL2-012_H21.f	DB876847
PnFL2-012_I02.f	DB876848
PnFL2-012_I05.f	DB876849
PnFL2-012_I08.f	DB876850
PnFL2-012_I15.f	DB876851
PnFL2-012_I16.f	DB876852
PnFL2-012_I17.f	DB876853
PnFL2-012_I18.f	DB876854
PnFL2-012_I19.f	DB876855
PnFL2-012_I22.f	DB876856
PnFL2-012_J01.f	DB876857
PnFL2-012_J03.f	DB876858
PnFL2-012_J04.f	DB876859
PnFL2-012_J06.f	DB876860
PnFL2-012_J07.f	DB876861
PnFL2-012_J11.f	DB876862
PnFL2-012_J15.f	DB876863
PnFL2-012_J19.f	DB876864
PnFL2-012_J21.f	DB876865
PnFL2-012_J23.f	DB876866
PnFL2-012_K01.f	DB876867
PnFL2-012_K04.f	DB876868
PnFL2-012_K05.f	DB876869
PnFL2-012_K07.f	DB876870
[truncated: 34,107 more rows]
