# Supplementary material for: Functional annotation of 19,841 Populus nigra full-length enriched cDNA clones
Source: BMC Genomics. 2007 Dec 3;8:448. doi: 10.1186/1471-2164-8-448 (PMC2222646; doi:10.1186/1471-2164-8-448)
Supplement: Additional file 2 — BLASTX analysis of the 17,813 PnFL non-redundant ESTs against AtCDS, OsCDS and the Uniprot TrEMBL plant protein database. [file 1471-2164-8-448-S2.xls]

## Sheet: tigr_os_at_trembl_nanjo
Additional file 2: BLASTX analysis of the 17,813 PnFL non-redundant ESTs against AtCDS, OsCDS and the Uniprot TrEMBL plant protein database
Clone name a	5¢ annotation b												3¢ annotation c
	Arabidopsis CDS				Rice CDS				Uniprot TrEMBL plants				Arabidopsis CDS				Rice CDS				Uniprot TrEMBL plants
	ID	Description	E value		ID	Description	E value		ID	Description	E value		ID	Description	E value		ID	Description	E value		ID	Description	E value
PnFL1-001_B16	At5g40810.1	cytochrome c1, putative cytochrome c1, heme protein, mitochondrial precursor (Clone PC13III) [Solanum tuberosum] SWISS-PROT:P25076	2e-35		Os05g23620.4	Cytochrome c1, heme protein, mitochondrial precursor, putative, expressed	2e-25		Q9FKS5	Cytochrome c1	8e-35		At5g40810.1	cytochrome c1, putative cytochrome c1, heme protein, mitochondrial precursor (Clone PC13III) [Solanum tuberosum] SWISS-PROT:P25076	7e-28		Os05g23620.3	Cytochrome c1, heme protein, mitochondrial precursor, putative, expressed	4e-28		Q942X6	Putative cytochrome c1	1e-27
PnFL1-001_D13	At5g17960.1	DC1 domain-containing protein contains Pfam profile PF03107: DC1 domain	2.5		Os01g28840.1	C4-dicarboxylate transporter/malic acid transport family protein, putative, expressed	2.3		Q8L4G8	C4-dicarboxylate transporter-like protein	4.2		At1g75110.1	expressed protein	2e-41		Os07g39840.1	expressed protein	7e-42		Q6ZIQ4	Hypothetical protein OJ1047_C01.5	1e-41
PnFL1-001_E14	At3g01500.3	carbonic anhydrase 1, chloroplast / carbonate dehydratase 1 (CA1) nearly identical to SP|P27140 Carbonic anhydrase, chloroplast precursor (EC 4.2.1.1) (Carbonate dehydratase) {Arabidopsis thaliana}	5e-18		Os01g45274.1	Carbonic anhydrase, chloroplast precursor, putative, expressed	0.013		Q41088	Carbonic anhydrase	3e-41		At3g01500.2	carbonic anhydrase 1, chloroplast / carbonate dehydratase 1 (CA1) nearly identical to SP|P27140 Carbonic anhydrase, chloroplast precursor (EC 4.2.1.1) (Carbonate dehydratase) {Arabidopsis thaliana}	5e-52		Os01g45274.3	Carbonic anhydrase, chloroplast precursor, putative, expressed	8e-28		Q41089	Carbonic anhydrase	3e-61
PnFL1-001_E21	At1g75540.1	zinc finger (B-box type) family protein similar to zinc finger protein GB:BAA33202 GI:3618312 from [Oryza sativa]	8e-33		Os06g49880.2	B-box zinc finger family protein, expressed	5e-30		O82114	Zinc finger protein	8e-30		At1g75540.1	zinc finger (B-box type) family protein similar to zinc finger protein GB:BAA33202 GI:3618312 from [Oryza sativa]	4e-06		Os10g12174.1	hypothetical protein	2.4		Q84VZ8	At1g75540	2e-05
PnFL1-001_F20	At1g07030.1	mitochondrial substrate carrier family protein contains Pfam profile: PF00153 mitochondrial carrier protein	2e-28		Os03g18550.2	Mitochondrial carrier protein, expressed	1e-20		Q9LMJ6	F10K1.26 protein	9e-28		At2g30160.1	mitochondrial substrate carrier family protein contains Pfam profile: PF00153 mitochondrial carrier protein	7e-21		Os03g18550.1	Mitochondrial carrier protein, expressed	2e-21		O82049	Mitochondrial carrier protein	2e-21
PnFL1-001_G04	At4g34680.1	GATA transcription factor 3, putative (GATA-3) identical to GATA-binding transcription factor GATA-3 [Arabidopsis thaliana] gi|2959734|emb|CAA74001; identical to cDNA for GATA transcription factor 3 GI:2959733	2e-08		Os07g09140.2	expressed protein	2.1		Q76DY0	AG-motif binding protein-4	4e-10		At4g21070.1	BRCT domain-containing protein / zinc finger (C3HC4-type RING finger) family protein (BRCA1) contains Pfam profiles PF00533: BRCA1 C Terminus (BRCT) domain, PF00097: Zinc finger, C3HC4 type (RING finger), PF01535: PPR repeat; identical to cDNA BRCA1 GI:28372473	2.3		Os02g05180.1	retrotransposon protein, putative, unclassified	2.3		Q9SUA7	Hypothetical protein T13K14.230 (Hypothetical protein AT4g21070) (Fragment)	9.5
PnFL1-001_L22	At3g17880.1	tetratricoredoxin (TDX) identical to tetratricoredoxin [Arabidopsis thaliana] GI:18041544; similar to SP|Q42443 Thioredoxin H-type (TRX-H) (Phloem sap 13 kDa protein-1) {Oryza sativa}; contains Pfam profile: PF00085 Thioredoxin	8e-47		Os02g01030.2	tetratricopeptide repeat, putative, expressed	4e-41		Q8VZH4	Tetratricoredoxin	7e-50		At3g17880.1	tetratricoredoxin (TDX) identical to tetratricoredoxin [Arabidopsis thaliana] GI:18041544; similar to SP|Q42443 Thioredoxin H-type (TRX-H) (Phloem sap 13 kDa protein-1) {Oryza sativa}; contains Pfam profile: PF00085 Thioredoxin	5e-45		Os09g23650.1	Hsc70-interacting protein, putative, expressed	6e-46		Q93X83	Hsp70 interacting protein/thioredoxin chimera	9e-49
PnFL1-001_N07	At4g33300.1	disease resistance protein (CC-NBS-LRR class), putative domain signature CC-NBS-LRR exists, suggestive of a disease resistance protein.	7e-45		Os12g39620.4	Leucine Rich Repeat family protein, expressed	3e-49		Q8L8I8	NBS/LRR (Fragment)	8e-23		At1g33560.1	disease resistance protein (CC-NBS-LRR class), putative domain signature CC-NBS-LRR exists, suggestive of a disease resistance protein.	1e-20		Os12g39620.4	Leucine Rich Repeat family protein, expressed	1e-17		Q8L8I8	NBS/LRR (Fragment)	8e-05
PnFL1-001_N23	At4g30260.1	integral membrane Yip1 family protein contains Pfam domain, PF04893: Yip1 domain	2e-09		Os01g64760.1	integral membrane Yip1 family protein, putative, expressed	0.01		Q9SUL8	Hypothetical protein F9N11.110 (Hypothetical protein AT4g30260)	2e-10		At2g18840.1	integral membrane Yip1 family protein contains Pfam domain, PF04893: Yip1 domain	4e-19		Os01g64760.1	integral membrane Yip1 family protein, putative, expressed	3e-19		Q5N967	Putative terbinafine resistance locus protein	5e-19
PnFL1-001_O21	At2g17200.1	ubiquitin family protein weak similarity to PLIC-2 (ubiquitin-like type II) [Homo sapiens] GI:9937505; contains Pfam profiles PF00240: Ubiquitin family, PF00627: UBA/TS-N domain	2e-53		Os10g39620.6	Ubiquitin family protein, expressed	2e-51		Q9SII8	Putative ubiquitin protein	8e-53		At2g17190.1	ubiquitin family protein contains INTERPRO:IPR000626 ubiquitin domain	1e-31		Os03g03920.1	Ubiquitin family protein, expressed	8e-30		Q9SII9	Putative ubiquitin protein	5e-31
PnFL1-002_A14	At1g56190.1	phosphoglycerate kinase, putative similar to SP|P41758 Phosphoglycerate kinase, chloroplast precursor (EC 2.7.2.3) {Chlamydomonas reinhardtii}; contains Pfam profile PF00162: phosphoglycerate kinase	3e-05		Os05g41640.2	Phosphoglycerate kinase, chloroplast precursor, putative, expressed	0.026		O82160	Chloroplast phosphoglycerate kinase	9e-22		At1g79550.2	phosphoglycerate kinase, putative similar to SP|P41758 Phosphoglycerate kinase, chloroplast precursor (EC 2.7.2.3) {Chlamydomonas reinhardtii}; contains Pfam profile PF00162: phosphoglycerate kinase	5e-68		Os05g41640.2	Phosphoglycerate kinase, chloroplast precursor, putative, expressed	2e-70		O82160	Chloroplast phosphoglycerate kinase	4e-75
PnFL1-002_D17	At4g17070.1	expressed protein	2e-24		Os03g01090.1	expressed protein	2e-36		Q93ZN3	AT4g17070/dl4565c	4e-55		At4g17070.1	expressed protein	4e-45		Os03g01090.1	expressed protein	9e-36		Q93ZN3	AT4g17070/dl4565c	1e-44
PnFL1-002_F20	At3g09390.1	metallothionein protein, putative (MT2A) identical to Swiss-Prot:P25860 metallothionein-like protein 2A (MT-2A) (MT-K) (MT-1G) [Arabidopsis thaliana]	2e-13		Os01g05650.1	Metallothionein-like protein type 2, putative	8e-15		Q6PML4	Metallothionein 2a	2e-28		At5g27650.1	PWWP domain-containing protein hypothetical protein F22F7.12 - Arabidopsis thaliana, EMBL:AC009606	3.5		Os05g29110.1	retrotransposon protein, putative, Ty3-gypsy subclass	5.9		O24569	HOX1B protein	0.26
PnFL1-002_H05	At1g09430.1	ATP-citrate synthase (ATP-citrate (pro-S-)-lyase/citrate cleavage enzyme), putative similar to ATP-citrate-lyase (GI:16648642) [Arabidopsis thaliana]; similar to ATP-citrate (pro-S-)-lyase (EC 4.1.3.8) (Citrate cleavage enzyme)(SP:Q91V92) {Mus musculus}; Location of EST gb|Z34587	3e-10		Os11g47330.2	ATP-citrate synthase, putative, expressed	8e-10		O80526	F19J9.9 protein (At1g09430/F19J9_9)	1e-09		At1g09430.1	ATP-citrate synthase (ATP-citrate (pro-S-)-lyase/citrate cleavage enzyme), putative similar to ATP-citrate-lyase (GI:16648642) [Arabidopsis thaliana]; similar to ATP-citrate (pro-S-)-lyase (EC 4.1.3.8) (Citrate cleavage enzyme)(SP:Q91V92) {Mus musculus}; Location of EST gb|Z34587	3e-52		Os12g37870.1	ATP-citrate synthase, putative, expressed	9e-53		O80526	F19J9.9 protein (At1g09430/F19J9_9)	1e-51
PnFL1-002_H24	At1g16880.2	uridylyltransferase-related similar to [Protein-PII] uridylyltransferase (PII uridylyl- transferase) (Uridylyl removing enzyme) (UTase)(SP:Q9AC53) [Caulobacter crescentus]	5e-35		Os08g14440.2	ACT domain-containing protein, putative, expressed	2e-33		Q9FZ47	Hypothetical protein F6I1.12 (At1g16880)	2e-34		At1g16880.1	uridylyltransferase-related similar to [Protein-PII] uridylyltransferase (PII uridylyl- transferase) (Uridylyl removing enzyme) (UTase)(SP:Q9AC53) [Caulobacter crescentus]	3e-11		Os08g14440.2	ACT domain-containing protein, putative, expressed	2e-10		Q9FZ47	Hypothetical protein F6I1.12 (At1g16880)	1e-10
PnFL1-002_I17	At2g39730.1	ribulose bisphosphate carboxylase/oxygenase activase / RuBisCO activase identical to SWISS-PROT:P10896 ribulose bisphosphate carboxylase/oxygenase activase, chloroplast precursor (RuBisCO activase, RA)[Arabidopsis thaliana]	5e-11		Os11g47970.3	Ribulose bisphosphate carboxylase/oxygenase activase, chloroplast precursor, putative, expressed	1e-06		O82428	Rubisco activase	1e-15		At2g39730.1	ribulose bisphosphate carboxylase/oxygenase activase / RuBisCO activase identical to SWISS-PROT:P10896 ribulose bisphosphate carboxylase/oxygenase activase, chloroplast precursor (RuBisCO activase, RA)[Arabidopsis thaliana]	3e-48		Os11g47970.1	Ribulose bisphosphate carboxylase/oxygenase activase, chloroplast precursor, putative, expressed	4e-48		Q7X9A0	Rubisco activase alpha form precursor	2e-49
PnFL1-002_J07	At1g02260.1	transmembrane protein, putative similar to P protein (Melanocyte-specific transporter protein) (SP:Q04671) {Homo sapiens}; contains 8 transmembrane domains	7e-51		Os03g05390.4	transmembrane protein, putative, expressed	2e-45		O81915	T7I23.21 protein	3e-50		At1g02260.1	transmembrane protein, putative similar to P protein (Melanocyte-specific transporter protein) (SP:Q04671) {Homo sapiens}; contains 8 transmembrane domains	6e-51		Os03g05390.9	transmembrane protein, putative, expressed	5e-54		Q7XDX5	Contains similarity to anion transporter	2e-55
PnFL1-002_K04	At3g04800.1	mitochondrial import inner membrane translocase subunit Tim17/Tim22/Tim23 family protein contains Pfam PF02466: Mitochondrial import inner membrane translocase subunit Tim17	2e-22		Os03g02390.1	Mitochondrial import inner membrane translocase subunit Tim17 family protein, expressed	4e-24		Q8GZW5	Putative mitochondrial inner membrane protein	7e-24		At1g72750.1	mitochondrial import inner membrane translocase subunit Tim17/Tim22/Tim23 family protein contains Pfam PF02466: Mitochondrial import inner membrane translocase subunit Tim17	4e-15		Os03g02390.1	Mitochondrial import inner membrane translocase subunit Tim17 family protein, expressed	3e-18		Q8GZW5	Putative mitochondrial inner membrane protein	6e-18
PnFL1-002_K07	At1g02910.1	tetratricopeptide repeat (TPR)-containing protein contains Pfam profile PF00515: TPR Domain	1e-41		Os01g25600.1	tetratricopeptide repeat, putative, expressed	5e-43		Q5ZBW3	Hypothetical protein P0514H03.13	1e-42		At1g02910.1	tetratricopeptide repeat (TPR)-containing protein contains Pfam profile PF00515: TPR Domain	6e-48		Os01g25600.1	tetratricopeptide repeat, putative, expressed	4e-41		Q9SRY4	F22D16.9 protein	2e-47
PnFL1-002_M14	At4g34090.2	expressed protein	2e-41		Os03g01920.1	expressed protein	4e-39		Q94JY0	Cyclin delta-3	8e-41		At4g34090.1	expressed protein	1e-22		Os03g01920.1	expressed protein	2e-22		Q94JY0	Cyclin delta-3	6e-22
PnFL1-002_N18	At1g26180.1	expressed protein	3e-26		Os02g22060.1	expressed protein	6e-19		Q8VYA7	Hypothetical protein At1g26180	1e-25		At1g26180.1	expressed protein	7e-31		Os02g22060.1	expressed protein	6e-30		Q9C663	Hypothetical protein F28B23.14	3e-30
PnFL1-003_B12	At5g47530.1	auxin-responsive protein, putative similar to auxin-induced protein AIR12 (GI:11357190) [Arabidopsis thaliana]; similar to stromal cell derived factor receptor 2 (GI:20381292) [Mus musculus]	1e-16		Os03g09880.1	membrane protein, putative, expressed	1e-13		Q9AR56	Putative membrane protein	6e-18		At5g35735.1	auxin-responsive family protein similar to auxin-induced protein AIR12 GI:11357190 [Arabidopsis thaliana]	3e-08		Os03g09900.1	membrane protein, putative, expressed	5e-07		Q9AR56	Putative membrane protein	1e-16
PnFL1-003_C22	At4g33160.1	F-box family protein (FBX13) contains similarity to fimbriata GI:547307 from [Antirrhinum majus]	4e-31		Os03g28130.1	F-box protein, putative, expressed	1e-18		Q9SMZ3	Hypothetical protein F4I10.90 (Hypothetical protein AT4g33160)	1e-30		At4g33160.1	F-box family protein (FBX13) contains similarity to fimbriata GI:547307 from [Antirrhinum majus]	2e-23		Os03g28130.1	F-box protein, putative, expressed	1e-19		Q9SMZ3	Hypothetical protein F4I10.90 (Hypothetical protein AT4g33160)	7e-23
PnFL1-003_E04	At1g56410.1	heat shock cognate 70 kDa protein, putative / HSC70, putative / HSP70, putative strong similarity to heat shock cognate 70 kd protein 1 SP:P22953 [Arabidopsis thaliana (Mouse-ear cress)]	8e-61		Os03g16860.1	Heat shock cognate 70 kDa protein, putative, expressed	8e-60		Q9M6R1	High molecular weight heat shock protein	5e-61		At5g02500.1	heat shock cognate 70 kDa protein 1 (HSC70-1) (HSP70-1) identical to SP|P22953 Heat shock cognate 70 kDa protein 1 (Hsc70.1) {Arabidopsis thaliana}	3e-30		Os11g47760.4	Heat shock cognate 70 kDa protein, putative, expressed	5e-31		Q9ZWP3	Heat shock protein 70 cognate (Fragment)	1e-34
PnFL1-003_G03	At5g61090.1	proline-rich family protein contains proline-rich extensin domains, INTERPRO:IPR002965; contains similarity to vegetative cell wall protein gp1 [Chlamydomonas reinhardtii] gi|12018147|gb|AAG45420; common family members: At4g18570, At3g25690, At4g04980 [Arabidopsis thaliana]	0.9		Os03g43070.1	hypothetical protein	2.6		Q9FNQ6	G	3.6		At4g30930.1	50S ribosomal protein L21, mitochondrial (RPL21M) identical to SP|Q8L9A0 50S ribosomal protein L21, mitochondrial precursor {Arabidopsis thaliana}	2e-22		Os05g48410.1	50S ribosomal protein L21, mitochondrial precursor, putative, expressed	3e-20		Q6I600	Putative ribosomal protein L21 (Putative 50S ribosomal protein L21)	6e-20
PnFL1-003_H14	At2g37040.1	phenylalanine ammonia-lyase 1 (PAL1) nearly identical to SP|P35510	4e-55		Os04g43800.1	Phenylalanine ammonia-lyase, putative, expressed	3e-50		Q8H6V6	Phenylalanine ammonia-lyase	1e-60		At2g37040.1	phenylalanine ammonia-lyase 1 (PAL1) nearly identical to SP|P35510	4e-06		Os05g35290.1	Phenylalanine ammonia-lyase, putative, expressed	8e-05		Q8H6V6	Phenylalanine ammonia-lyase	1e-06
PnFL1-003_H21	At3g44160.1	chloroplast outer membrane protein-related low similarity to chloroplastic outer envelope membrane protein (OEP75) [Pisum sativum] GI:633607	7e-58		Os05g43470.1	chloroplast outer membrane protein, putative, expressed	2e-42		Q5PP51	At3g44160	3e-57		At3g44160.1	chloroplast outer membrane protein-related low similarity to chloroplastic outer envelope membrane protein (OEP75) [Pisum sativum] GI:633607	7e-50		Os05g43470.1	chloroplast outer membrane protein, putative, expressed	3e-41		Q5PP51	At3g44160	3e-49
PnFL1-003_K09	At3g12480.1	transcription factor, putative	1e-50		Os05g41450.1	Histone-like transcription factor and archaeal histone family protein, expressed	8e-40		Q9LHG0	Arabidopsis thaliana genomic DNA, chromosome 3, P1 clone: MQC3 (At3g12480/MQC3.32)	4e-50		At4g15400.1	transferase family protein similar to deacetylvindoline 4-O-acetyltransferase [Catharanthus roseus][GI:4091808][PMID:9681034], benzylalcohol acetyltransferase [Clarkia breweri][GI:6166336][PMID:10588064]	6.6		Os04g14580.1	retrotransposon protein, putative, Ty3-gypsy subclass	4.8		No hit	No hit
PnFL1-003_K20	At3g44110.2	DNAJ heat shock protein, putative (J3) identical to AtJ3 [Arabidopsis thaliana] GI:2641638, strong similarity to several plant DnaJ proteins from PGR; contains Pfam profiles PF00226 DnaJ domain, PF00684 DnaJ central domain (4 repeats), PF01556 DnaJ C terminal region	4e-40		Os03g44620.3	DnaJ protein homolog, putative, expressed	3e-43		O65160	DnaJ-related protein ZMDJ1	3e-43		At3g44110.1	DNAJ heat shock protein, putative (J3) identical to AtJ3 [Arabidopsis thaliana] GI:2641638, strong similarity to several plant DnaJ proteins from PGR; contains Pfam profiles PF00226 DnaJ domain, PF00684 DnaJ central domain (4 repeats), PF01556 DnaJ C terminal region	2e-27		Os03g57340.1	DnaJ protein homolog, putative, expressed	2e-29		Q6F3B0	Putative DnaJ like protein	4e-29
PnFL1-003_L10	At1g71695.1	peroxidase 12 (PER12) (P12) (PRXR6) identical to SP|Q96520 Peroxidase 12 precursor (EC 1.11.1.7) (Atperox P12) (PRXR6) (ATP4a) {Arabidopsis thaliana}	5e-09		Os01g73200.1	Peroxidase 12 precursor, putative, expressed	1e-09		Q5W5I2	Peroxidase (EC 1.11.1.7)	1e-13		At1g71695.1	peroxidase 12 (PER12) (P12) (PRXR6) identical to SP|Q96520 Peroxidase 12 precursor (EC 1.11.1.7) (Atperox P12) (PRXR6) (ATP4a) {Arabidopsis thaliana}	0.35		Os08g31800.1	NB-ARC domain containing protein, expressed	2.7		Q43782	Peroxidase (EC 1.11.1.7)	0.063
PnFL1-003_M03	At4g37310.1	cytochrome P450, putative	2e-37		Os03g55240.1	Cytochrome P450 family protein, expressed	7e-25		Q9SW67	Cytochrome P450-like protein	9e-37		At4g37360.1	cytochrome P450 family protein cytochrome P450 monooxygenase, Arabidopsis thaliana, PID:d1029478	8e-33		Os02g30100.1	Cytochrome P450 family protein, expressed	4e-27		Q9XFX1	Cytochrome P450 (EC 1.14.14.1)	5e-33
PnFL1-003_M08	At3g02750.1	protein phosphatase 2C family protein / PP2C family protein similar to protein phosphatase-2C; PP2C (GI:3643088) [Mesembryanthemum crystallinum]; contains Pfam PF00481 : Protein phosphatase 2C domain;	9e-44		Os08g39100.1	protein phosphatase 2C family protein, putative, expressed	1e-41		Q9M8R7	Hypothetical protein F13E7.31	4e-43		At1g16220.1	protein phosphatase 2C family protein / PP2C family protein similar to protein phosphatase-2C; PP2C (GI:3643088) [Mesembryanthemum crystallinum]; contains Pfam PF00481 : Protein phosphatase 2C domain;	1e-18		Os08g39100.1	protein phosphatase 2C family protein, putative, expressed	8e-22		Q6ZKL8	Hypothetical protein OJ1118_A06.15	2e-21
PnFL1-003_M10	At2g36430.1	expressed protein contains Pfam profile PF03140: Plant protein of unknown function	3e-25		Os02g15500.1	expressed protein	2e-20		Q9SJR2	Hypothetical protein At2g36430	1e-24		At5g11290.1	expressed protein contains Pfam profile PF03140: Plant protein of unknown function	2e-06		Os04g42650.1	expressed protein	0.0004		Q9LFM8	Hypothetical protein F2I11_180	8e-06
PnFL1-004_B12	At1g72340.1	eukaryotic translation initiation factor 2B family protein / eIF-2B family protein similar to SP|Q64270 Translation initiation factor eIF-2B alpha subunit {Rattus norvegicus}; contains Pfam profile PF01008: Initiation factor 2 subunit family	2e-15		Os12g31380.1	Initiation factor 2 subunit family protein, expressed	1e-07		Q8W4G0	Putative translation initiation factor EIF-2B alpha subunit	9e-15		At1g53900.1	eukaryotic translation initiation factor 2B family protein / eIF-2B family protein similar to SP|Q64270 Translation initiation factor eIF-2B alpha subunit {Rattus norvegicus}; contains Pfam profiles PF04525: Protein of unknown function (DUF567), PF01008: Initiation factor 2 subunit family	5e-85		Os12g31380.1	Initiation factor 2 subunit family protein, expressed	3e-84		Q9S832	T18A20.13 protein (T18A20.11 protein)	2e-84
PnFL1-004_C07	At3g51550.1	protein kinase family protein contains protein kinase domain, Pfam:PF00069	1e-114		Os03g21540.1	protein kinase family protein, putative, expressed	1e-112		Q8VZH5	Receptor protein kinase-like protein	1e-116		At3g51550.1	protein kinase family protein contains protein kinase domain, Pfam:PF00069	1e-39		Os01g56330.1	protein kinase family protein, putative, expressed	1e-32		Q9SCZ4	Receptor-protein kinase-like protein	6e-39
PnFL1-004_D20	At5g04490.1	phosphatidate cytidylyltransferase family protein contains Pfam profile: PF01148 phosphatidate cytidylyltransferase	1e-24		Os01g61560.3	phosphatidate cytidylyltransferase family protein, expressed	2e-07		Q9LZ76	Hypothetical protein T32M21_90	5e-24		At5g04490.1	phosphatidate cytidylyltransferase family protein contains Pfam profile: PF01148 phosphatidate cytidylyltransferase	5e-31		Os04g57500.1	phosphatidate cytidylyltransferase family protein, putative, expressed	2e-25		Q9LZ76	Hypothetical protein T32M21_90	2e-30
PnFL1-004_E05	At5g49710.3	expressed protein similar to unknown protein (pir||T05575)	0.004		Os11g16530.1	NB-ARC domain containing protein, expressed	1.4		Q9LTA1	Arabidopsis thaliana genomic DNA, chromosome 5, TAC clone:K2I5	0.017		At5g49710.3	expressed protein similar to unknown protein (pir||T05575)	1e-20		Os02g54080.2	expressed protein	8e-18		Q8GYU4	Hypothetical protein At4g24590/F22K18_210	6e-19
PnFL1-004_E15	At2g31130.1	expressed protein	7e-11		Os03g05340.1	retrotransposon protein, putative, unclassified, expressed	6		Q943Z5	Expressed protein (At2g31130/T16B12.6)	4e-10		At2g31130.1	expressed protein	5e-06		Os06g02180.1	cellulose synthase-like protein D4, putative, expressed	0.16		Q943Z5	Expressed protein (At2g31130/T16B12.6)	2e-05
PnFL1-004_F14	At1g17370.1	oligouridylate-binding protein, putative similar to oligouridylate binding protein [Nicotiana plumbaginifolia] GI:6996560; contains InterPro entry IPR000504: RNA-binding region RNP-1 (RNA recognition motif) (RRM)	1e-43		Os11g40510.1	RNA recognition motif family protein, expressed	7e-35		Q9LQI9	Putative RNA binding protein (Oligouridylate binding protein, putative)	6e-43		At3g55160.1	expressed protein	3.4		Os09g32810.1	Ribulose-phosphate 3-epimerase, cytoplasmic isoform, putative, expressed	7.6		No hit	No hit
PnFL1-004_F15	At5g12200.1	dihydropyrimidinase / DHPase / dihydropyrimidine amidohydrolase / hydantoinase (PYD2) identical to dihydropyrimidine amidohydrolase (PYD2) [Arabidopsis thaliana] GI:28194047; similar to SP|Q9EQF5 Dihydropyrimidinase (EC 3.5.2.2) (DHPase) (Hydantoinase) (DHP) {Mus musculus}; contains Pfam profile PF01979: Amidohydrolase family	4e-56		Os01g59340.1	D-hydantoinase family protein, expressed	9e-48		Q9FMP3	Dihydropyrimidinase (Dihydropyrimidine amidohydrolase) (EC 3.5.2.2)	2e-55		At5g12200.1	dihydropyrimidinase / DHPase / dihydropyrimidine amidohydrolase / hydantoinase (PYD2) identical to dihydropyrimidine amidohydrolase (PYD2) [Arabidopsis thaliana] GI:28194047; similar to SP|Q9EQF5 Dihydropyrimidinase (EC 3.5.2.2) (DHPase) (Hydantoinase) (DHP) {Mus musculus}; contains Pfam profile PF01979: Amidohydrolase family	3e-47		Os01g59340.2	D-hydantoinase family protein, expressed	9e-37		Q9FMP3	Dihydropyrimidinase (Dihydropyrimidine amidohydrolase) (EC 3.5.2.2)	1e-46
PnFL1-004_G05	At5g65550.1	UDP-glucoronosyl/UDP-glucosyl transferase family protein contains Pfam profile: PF00201 UDP-glucoronosyl and UDP-glucosyl transferase ;similar to flavonol 3-O-glucosyltransferase (anthocyanin rhamnosyl transferase) from Petunia hybrida [SP|Q43716]	4e-22		Os10g03320.1	UDP-rhamnose:rhamnosyltransferase, putative, expressed	3e-21		Q66PF2	Putative UDP-rhamnose:rhamnosyltransferase	1e-35		At5g65550.1	UDP-glucoronosyl/UDP-glucosyl transferase family protein contains Pfam profile: PF00201 UDP-glucoronosyl and UDP-glucosyl transferase ;similar to flavonol 3-O-glucosyltransferase (anthocyanin rhamnosyl transferase) from Petunia hybrida [SP|Q43716]	6e-27		Os03g49550.1	UDP-glucoronosyl and UDP-glucosyl transferase family protein, expressed	4e-24		Q66PF2	Putative UDP-rhamnose:rhamnosyltransferase	2e-27
PnFL1-004_G07	At4g29080.1	auxin-responsive AUX/IAA family protein similar to SP|Q38826 Auxin-responsive protein IAA8, SP|Q38827 Auxin-responsive protein IAA9 from Arabidopsis thaliana; contains Pfam profile: PF02309: AUX/IAA family	2e-24		Os05g14180.2	Auxin-responsive protein IAA9, putative, expressed	2e-15		Q8GVB7	Aux/IAA protein	2e-23		At4g29080.1	auxin-responsive AUX/IAA family protein similar to SP|Q38826 Auxin-responsive protein IAA8, SP|Q38827 Auxin-responsive protein IAA9 from Arabidopsis thaliana; contains Pfam profile: PF02309: AUX/IAA family	3e-40		Os12g40890.1	Auxin-induced protein AUX28, putative, expressed	7e-38		Q8GVB7	Aux/IAA protein	7e-42
PnFL1-004_G09	At1g53750.1	26S proteasome AAA-ATPase subunit (RPT1a) similar to 26S proteasome ATPase subunit GI:1395190 from [Spinacia oleracea]	1e-58		Os06g09290.1	26S protease regulatory subunit 7, putative, expressed	1e-58		Q6K8W1	26S proteasome regulatory particle triple-A ATPase subunit1 (26S protease regulatory subunit 7)	2e-58		At1g53750.1	26S proteasome AAA-ATPase subunit (RPT1a) similar to 26S proteasome ATPase subunit GI:1395190 from [Spinacia oleracea]	1e-70		Os06g09290.1	26S protease regulatory subunit 7, putative, expressed	8e-70		Q8W3P0	26S proteasome regulatory particle triple-A ATPase subunit1b (Fragment)	2e-69
PnFL1-004_I07	At4g13510.1	ammonium transporter 1, member 1 (AMT1.1) identical to SP|P54144 High affinity ammonium transporter (AtAMT1;1) {Arabidopsis thaliana}	1e-77		Os04g43070.1	Ammonium transporter 1, member 2, putative, expressed	5e-75		Q9FVI4	Putative ammonium transporter AMT1;1	7e-81		At4g13510.1	ammonium transporter 1, member 1 (AMT1.1) identical to SP|P54144 High affinity ammonium transporter (AtAMT1;1) {Arabidopsis thaliana}	7e-23		Os04g43070.1	Ammonium transporter 1, member 2, putative, expressed	1e-19		Q9FVI4	Putative ammonium transporter AMT1;1	2e-25
PnFL1-004_J05	At5g09740.1	histone acetyltransferase, putative similar to histone acetyltransferase [Homo sapiens] gi|8317213|gb|AAF72665	8e-48		Os07g43360.1	histone acetyltransferase MYST1, putative, expressed	3e-43		O80378	181 (Fragment)	2e-48		At5g64610.1	histone acetyltransferase, putative similar to histone acetyltransferase [Homo sapiens] gi|8317213|gb|AAF72665	1e-28		Os07g43360.1	histone acetyltransferase MYST1, putative, expressed	8e-29		O80378	181 (Fragment)	1e-29
PnFL1-004_J08	At5g24010.1	protein kinase family protein contains protein kinase domain, Pfam:PF00069	6e-21		Os05g06990.1	protein kinase, putative, expressed	4e-18		Q8H7B0	Hypothetical protein (Fragment)	1e-29		At4g00300.1	fringe-related protein + weak similarity to Fringe [Schistocerca gregaria](GI:6573138);Fringe encodes an extracellular protein that regulates Notch signalling.	9e-14		Os03g03290.1	protein kinase, putative, expressed	2e-05		O23072	A_IG005I10.16 protein (AT4g00300 protein) (F5I10.16 protein)	4e-13
PnFL1-004_L05	At5g56030.1	heat shock protein 81-2 (HSP81-2) nearly identical to SP|P55737 Heat shock protein 81-2 (HSP81-2) {Arabidopsis thaliana}	1e-68		Os08g39140.1	Heat shock protein 82, putative, expressed	6e-68		Q6R0J1	Heat shock protein 90	9e-69		At5g56010.1	heat shock protein, putative strong similarity to SP|P55737 Heat shock protein 81-2 (HSP81-2) {Arabidopsis thaliana}; contains Pfam profiles PF02518: ATPase, histidine kinase-, DNA gyrase B-, and HSP90-like domain protein, PF00183: Hsp90 protein	6e-29		Os08g39140.2	Heat shock protein 82, putative, expressed	8e-29		Q8GT83	Fiber protein Fb9 (Fragment)	3e-31
PnFL1-004_L09	At3g63460.2	WD-40 repeat family protein hypothetical protein contains similarity to ec31p [Oryza sativa] gi|13928450|dbj|BAB47154; contains Pfam profile PF00400: WD domain, G-beta repeat	1e-45		Os07g46370.1	WD-40 repeat family protein, putative, expressed	2e-42		Q9LY69	Hypothetical protein MAA21_90	6e-45		At3g55540.1	nuclear transport factor 2 (NTF2) family protein contains similarity to Swiss-Prot:Q9P926 nuclear transport factor 2 (NTF-2) [Candida albicans]	7.5		No hit	No hit			Q8H2B4	Linalool synthase	6.1
PnFL1-004_O04	At3g08940.2	chlorophyll A-B binding protein (LHCB4.2) contains Pfam profile: PF00504 chlorophyll A-B binding protein; identical to Lhcb4.2 protein GB:AAD28774 [Arabidopsis thaliana]	1e-43		Os07g37240.1	expressed protein	3e-43		Q9XQB2	Chlorophyll a/b binding protein CP29	1e-47		At5g01530.1	chlorophyll A-B binding protein CP29 (LHCB4) identical to CP29 [Arabidopsis thaliana] GI:298036; contains Pfam profile: PF00504 chlorophyll A-B binding protein	2e-63		Os07g37240.1	expressed protein	2e-63		Q9XQB2	Chlorophyll a/b binding protein CP29	2e-65
PnFL1-005_A01	At1g04850.1	ubiquitin-associated (UBA)/TS-N domain-containing protein weak similarity to SP|P45974 Ubiquitin carboxyl-terminal hydrolase 5 (EC 3.1.2.15) {Homo sapiens}; contains Pfam profile PF00627: UBA/TS-N domain	0.93		Os04g51310.1	putrescine-binding periplasmic protein, putative, expressed	2.7		Q9MAT3	Hypothetical protein F13M7.16 (Hypothetical protein At1g04850)	4.6		At3g27110.2	peptidase M48 family protein contains Pfam domain, PF01435: Peptidase family M48	7e-30		Os01g73910.1	expressed protein	8e-26		Q9LSC4	Db	3e-29
PnFL1-005_A06	At1g09660.2	KH domain-containing quaking protein, putative similar to GB:AAC67357	2e-15		Os01g66300.1	KH domain-containing quaking protein, putative, expressed	8e-23		Q5N8G9	QUAKING isoform 5-like	1e-22		At5g56140.1	KH domain-containing protein	4e-09		Os05g34670.1	KH domain-containing quaking protein, putative, expressed	3e-14		Q60DW1	Hypothetical protein P0426G01.11	5e-14
PnFL1-005_A19	At1g69530.3	expansin, putative (EXP1) identical to expansin (At-EXP1) [Arabidopsis thaliana] GI:1041702; alpha-expansin gene family, PMID:11641069	5e-56		Os05g39990.1	Alpha-expansin 1 precursor, putative, expressed	4e-42		Q6T5H5	Alpha-expansin 3	8e-64		At5g46550.1	DNA-binding bromodomain-containing protein contains bromodomain, INTERPRO:IPR001487	1.7		Os03g36830.1	expressed protein	8.3		Q9LS28	Similarity to kinase	6.8
PnFL1-005_C02	At5g60390.1	elongation factor 1-alpha / EF-1-alpha identical to SWISS-PROT:P13905 elongation factor 1-alpha (EF-1-alpha) [Arabidopsis thaliana]	4e-81		Os03g08060.2	Elongation factor 1-alpha, putative, expressed	7e-83		Q8VZE8	At1g07930/T6D22_3	1e-85		At5g60390.1	elongation factor 1-alpha / EF-1-alpha identical to SWISS-PROT:P13905 elongation factor 1-alpha (EF-1-alpha) [Arabidopsis thaliana]	3e-68		Os03g08060.2	Elongation factor 1-alpha, putative, expressed	5e-69		Q9XEW9	Elongation factor 1-alpha 1	1e-70
PnFL1-005_C04	At5g19760.1	dicarboxylate/tricarboxylate carrier (DTC) identical to dicarboxylate/tricarboxylate carrier [Arabidopsis thaliana] GI:19913113	3e-67		Os05g11780.1	Mitochondrial carrier protein, expressed	8e-63		Q6T871	Dicarboxylate/tricarboxylate carrier	1e-74		At2g02300.1	F-box family protein / SKP1 interacting partner 3-related contains similarity to SKP1 interacting partner 3 GI:10716951 from [Arabidopsis thaliana]	0.4		Os05g06960.1	hypothetical protein	0.28		Q9ZVR1	Putative phloem-specific lectin (Hypothetical protein At2g02300/T16F16.9)	1.6
PnFL1-005_C14	At3g13460.2	expressed protein contains Pfam profile PF04146: YT521-B-like family	8e-63		Os03g06240.4	YT521-B-like family protein, expressed	2e-45		Q9LJE5	G	4e-62		At5g06600.2	ubiquitin-specific protease 12 (UBP12) almost identical to ubiquitin-specific protease 12 GI:11993471 [Arabidopsis thaliana], one amino acid difference	0.3		Os10g17270.1	hypothetical protein	7.5		Q9FPT1	Ubiquitin-specific protease 12	1.3
PnFL1-005_E10	At5g59550.1	zinc finger (C3HC4-type RING finger) family protein contains Pfam domain, PF00097: Zinc finger, C3HC4 type (RING finger)	1e-31		Os05g01940.1	Zinc finger, C3HC4 type family protein, expressed	1e-30		Q9LTH6	Em	5e-31		At5g65165.1	succinate dehydrogenase, iron-sulphur subunit, mitochondrial (SDH2-3) nearly identical to mitochondrial succinate dehydrogenase iron-sulphur subunit (sdh2-3) [gi:12049602] from Arabidopsis thaliana	0.72		No hit	No hit			Q8LK03	Putative TNP-like transposable element	2.3
PnFL1-005_F13	At5g08790.1	no apical meristem (NAM) family protein contains Pfam PF02365: No apical meristem (NAM) domain;	4e-75		Os01g66120.2	NAC-domain containing protein 2, putative, expressed	4e-74		Q6RH27	NAC domain protein	2e-80		At1g01720.1	no apical meristem (NAM) family protein contains Pfam PF02365: No apical meristem (NAM) domain; similar to NAC domain protein NAM GB:AAD17313 GI:4325282 from [Arabidopsis thaliana]	3e-54		Os01g66120.3	NAC-domain containing protein 2, putative, expressed	6e-46		Q8LRM2	Nam-like protein 3	8e-65
PnFL1-005_F17	At1g18740.1	expressed protein	2e-46		Os11g06440.1	expressed protein	5e-27		Q9M9U5	F6A14.15 protein (At1g18740/F6A14_15)	7e-46		At1g74450.1	expressed protein	2e-31		Os04g59140.1	expressed protein	2e-26		Q9CA69	Hypothetical protein F1M20.13 (Hypothetical protein At1g74450) (At1g74450/F1M20_13)	7e-31
PnFL1-005_G13	At2g20900.3	diacylglycerol kinase, putative contains INTERPRO domain, IPR001206, DAG-kinase catalytic domain	8e-52		Os04g54200.1	diacylglycerol kinase, putative, expressed	2e-43		Q9SKS9	Putative diacylglycerol kinase	3e-51		No data	No data			No data	No data			No data	No data
PnFL1-005_J08	At1g22380.1	UDP-glucoronosyl/UDP-glucosyl transferase family protein contains Pfam profile: PF00201 UDP-glucoronosyl and UDP-glucosyl transferase	4e-18		Os07g30330.1	UDP-glucoronosyl and UDP-glucosyl transferase family protein, expressed	4e-20		Q84ZE4	Putative glucosyltransferase-2	7e-20		At5g05870.1	UDP-glucoronosyl/UDP-glucosyl transferase family protein contains Pfam profile: PF00201 UDP-glucoronosyl and UDP-glucosyl transferase	6e-22		Os07g30330.1	UDP-glucoronosyl and UDP-glucosyl transferase family protein, expressed	2e-26		Q8S9A7	Glucosyltransferase-2	8e-41
PnFL1-005_J20	At1g03130.1	photosystem I reaction center subunit II, chloroplast, putative / photosystem I 20 kDa subunit, putative / PSI-D, putative (PSAD2) similar to SP|P12353 Photosystem I reaction center subunit II, chloroplast precursor (Photosystem I 20 kDa subunit) (PSI-D) {Spinacia oleracea}; contains Pfam profile PF02531: PsaD	1e-34		Os08g44680.1	Photosystem I reaction center subunit II, chloroplast precursor, putative, expressed	7e-33		Q70PN9	Putative photosystem I reaction centre PSI-D subunit precursor	2e-35		At4g02770.1	photosystem I reaction center subunit II, chloroplast, putative / photosystem I 20 kDa subunit, putative / PSI-D, putative (PSAD1) similar to SP|P12353 Photosystem I reaction center subunit II, chloroplast precursor (Photosystem I 20 kDa subunit) (PSI-D) {Spinacia oleracea}; contains Pfam profile PF02531: PsaD	2e-06		Os08g44680.1	Photosystem I reaction center subunit II, chloroplast precursor, putative, expressed	9e-07		Q40434	PSI-D1 precursor	9e-07
PnFL1-005_N04	At5g49690.1	UDP-glucoronosyl/UDP-glucosyl transferase family protein contains Pfam profile: PF00201 UDP-glucoronosyl and UDP-glucosyl transferase	2e-48		Os07g10240.1	UDP-glucoronosyl and UDP-glucosyl transferase family protein	1e-42		Q66PF2	Putative UDP-rhamnose:rhamnosyltransferase	5e-61		At2g22590.1	glycosyltransferase family protein contains Pfam profile: PF00201 UDP-glucoronosyl and UDP-glucosyl transferase	9e-17		Os03g49550.1	UDP-glucoronosyl and UDP-glucosyl transferase family protein, expressed	5e-14		Q9ZQ54	Putative anthocyanidin-3-glucoside rhamnosyltransferase	4e-16
PnFL1-005_P12	At1g11360.2	universal stress protein (USP) family protein contains Pfam PF00582: universal stress protein family domain; similar to ethylene-responsive ER6 protein (GI:5669654) [Lycopersicon esculentum]	2e-39		Os01g57450.1	universal stress protein, putative, expressed	1e-36		Q9LPZ8	T23J18.3	9e-39		At5g57440.1	haloacid dehalogenase-like hydrolase family protein similar to SP|Q08623 GS1 protein {Homo sapiens}; contains InterPro accession IPR005834: Haloacid dehalogenase-like hydrolase	6.7		Os01g09660.1	heavy metal-associated domain containing protein	8.6		Q9AVW8	DNA-directed RNA polymerase II largest chain (EC 2.7.7.6)	4.2
PnFL1-006_A16	At2g45980.1	expressed protein	2e-18		Os04g08310.1	expressed protein	5e-14		Q8LEV1	Hypothetical protein	4e-18		At2g45980.1	expressed protein	3e-28		Os02g57600.1	expressed protein	1e-10		Q94K87	Expressed protein (Hypothetical protein At2g45980)	1e-27
PnFL1-006_B11	At3g12250.3	bZIP family transcription factor contains Pfam profile:PF00170 bZIP transcription factor	2e-54		Os01g17260.1	Transcription factor HBP-1b, putative, expressed	2e-59		Q41650	CREB-like protein	1e-60		No data	No data			No data	No data			No data	No data
PnFL1-006_E01	At4g38970.1	fructose-bisphosphate aldolase, putative strong similarity to plastidic fructose-bisphosphate aldolase (EC 4.1.2.13) from Nicotiana paniculata (NPALDP1) [GI:4827251], Oryza sativa, PIR2:T02057 [SP|Q40677]	5e-44		Os11g07020.1	Fructose-bisphosphate aldolase, chloroplast precursor, putative, expressed	4e-36		Q5PYQ2	Chloroplast latex aldolase-like protein (Fragment)	1e-54		At4g38970.1	fructose-bisphosphate aldolase, putative strong similarity to plastidic fructose-bisphosphate aldolase (EC 4.1.2.13) from Nicotiana paniculata (NPALDP1) [GI:4827251], Oryza sativa, PIR2:T02057 [SP|Q40677]	2e-15		Os01g02880.1	Fructose-bisphosphate aldolase 1, chloroplast precursor, putative, expressed	2e-15		Q9SXX4	Plastidic aldolase NPALDP1	1e-15
PnFL1-006_E05	At4g26850.1	expressed protein	1e-61		Os12g08810.1	VTC2, putative, expressed	3e-56		Q940B4	Hypothetical protein At4g26850	6e-61		At5g55120.1	expressed protein strong similarity to unknown protein (pir||T04808)	1e-14		Os12g08810.1	VTC2, putative, expressed	9e-12		Q9FLP9	Arabidopsis thaliana genomic DNA, chromosome 5, P1 clone:MCO15 (Hypothetical protein At5g55120)	5e-14
PnFL1-006_E17	At3g56900.1	aladin-related / adracalin-related weak similarity to SP|Q9NRG9 Aladin (Adracalin) (GL003) {Homo sapiens}; non-consensus AT-AC splice sites at intron 6	1e-12		Os12g03540.1	expressed protein	2e-17		Q9LER8	Hypothetical protein T8M16_230	5e-12		At3g56900.1	aladin-related / adracalin-related weak similarity to SP|Q9NRG9 Aladin (Adracalin) (GL003) {Homo sapiens}; non-consensus AT-AC splice sites at intron 6	2e-30		Os11g03794.1	expressed protein	6e-26		Q9LER8	Hypothetical protein T8M16_230	1e-29
PnFL1-006_E18	At5g61520.1	hexose transporter, putative similar to hexose carrier protein hex6 {Ricinus communis} SP|Q07423; contains Pfam profile PF00083: major facilitator superfamily protein	6e-59		Os03g01170.1	Hexose carrier protein HEX6, putative, expressed	5e-66		Q9AUT4	Putative hexose carrier protein (Putative monosaccharide transporter)	2e-62		At3g63240.1	endonuclease/exonuclease/phosphatase family protein similar to inositol polyphosphate 5-phosphatase I (GI:10444261) and II (GI:10444263) [Arabidopsis thaliana]; contains Pfam profile PF03372: Endonuclease/Exonuclease/phosphatase family	3.3		Os07g43460.1	Protein SUR2, putative, expressed	4.7		O48894	Resistance protein candidate	3.5
PnFL1-006_H02	At1g23390.1	kelch repeat-containing F-box family protein similar to hypothetical protein GB:AAF27090 GI:6730669 from (Arabidopsis thaliana); contains Pfam profiles PF01344: Kelch motif, PF00646: F-box domain	5e-30		Os09g12150.1	F-box domain containing protein, expressed	2e-11		Q8LGH1	Hypothetical protein	1e-29		At1g23390.1	kelch repeat-containing F-box family protein similar to hypothetical protein GB:AAF27090 GI:6730669 from (Arabidopsis thaliana); contains Pfam profiles PF01344: Kelch motif, PF00646: F-box domain	8e-12		Os09g12150.1	F-box domain containing protein, expressed	0.0001		Q9LDE3	F26F24.26 (F28C11.3) (Putative knotted-like homeobox protein)	3e-11
PnFL1-006_H14	At1g18080.1	WD-40 repeat family protein / auxin-dependent protein (ARCA) / guanine nucleotide-binding protein beta subunit, putative identical to SP|O24456 Guanine nucleotide-binding protein beta subunit-like protein (WD-40 repeat auxin-dependent protein ARCA) {Arabidopsis thaliana}; contains 7 WD-40 repeats (PF00400)	1e-16		Os01g49290.1	Guanine nucleotide-binding protein beta subunit, putative, expressed	6e-11		Q9SXS0	LeArcA2 protein	2e-16		At3g18130.1	guanine nucleotide-binding family protein / activated protein kinase C receptor (RACK1) identical to guanine nucleotide-binding protein; activated protein kinase C receptor; RACK1 (GI:9294068) {Arabidopsis thaliana}; contains Pfam profile: PF00400 WD domain, G-beta repeat (7 copies)	5e-15		Os05g47890.1	Guanine nucleotide-binding protein beta subunit, putative, expressed	2e-09		Q9LV28	Guanine nucleotide-binding protein; activated protein kinase C receptor; RACK1 (AT3g18130/MRC8_11)	3e-14
PnFL1-006_I06	At4g00950.1	expressed protein	7e-12		Os08g26470.1	hypothetical protein	0.03		Q9LVU9	Arabidopsis thaliana genomic DNA, chromosome 5, P1 clone:MNB8 (Hypothetical protein At5g53030)	3e-09		At4g30370.1	zinc finger (C3HC4-type RING finger) family protein contains Pfam profile: PF00097 zinc finger, C3HC4 type (RING finger)	0.48		Os12g15730.1	transposon protein, putative, CACTA, En/Spm sub-class	4.1		Q9M0C3	Hypothetical protein AT4g30370 (Hypothetical protein At4g30370/F17I23_290)	2
PnFL1-006_I17	At5g25400.1	phosphate translocator-related low siimilarity to phosphoenolpyruvate/phosphate translocator precursor [Mesembryanthemum crystallinum] GI:9295275, SP|P52178 Triose phosphate/phosphate translocator, non-green plastid, chloroplast precursor (CTPT) {Brassica oleracea}	3e-60		Os05g41480.2	phosphate translocator, putative, expressed	9e-47		Q9SUV2	Hypothetical protein F8B4.90 (Hypothetical protein AT4g32390)	2e-59		At5g58450.1	expressed protein predicted proteins from D.melanogaster, C.elegans and S.pombe	7.9		Os11g24510.2	Serine carboxypeptidase family protein, expressed	0.14		Q6Z4T7	Hypothetical protein OSJNBa0054L03.38 (Hypothetical protein OJ1134_B10.7)	6.2
PnFL1-006_K08	At5g24000.1	expressed protein contains Pfam profile PF05684: Protein of unknown function (DUF819)	2e-46		Os06g01790.1	expressed protein	2e-26		Q9FLW1	Similarity to unknown protein	8e-46		At5g52540.1	expressed protein contains PF05684: Protein of unknown function (DUF819)	1e-49		Os06g01790.1	expressed protein	2e-42		Q9LTG3	Similarity to unknown protein (Hypothetical protein At5g52540; F6N7.1) (Hypothetical protein At5g52540)	4e-49
PnFL1-006_L07	At4g26620.1	sucrase-related	2e-67		Os02g49320.1	sucrase, putative, expressed	5e-46		Q9SUA2	Sucrase-like protein	8e-67		At4g26620.1	sucrase-related	6e-14		Os02g49320.1	sucrase, putative, expressed	7e-05		Q9SUA2	Sucrase-like protein	3e-13
PnFL1-006_L16	At1g11090.1	hydrolase, alpha/beta fold family protein similar to monoglyceride lipase from [Homo sapiens] GI:14594904, [Mus musculus] GI:2632162; contains Pfam profile PF00561: hydrolase, alpha/beta fold family	2e-43		Os07g37840.1	hydrolase, alpha/beta fold family protein, expressed	2e-30		O04083	Lysophospholipase isolog; 25331-24357 (Putative lysophospholipase isolog) (At1g11090)	7e-43		At1g11090.1	hydrolase, alpha/beta fold family protein similar to monoglyceride lipase from [Homo sapiens] GI:14594904, [Mus musculus] GI:2632162; contains Pfam profile PF00561: hydrolase, alpha/beta fold family	9e-46		Os07g37840.1	hydrolase, alpha/beta fold family protein, expressed	3e-39		O04083	Lysophospholipase isolog; 25331-24357 (Putative lysophospholipase isolog) (At1g11090)	4e-45
PnFL1-006_N12	At5g15950.1	adenosylmethionine decarboxylase family protein contains Pfam profile: PF01536 adenosylmethionine decarboxylase	7e-34		Os02g39790.1	S-adenosylmethionine decarboxylase proenzyme, putative, expressed	4e-30		Q7XZQ9	S-adenosylmethionine decarboxylase proenzyme (EC 4.1.1.50)	7e-39		No data	No data			No data	No data			No data	No data
PnFL1-006_N18	At5g32169.1	hypothetical protein	1		Os04g29180.1	retrotransposon protein, putative, Ty3-gypsy subclass	0.79		Q6R9E9	Cytochrome c biogenesis FN	7.3		At5g51260.1	acid phosphatase, putative similar to acid phosphatase-1(1); Apase-1(1) [Lycopersicon esculentum] GI:7705154, acid phosphatase [Glycine max] GI:3341443; contains Pfam profile PF03767: HAD superfamily (subfamily IIIB) phosphatase	2e-61		Os06g04790.1	Acid phosphatase 1 precursor, putative, expressed	1e-55		Q9LU48	Acid phosphatase	9e-61
PnFL1-006_N23	At2g29090.1	cytochrome P450 family protein similar to Cytochrome P450 88A3 (SP:O23051) [Arabidopsis thaliana]; similar to taxane 13-alpha-hydroxylase (GI:17148242) [Taxus cuspidata].	3e-44		Os02g47470.1	Cytochrome P450 family protein, expressed	2e-31		O81077	Putative cytochrome P450	1e-43		At3g55690.1	expressed protein predicted proteins, Arabidopsis thaliana	1.1		Os10g18440.1	retrotransposon protein, putative, Ty1-copia subclass	4.6		Q9M053	Hypothetical protein F1I16_100 (Hypothetical protein At3g55690)	6
PnFL1-006_N24	At1g54115.1	cation exchanger, putative	4e-32		Os03g08230.1	cation exchanger, putative, expressed	1e-27		Q9SYG9	F15I1.21 protein	2e-31		At3g14070.1	cation exchanger, putative (CAX9) similar to sodium/calcium exchanger protein [Mus musculus] gi|13925661|gb|AAK49407; Ca2+:Cation Antiporter (CaCA) Family member PMID:11500563	1e-21		Os03g08230.1	cation exchanger, putative, expressed	1e-19		Q9LJI2	Na/Ca,K-exchanger-like protein	5e-21
PnFL1-006_O08	At1g53910.1	AP2 domain-containing protein RAP2.12 (RAP2.12) identical to AP2 domain containing protein GI:2281649 from [Arabidopsis thaliana]	2e-28		Os02g54160.1	ethylene response element binding protein, putative, expressed	5e-28		Q8VXK9	Ethylene responsive element binding protein	2e-35		At1g53910.1	AP2 domain-containing protein RAP2.12 (RAP2.12) identical to AP2 domain containing protein GI:2281649 from [Arabidopsis thaliana]	1e-05		Os09g26420.3	AP2 domain containing protein, expressed	7e-05		Q672K6	Ethylene response factor 1	2e-23
PnFL1-006_P10	At5g60390.1	elongation factor 1-alpha / EF-1-alpha identical to SWISS-PROT:P13905 elongation factor 1-alpha (EF-1-alpha) [Arabidopsis thaliana]	4e-57		Os03g08060.2	Elongation factor 1-alpha, putative, expressed	7e-57		Q9XEW9	Elongation factor 1-alpha 1	9e-57		At2g34980.1	phosphatidylinositolglycan synthase family protein similar to SP|Q92535 Phosphatidylinositol-glycan biosynthesis, class C protein (PIG-C) {Homo sapiens}	7.1		Os11g39510.1	retrotransposon protein, putative, unclassified	5.1		No hit	No hit
PnFL1-006_P13	At1g10950.1	endomembrane protein 70, putative	1e-05		Os12g07670.1	Endomembrane protein 70 containing protein, expressed	2e-06		Q6ZI33	Putative transmembrane protein TM9SF3 (66.6 kD)	4e-05		At3g26130.1	glycosyl hydrolase family 5 protein / cellulase family protein contains Pfam profile: PF00150 cellulase (glycosyl hydrolase family 5)	4.3		Os07g09300.1	POT family protein, expressed	3.6		No hit	No hit
PnFL1-006_P16	At1g09430.1	ATP-citrate synthase (ATP-citrate (pro-S-)-lyase/citrate cleavage enzyme), putative similar to ATP-citrate-lyase (GI:16648642) [Arabidopsis thaliana]; similar to ATP-citrate (pro-S-)-lyase (EC 4.1.3.8) (Citrate cleavage enzyme)(SP:Q91V92) {Mus musculus}; Location of EST gb|Z34587	2e-53		Os11g47330.2	ATP-citrate synthase, putative, expressed	1e-53		O80526	F19J9.9 protein (At1g09430/F19J9_9)	7e-53		At1g09430.1	ATP-citrate synthase (ATP-citrate (pro-S-)-lyase/citrate cleavage enzyme), putative similar to ATP-citrate-lyase (GI:16648642) [Arabidopsis thaliana]; similar to ATP-citrate (pro-S-)-lyase (EC 4.1.3.8) (Citrate cleavage enzyme)(SP:Q91V92) {Mus musculus}; Location of EST gb|Z34587	1e-64		Os12g37870.1	ATP-citrate synthase, putative, expressed	1e-63		O80526	F19J9.9 protein (At1g09430/F19J9_9)	5e-64
PnFL1-007_B01	At4g08940.1	expressed protein	2e-32		Os09g29760.1	membrane associated salt-inducible protein, putative, expressed	8e-13		Q9ZPE8	T3H13.12 protein (Hypothetical protein AT4g08940)	6e-32		At4g08940.1	expressed protein	0.001		Os03g50440.1	Ubiquitin-conjugating enzyme family protein, expressed	1.5		Q9ZPE8	T3H13.12 protein (Hypothetical protein AT4g08940)	0.004
PnFL1-007_B07	At1g20260.2	vacuolar ATP synthase subunit B, putative / V-ATPase B subunit, putative / vacuolar proton pump B subunit, putative / V-ATPase 57 kDa subunit, putative strong similarity to SP|P11574 Vacuolar ATP synthase subunit B (EC 3.6.3.14) (V-ATPase B subunit) (Vacuolar proton pump B subunit) (V-ATPase 57 kDa subunit) {Arabidopsis thaliana}; contains Pfam profiles PF00006: ATP synthase alpha/beta family nuc…	6e-24		Os06g37180.1	Vacuolar ATP synthase subunit B isoform 1, putative, expressed	1e-23		Q9LN19	F14O10.13 protein	3e-23		At4g38510.2	vacuolar ATP synthase subunit B, putative / V-ATPase B subunit, putative / vacuolar proton pump B subunit, putative / V-ATPase 57 kDa subunit, putative very strong similarity to SP|P11574 Vacuolar ATP synthase subunit B (EC 3.6.3.14) (V-ATPase B subunit) (Vacuolar proton pump B subunit) (V-ATPase 57 kDa subunit) {Arabidopsis thaliana}; contains Pfam profiles PF00006: ATP synthase alpha/beta famil…	1e-07		Os06g37180.1	Vacuolar ATP synthase subunit B isoform 1, putative, expressed	2e-07		Q8GUB5	Vacuolar ATPase subunit B (EC 3.6.3.14)	2e-07
PnFL1-007_C14	At3g14420.2	(S)-2-hydroxy-acid oxidase, peroxisomal, putative / glycolate oxidase, putative / short chain alpha-hydroxy acid oxidase, putative similar to (S)-2-hydroxy-acid oxidase, peroxisomal (Glycolate oxidase, GOX) (Short chain alpha-hydroxy acid oxidase) [Spinacia oleracea] SWISS-PROT:P05414	6e-58		Os03g57220.1	expressed protein	2e-55		P93260	Glycolate oxidase (EC 1.1.3.15)	9e-58		At3g14420.3	(S)-2-hydroxy-acid oxidase, peroxisomal, putative / glycolate oxidase, putative / short chain alpha-hydroxy acid oxidase, putative similar to (S)-2-hydroxy-acid oxidase, peroxisomal (Glycolate oxidase, GOX) (Short chain alpha-hydroxy acid oxidase) [Spinacia oleracea] SWISS-PROT:P05414	1e-46		Os04g53210.2	expressed protein	1e-40		P93260	Glycolate oxidase (EC 1.1.3.15)	1e-47
PnFL1-007_C22	At4g12570.1	ubiquitin-protein ligase, putative similar to SP|P39940 Ubiquitin--protein ligase RSP5 (EC 6.3.2.-) {Saccharomyces cerevisiae}; contains Pfam profiles PF00240: Ubiquitin family, PF00632: HECT-domain (ubiquitin-transferase)	2e-71		Os09g31090.1	HECT-domain family protein, expressed	1e-64		Q9SU29	Polyubiquitin-like protein	8e-71		At4g12570.1	ubiquitin-protein ligase, putative similar to SP|P39940 Ubiquitin--protein ligase RSP5 (EC 6.3.2.-) {Saccharomyces cerevisiae}; contains Pfam profiles PF00240: Ubiquitin family, PF00632: HECT-domain (ubiquitin-transferase)	1e-12		Os12g24080.1	E3 ubiquitin protein ligase UPL1, putative, expressed	0.0007		Q9SU29	Polyubiquitin-like protein	5e-12
PnFL1-007_I10	At2g38940.1	phosphate transporter (PT2) identical to phosphate transporter (AtPT2) [Arabidopsis thaliana] GI:1502430	2e-48		Os10g30790.2	phosphate:H+ symporter family protein, expressed	9e-51		Q9LLS5	Inorganic phosphate transporter	2e-53		At1g59890.1	paired amphipathic helix repeat-containing protein similar to transcription co-repressor Sin3 [Xenopus laevis] GI:4960210; contains Pfam profile PF02671: Paired amphipathic helix repeat	3.9		Os10g41930.1	haloacid dehalogenase-like hydrolase family protein, putative, expressed	3.7		Q8S7Q2	Putative beta-phosphoglucomutase	6.8
PnFL1-007_K12	At1g66160.1	U-box domain-containing protein similar to immediate-early fungal elicitor protein CMPG1 [Petroselinum crispum] GI:14582200; contains Pfam profile PF04564: U-box domain	1e-40		Os03g13740.1	U-box domain containing protein, expressed	6e-34		Q8S8Z6	Syringolide-induced protein 13-1-1	3e-46		At3g02840.1	immediate-early fungal elicitor family protein similar to immediate-early fungal elicitor protein CMPG1 (GI:14582200) [Petroselinum crispum]	1e-19		Os02g50460.1	U-box domain containing protein, expressed	1e-16		Q93VZ1	Immediate-early fungal elicitor protein CMPG1	1e-21
PnFL1-007_L12	At3g48070.1	expressed protein	1e-17		Os04g38970.1	expressed protein	5e-09		Q9SU70	Hypothetical protein T17F15.60	5e-17		At5g62910.1	expressed protein predicted proteins, Arabidopsis thaliana	1e-05		Os04g38970.1	expressed protein	1e-07		Q6MWE6	B1358B12.22 protein	3e-07
PnFL1-007_M21	At3g14420.2	(S)-2-hydroxy-acid oxidase, peroxisomal, putative / glycolate oxidase, putative / short chain alpha-hydroxy acid oxidase, putative similar to (S)-2-hydroxy-acid oxidase, peroxisomal (Glycolate oxidase, GOX) (Short chain alpha-hydroxy acid oxidase) [Spinacia oleracea] SWISS-PROT:P05414	3e-54		Os03g57220.1	expressed protein	1e-51		P93260	Glycolate oxidase (EC 1.1.3.15)	4e-54		At3g14420.3	(S)-2-hydroxy-acid oxidase, peroxisomal, putative / glycolate oxidase, putative / short chain alpha-hydroxy acid oxidase, putative similar to (S)-2-hydroxy-acid oxidase, peroxisomal (Glycolate oxidase, GOX) (Short chain alpha-hydroxy acid oxidase) [Spinacia oleracea] SWISS-PROT:P05414	1e-66		Os04g53210.2	expressed protein	4e-59		P93260	Glycolate oxidase (EC 1.1.3.15)	1e-67
PnFL1-007_N18	At5g55830.1	lectin protein kinase, putative similar to receptor lectin kinase 3 [Arabidopsis thaliana] gi|4100060|gb|AAD00733; contains protein kinase domain, Pfam:PF00069; contains legume lectins alpha and beta domains, Pfam:PF00138 and Pfam:PF00139	4e-22		Os06g17490.1	Protein kinase domain containing protein, expressed	1e-11		Q9FHG4	Serine/threonine-specific kinase like protein	1e-21		At5g41590.1	hypothetical protein contains Pfam profile PF04525: Protein of unknown function (DUF567)	2		Os11g39330.1	NB-ARC domain containing protein	3.5		No hit	No hit
PnFL1-007_O11	At4g25130.1	peptide methionine sulfoxide reductase, putative strong similarity to SP|P54151 Peptide methionine sulfoxide reductase (EC 1.8.4.6) {Brassica napus}; contains Pfam profile PF01625: Peptide methionine sulfoxide reductase	2e-22		Os10g41400.2	Peptide methionine sulfoxide reductase, putative, expressed	6e-16		Q6QPJ4	Methionine sulfoxide reductase A	1e-37		At5g61640.1	peptide methionine sulfoxide reductase, putative similar to peptide methionine sulfoxide reductase (msr) [Arabidopsis thaliana] GI:4884033; contains Pfam profile PF01625: Peptide methionine sulfoxide reductase	9e-43		Os10g41400.1	Peptide methionine sulfoxide reductase, putative, expressed	6e-47		Q6QPJ4	Methionine sulfoxide reductase A	2e-52
PnFL1-007_O19	At4g33030.1	UDP-sulfoquinovose synthase / sulfite:UDP-glucose sulfotransferase / sulfolipid biosynthesis protein (SQD1) identical to gi:2736155	0.22		Os12g22000.1	hypothetical protein	1.4		Q5SD11	Photosystem I P700 apoprotein A2	4.2		At4g33030.1	UDP-sulfoquinovose synthase / sulfite:UDP-glucose sulfotransferase / sulfolipid biosynthesis protein (SQD1) identical to gi:2736155	5e-45		Os05g32140.1	UDP-sulfoquinovose synthase, chloroplast precursor, putative, expressed	3e-43		Q60E66	Putative UDP-sulfoquinovose synthase	6e-43
PnFL1-007_P05	At5g13490.1	ADP, ATP carrier protein 2, mitochondrial / ADP/ATP translocase 2 / adenine nucleotide translocator 2 (ANT2) identical to SWISS-PROT:P40941 ADP,ATP carrier protein 2, mitochondrial precursor (Adenine nucleotide translocator 2) [Arabidopsis thaliana]	2e-12		Os03g58590.1	RE14858p, putative, expressed	1.2		O49875	Adenine nucleotide translocator	3e-14		At3g08580.2	ADP, ATP carrier protein 1, mitochondrial / ADP/ATP translocase 1 / adenine nucleotide translocator 1 (ANT1) identical to SWISS-PROT:P31167 ADP,ATP carrier protein 1 (Adenine nucleotide translocator 1) [Arabidopsis thaliana]	1e-51		Os02g48720.2	ADP,ATP carrier protein, mitochondrial precursor, putative, expressed	9e-51		O49875	Adenine nucleotide translocator	4e-52
PnFL1-007_P07	At2g17200.1	ubiquitin family protein weak similarity to PLIC-2 (ubiquitin-like type II) [Homo sapiens] GI:9937505; contains Pfam profiles PF00240: Ubiquitin family, PF00627: UBA/TS-N domain	7e-55		Os10g39620.6	Ubiquitin family protein, expressed	4e-51		Q9SII8	Putative ubiquitin protein	3e-54		At2g17190.1	ubiquitin family protein contains INTERPRO:IPR000626 ubiquitin domain	1e-27		Os03g03920.1	Ubiquitin family protein, expressed	6e-28		Q9SII9	Putative ubiquitin protein	5e-27
PnFL1-007_P21	At1g72330.1	alanine aminotransferase, putative similar to alanine aminotransferase 2 SP|P34106 from Panicum miliaceum, SP|P52894 from Hordeum vulgare, GI:4730884 from Oryza sativa	8e-74		Os07g42600.1	Alanine aminotransferase 2, putative, expressed	2e-69		Q9LKJ4	Alanine aminotransferase (EC 2.6.1.2)	2e-73		At1g72330.1	alanine aminotransferase, putative similar to alanine aminotransferase 2 SP|P34106 from Panicum miliaceum, SP|P52894 from Hordeum vulgare, GI:4730884 from Oryza sativa	3e-29		Os07g42600.1	Alanine aminotransferase 2, putative, expressed	4e-25		Q9LDV4	Alanine aminotransferase (EC 2.6.1.2) (Putative alanine aminotransferase; 79592-76658)	1e-28
PnFL1-008_B23	At5g01920.1	protein kinase family protein contains eukaryotic protein kinase domain, INTERPRO:IPR000719	2e-84		Os05g40180.1	Protein kinase domain containing protein, expressed	3e-45		Q9LZV4	Hypothetical protein T20L15_190 (Hypothetical protein At5g01920/T20L15_190) (Hypothetical protein At5g01920)	9e-84		At5g01920.1	protein kinase family protein contains eukaryotic protein kinase domain, INTERPRO:IPR000719	3e-06		Os05g40180.1	Protein kinase domain containing protein, expressed	2e-06		Q75GM2	Hypothetical protein OSJNBa0018K15.17	3e-06
PnFL1-008_F01	At5g46800.1	mitochondrial carnitine/acyl carrier, putative / a bout de souffle (BOU) / CAC-like protein identical to SP|Q93XM7 Mitochondrial carnitine/acylcarnitine carrier-like protein (A BOUT DE SOUFFLE) (Carnitine/acylcarnitine translocase-like protein) (CAC-like protein) {Arabidopsis thaliana}; contains Pfam profile: PF00153 mitochondrial carrier protein	3e-16		Os10g42299.2	Mitochondrial carnitine/acylcarnitine carrier, putative, expressed	1e-18		Q9AYL3	Putative carnitine/acylcarnitine translocase	2e-18		At5g46800.1	mitochondrial carnitine/acyl carrier, putative / a bout de souffle (BOU) / CAC-like protein identical to SP|Q93XM7 Mitochondrial carnitine/acylcarnitine carrier-like protein (A BOUT DE SOUFFLE) (Carnitine/acylcarnitine translocase-like protein) (CAC-like protein) {Arabidopsis thaliana}; contains Pfam profile: PF00153 mitochondrial carrier protein	2e-21		Os10g42299.2	Mitochondrial carnitine/acylcarnitine carrier, putative, expressed	1e-21		Q9AYL3	Putative carnitine/acylcarnitine translocase	2e-21
PnFL1-008_F13	At5g17690.1	like heterochromatin protein (LHP1) identical to like heterochromatin protein LHP1 [Arabidopsis thaliana] GI:15625407; contains Pfam profile PF00385: 'chromo' (CHRromatin Organization MOdifier)	8e-11		Os10g17770.1	chromdomain-containing protein CRD101, putative, expressed	2e-06		Q9FN82	Similarity to polycomb protein (TERMINAL FLOWER 2)	3e-10		At5g17690.1	like heterochromatin protein (LHP1) identical to like heterochromatin protein LHP1 [Arabidopsis thaliana] GI:15625407; contains Pfam profile PF00385: 'chromo' (CHRromatin Organization MOdifier)	1e-22		Os10g17770.1	chromdomain-containing protein CRD101, putative, expressed	3e-17		Q9FN82	Similarity to polycomb protein (TERMINAL FLOWER 2)	5e-22
PnFL1-008_G21	At1g72370.1	40S ribosomal protein SA (RPSaA) identical to laminin receptor-like protein GB:U01955 [Arabidopsis thaliana]; identical to cDNA laminin receptor homologue GI:16379	2e-64		Os07g42450.1	40S ribosomal protein SA, putative, expressed	2e-65		Q8H3I3	Putative 40S ribosomal protein	4e-65		At1g50770.1	hypothetical protein	2.2		No hit	No hit			Q6L3X0	Putative methyltransferase family protein	3
PnFL1-008_H04	At5g13490.1	ADP, ATP carrier protein 2, mitochondrial / ADP/ATP translocase 2 / adenine nucleotide translocator 2 (ANT2) identical to SWISS-PROT:P40941 ADP,ATP carrier protein 2, mitochondrial precursor (Adenine nucleotide translocator 2) [Arabidopsis thaliana]	1e-19		Os05g23720.1	ADP,ATP carrier protein, mitochondrial precursor, putative, expressed	0.0004		O49875	Adenine nucleotide translocator	8e-20		At3g08580.2	ADP, ATP carrier protein 1, mitochondrial / ADP/ATP translocase 1 / adenine nucleotide translocator 1 (ANT1) identical to SWISS-PROT:P31167 ADP,ATP carrier protein 1 (Adenine nucleotide translocator 1) [Arabidopsis thaliana]	6e-37		Os02g48720.2	ADP,ATP carrier protein, mitochondrial precursor, putative, expressed	1e-35		O49875	Adenine nucleotide translocator	8e-37
PnFL1-008_H09	At1g69240.1	hydrolase, alpha/beta fold family protein low similarity to SP|Q40708 PIR7A protein {Oryza sativa}, polyneuridine aldehyde esterase GI:6651393 from [Rauvolfia serpentina], ethylene-induced esterase [Citrus sinensis] GI:14279437; contains Pfam profile PF00561: hydrolase, alpha/beta fold family	5.7		Os11g07350.1	hypothetical protein	2.1		No hit	No hit			At4g38970.1	fructose-bisphosphate aldolase, putative strong similarity to plastidic fructose-bisphosphate aldolase (EC 4.1.2.13) from Nicotiana paniculata (NPALDP1) [GI:4827251], Oryza sativa, PIR2:T02057 [SP|Q40677]	2e-47		Os11g07020.8	Fructose-bisphosphate aldolase, chloroplast precursor, putative, expressed	2e-45		Q9SXX4	Plastidic aldolase NPALDP1	1e-48
PnFL1-008_H22	At1g14370.1	protein kinase (APK2a) identical to protein kinase APK2a GI:2852447 from [Arabidopsis thaliana]	7e-38		Os03g07430.2	serine/threonine-protein kinase NAK, putative, expressed	3e-40		Q8S7W7	Hypothetical protein OSJNBa0091P11.5	5e-40		At1g69790.1	protein kinase, putative similar to protein kinase APK1A [Arabidopsis thaliana] SWISS-PROT:Q06548	4e-25		Os03g07430.2	serine/threonine-protein kinase NAK, putative, expressed	3e-22		Q5XF79	At1g69790	2e-24
PnFL1-008_I20	At5g10980.1	histone H3 identical to HISTONE H3.2, MINOR, Medicago sativa, SWISSPROT:P11105, histone H3 variant H3.3 Lycopersicon esculentum GI:1435157; contains Pfam profile PF00125 Core histone H2A/H2B/H3/H4	3e-71		Os06g04030.1	Histone H3, putative, expressed	7e-71		Q7F8L1	Histone H3 (Histone H3.2 protein)	1e-70		At5g10980.1	histone H3 identical to HISTONE H3.2, MINOR, Medicago sativa, SWISSPROT:P11105, histone H3 variant H3.3 Lycopersicon esculentum GI:1435157; contains Pfam profile PF00125 Core histone H2A/H2B/H3/H4	1e-21		Os06g04030.1	Histone H3, putative, expressed	2e-21		Q7F8L1	Histone H3 (Histone H3.2 protein)	4e-21
PnFL1-008_J10	At3g16770.1	AP2 domain-containing protein RAP2.3 (RAP2.3) identical to GI:2281631 [Arabidopsis thaliana]; identical to cDNA EBP GI:2190330	3e-23		Os07g47790.2	AP2 domain containing protein, expressed	9e-22		Q75UJ4	ERF-like protein	8e-30		At2g47520.1	AP2 domain-containing transcription factor, putative	8e-05		Os01g21120.1	AP2 domain containing protein, expressed	4e-07		Q75UJ4	ERF-like protein	2e-11
PnFL1-008_J15	At1g75780.1	tubulin beta-1 chain (TUB1) nearly identical to SP|P12411 Tubulin beta-1 chain {Arabidopsis thaliana}	3e-81		Os06g46000.2	Tubulin beta-3 chain, putative, expressed	7e-84		Q652I6	Beta-tubulin R2242	1e-83		At1g20010.1	tubulin beta-5 chain (TUB5) nearly identical to SP|P29513 Tubulin beta-5 chain {Arabidopsis thaliana}	3e-42		Os02g07060.1	Tubulin beta-1 chain, putative, expressed	1e-42		Q6H4W0	Tubulin beta chain	3e-42
PnFL1-008_J19	At2g35800.1	mitochondrial substrate carrier family protein contains INTERPRO:IPR001993 Mitochondrial substrate carrier family, INTERPRO:IPR002048 calcium-binding EF-hand domain	2e-64		Os11g01270.1	mitochondrial substrate carrier family protein, putative, expressed	6e-61		Q8VZP7	Putative mitochondrial carrier protein	7e-64		At2g35800.1	mitochondrial substrate carrier family protein contains INTERPRO:IPR001993 Mitochondrial substrate carrier family, INTERPRO:IPR002048 calcium-binding EF-hand domain	4e-57		Os12g01240.1	mitochondrial substrate carrier family protein, putative, expressed	1e-61		Q9SJ70	Probable calcium-binding mitochondrial carrier At2g35800	2e-56
PnFL1-008_J20	At5g63970.1	copine-related low similarity to SP|Q99829 Copine I {Homo sapiens}	9e-60		Os12g19030.1	copine, putative, expressed	4e-56		Q9LVN6	G	4e-59		At5g63970.1	copine-related low similarity to SP|Q99829 Copine I {Homo sapiens}	1e-12		Os01g73000.3	Copine family protein, expressed	5e-11		Q8RX26	Hypothetical protein At5g63970	4e-12
PnFL1-008_J21	At4g09510.2	beta-fructofuranosidase, putative / invertase, putative / saccharase, putative / beta-fructosidase, putative similar to neutral invertase [Daucus carota] GI:4200165; contains Pfam profile PF04853: Plant neutral invertase	5e-91		Os02g34560.2	Neutral/alkaline invertase, putative, expressed	4e-87		Q684K1	Putative beta-fructofuranosidase (EC 3.2.1.26)	7e-91		At1g22650.1	beta-fructofuranosidase, putative / invertase, putative / saccharase, putative / beta-fructosidase, putative similar to neutral invertase [Daucus carota] GI:4200165; contains Pfam profile PF04853: Plant neutral invertase	9e-50		Os02g34560.1	Neutral/alkaline invertase, putative, expressed	1e-50		Q684K1	Putative beta-fructofuranosidase (EC 3.2.1.26)	1e-50
PnFL1-008_J22	At1g78080.1	AP2 domain-containing transcription factor RAP2.4 identical to AP2 domain containing protein GI:2281633 from [Arabidopsis thaliana]	7e-20		Os02g51670.1	AP2 domain containing protein, expressed	2e-16		Q6IVL3	Transcription factor DRE-binding factor 2	6e-25		At1g78080.1	AP2 domain-containing transcription factor RAP2.4 identical to AP2 domain containing protein GI:2281633 from [Arabidopsis thaliana]	4e-05		Os02g51670.1	AP2 domain containing protein, expressed	0.003		Q9SGZ3	F28K19.29	0.0002
PnFL1-008_L19	At3g02720.1	DJ-1 family protein / protease-related similar to Intracellular Protease [Pyrococcus horikoshii] GI:11513902; contains Pfam profile: PF01965 ThiJ/PfpI family	6e-52		Os04g57590.1	intracellular protease, PfpI family protein, expressed	1e-53		Q7XPI6	OSJNBb0004A17.3 protein	2e-53		At3g02720.1	DJ-1 family protein / protease-related similar to Intracellular Protease [Pyrococcus horikoshii] GI:11513902; contains Pfam profile: PF01965 ThiJ/PfpI family	2e-55		Os04g57590.1	intracellular protease, PfpI family protein, expressed	7e-55		Q9M8R4	F13E7.34 protein (Hypothetical protein At3g02720)	7e-55
PnFL1-008_N11	At5g58420.1	40S ribosomal protein S4 (RPS4D) ribosomal protein S4, Arabidopsis thaliana, PIR:T48480	5.5		Os09g32600.1	F-box domain containing protein	1.9		Q9SSV3	Potassium channel	6.1		At5g59560.2	sensitivity to red light reduced protein (SRR1) identical to sensitivity to red light reduced protein [Arabidopsis thaliana] GI:25527089; supporting cDNA gi|25527088|gb|AY127047.1|	5e-59		Os05g02690.1	expressed protein	2e-21		Q5W7C4	Unknow protein	3e-21
PnFL1-008_O07	At5g48230.2	acetyl-CoA C-acyltransferase, putative / 3-ketoacyl-CoA thiolase, putative strong similarity to Acetoacetyl-coenzyme A thiolase (E.C. 2.3.1.9) [Raphanus sativus] GI:1542941; contains InterPro accession IPR002155: Thiolase	3e-79		Os09g07830.2	Acetyl-CoA acetyltransferase, cytosolic 1, putative, expressed	6e-76		Q944F9	Truncated acetyl Co-A acetyltransferase-like protein	3e-81		At5g48230.2	acetyl-CoA C-acyltransferase, putative / 3-ketoacyl-CoA thiolase, putative strong similarity to Acetoacetyl-coenzyme A thiolase (E.C. 2.3.1.9) [Raphanus sativus] GI:1542941; contains InterPro accession IPR002155: Thiolase	0.019		Os09g07830.2	Acetyl-CoA acetyltransferase, cytosolic 1, putative, expressed	0.27		Q5XMB8	Cytosolic acetoacetyl-coenzyme A thiolase	0.016
PnFL1-008_O18	At2g28000.1	RuBisCO subunit binding-protein alpha subunit, chloroplast / 60 kDa chaperonin alpha subunit / CPN-60 alpha identical to SWISS-PROT:P21238- RuBisCO subunit binding-protein alpha subunit, chloroplast precursor (60 kDa chaperonin alpha subunit, CPN-60 alpha) [Arabidopsis thaliana]	8e-76		Os03g64210.2	RuBisCO subunit binding-protein alpha subunit, chloroplast precursor, putative, expressed	1e-73		Q9ZTV1	Chaperonin 60 alpha subunit	2e-76		At2g28000.1	RuBisCO subunit binding-protein alpha subunit, chloroplast / 60 kDa chaperonin alpha subunit / CPN-60 alpha identical to SWISS-PROT:P21238- RuBisCO subunit binding-protein alpha subunit, chloroplast precursor (60 kDa chaperonin alpha subunit, CPN-60 alpha) [Arabidopsis thaliana]	1e-23		Os12g17910.1	RuBisCO subunit binding-protein alpha subunit, chloroplast precursor, putative, expressed	2e-24		Q9ZTV1	Chaperonin 60 alpha subunit	8e-27
PnFL1-008_O24	At1g51580.1	KH domain-containing protein	1e-07		Os01g13470.1	KH domain containing protein, expressed	5e-13		Q9LI28	ESTs D23839(R0339)	9e-13		At5g64390.1	KH domain-containing RNA-binding protein (HEN4) contains similarity to RNA-binding protein; identical to cDNA HEN4 isoform 2 (HEN4) GI:28261404; contains Pfam domain PF00013: KH domain; identical to cDNA HEN4 (HEN4) GI:28261402	3e-13		Os01g13470.1	KH domain containing protein, expressed	1e-15		Q5NB89	HEN4-like	2e-15
PnFL1-009_A06	At3g13235.1	ubiquitin family protein contains INTERPRO:IPR000626 ubiquitin domain	6e-29		Os02g10510.1	Ubiquitin family protein, expressed	5e-24		Q9LTU5	DNA-damage inducible protein DDI1-like	2e-28		No hit	No hit			No hit	No hit			No hit	No hit
PnFL1-009_C18	At2g44710.1	RNA recognition motif (RRM)-containing protein	1e-46		Os04g45930.2	RNA recognition motif, putative, expressed	9e-42		Q6YH14	Putative heterogeneous nuclear ribonucleoprotein (Fragment)	9e-59		At4g28360.1	ribosomal protein L22 family protein	0.87		Os05g26320.1	retrotransposon protein, putative, Ty3-gypsy subclass	1.1		Q5W6A4	Putative polyprotein	2.1
PnFL1-009_D01	At3g10000.1	DNA-binding protein-related similar to GT-2 factor [Arabidopsis thaliana GI:416490	2.2		Os10g39230.1	tRNA-splicing endonuclease positive effector, putative, expressed	0.56		Q8LNN4	Putative helicase	1		At4g03510.2	zinc finger (C3HC4-type RING finger) family protein (RMA1) identical to RING zinc finger protein RMA1 gi:3164222	4e-11		Os09g23200.1	myb-like DNA-binding domain, SHAQKYF class family protein	0.054		Q6R567	Ring domain containing protein	2e-18
PnFL1-009_E09	At4g21700.1	hypothetical protein	1e-35		Os05g48370.1	expressed protein	1e-36		Q6I603	Hypothetical protein OJ1214_E03.16	2e-36		At4g21700.1	hypothetical protein	1e-25		Os05g48370.1	expressed protein	2e-15		Q9SVS7	Hypothetical protein F17L22.160 (Hypothetical protein AT4g21700)	5e-25
PnFL1-009_E10	At2g30490.1	trans-cinnamate 4-monooxygenase / cinnamic acid 4-hydroxylase (C4H) (CA4H) / cytochrome P450 73 (CYP73) (CYP73A5) identical to SP|P92994| Trans-cinnamate 4-monooxygenase (EC 1.14.13.11) (Cinnamic acid 4-hydroxylase) (CA4H) (C4H) (P450C4H) (Cytochrome P450 73). {Arabidopsis thaliana}; molecular marker C4H (GB:U71080)	1e-62		Os05g25640.1	Trans-cinnamate 4-monooxygenase, putative, expressed	4e-60		Q9AXP9	Cinnamate 4-hydroxylase (EC 1.14.13.11)	7e-72		At2g30490.1	trans-cinnamate 4-monooxygenase / cinnamic acid 4-hydroxylase (C4H) (CA4H) / cytochrome P450 73 (CYP73) (CYP73A5) identical to SP|P92994| Trans-cinnamate 4-monooxygenase (EC 1.14.13.11) (Cinnamic acid 4-hydroxylase) (CA4H) (C4H) (P450C4H) (Cytochrome P450 73). {Arabidopsis thaliana}; molecular marker C4H (GB:U71080)	6e-39		Os01g60450.1	Trans-cinnamate 4-monooxygenase, putative	5e-36		Q9AXP9	Cinnamate 4-hydroxylase (EC 1.14.13.11)	9e-44
PnFL1-009_F06	At4g01100.1	mitochondrial substrate carrier family protein contains Pfam profile: PF00153 mitochondrial carrier protein	9e-52		Os05g50840.1	Mitochondrial carrier protein, expressed	1e-56		Q6I583	Putative peroxisomal Ca-dependent solute carrier	2e-56		At4g01100.1	mitochondrial substrate carrier family protein contains Pfam profile: PF00153 mitochondrial carrier protein	6e-21		Os05g50840.1	Mitochondrial carrier protein, expressed	7e-18		O04619	A_IG002N01.16 protein (Putative carrier protein) (AT4g01100/F2N1_16)	2e-20
PnFL1-009_G13	At1g49650.1	cell death associated protein-related similar to PrMC3 [Pinus radiata] GI:5487873; weak similarity to cell death associated protein [Nicotiana tabacum] GI:7417008, hsr203J [Nicotiana tabacum] GI:22830761	5e-25		Os06g11090.1	esterase, putative, expressed	2e-23		Q67IZ2	Putative PrMC3	7e-25		At5g02460.1	Dof-type zinc finger domain-containing protein zinc finger protein OBP3, Arabidopsis thaliana, EMBL:AF155818	1.9		Os05g25060.1	expressed protein	0.55		Q93XF6	Kinesin heavy chain (Fragment)	1.6
PnFL1-009_I03	At2g29630.2	thiamine biosynthesis family protein / thiC family protein contains Pfam profile: PF01964 ThiC family	7e-89		Os03g47610.1	Thiamine biosynthesis protein thiC, putative, expressed	3e-88		O82392	Putative thiamin biosynthesis protein	3e-88		At2g29630.2	thiamine biosynthesis family protein / thiC family protein contains Pfam profile: PF01964 ThiC family	2e-36		Os03g47610.1	Thiamine biosynthesis protein thiC, putative, expressed	2e-35		O82392	Putative thiamin biosynthesis protein	9e-36
PnFL1-009_I10	At3g14310.1	pectinesterase family protein contains Pfam profiles: PF01095 pectinesterase, PF04043 plant invertase/pectin methylesterase inhibitor ;similar to pectin methylesterase GB:Q42534 from [Arabidopsis thaliana]	2e-47		Os01g21034.3	Pectinesterase-2 precursor, putative, expressed	2e-17		Q9FY03	Putative pectin methylesterase precursor (EC 3.1.1.11)	4e-89		At1g53830.1	pectinesterase family protein identical to pectinesterase 2 (PME2/ PE 2) SP:Q42534 from [Arabidopsis thaliana];contains Pfam profiles: PF01095 pectinesterase, PF04043 plant invertase/pectin methylesterase inhibitor	5e-49		Os01g21034.1	Pectinesterase-2 precursor, putative, expressed	7e-44		Q9FY03	Putative pectin methylesterase precursor (EC 3.1.1.11)	8e-65
PnFL1-009_O07	At3g14230.3	AP2 domain-containing protein RAP2.2 (RAP2.2) identical to AP2 domain containing protein RAP2.2 GI:2281629 from [Arabidopsis thaliana]	2e-16		Os06g09390.1	ethylene response element binding protein, putative, expressed	7e-15		Q8VXK9	Ethylene responsive element binding protein	5e-22		At1g53910.1	AP2 domain-containing protein RAP2.12 (RAP2.12) identical to AP2 domain containing protein GI:2281649 from [Arabidopsis thaliana]	2e-05		Os06g09390.1	ethylene response element binding protein, putative, expressed	0.033		Q7Y1W2	Callus-expressing factor	2e-10
PnFL1-009_O12	At3g50560.1	short-chain dehydrogenase/reductase (SDR) family protein contains INTERPRO family IPR002198 short-chain dehydrogenase/reductase (SDR) superfamily	1e-31		Os08g37130.1	oxidoreductase, short chain dehydrogenase/reductase family protein, expressed	2e-26		Q9SCR9	Hypothetical protein T20E23_160	4e-31		At3g50560.1	short-chain dehydrogenase/reductase (SDR) family protein contains INTERPRO family IPR002198 short-chain dehydrogenase/reductase (SDR) superfamily	4e-10		Os08g37130.1	oxidoreductase, short chain dehydrogenase/reductase family protein, expressed	1e-06		Q9SCR9	Hypothetical protein T20E23_160	2e-09
PnFL1-009_O16	At5g19780.1	tubulin alpha-3/alpha-5 chain (TUA5) nearly identical to SP|P20363 Tubulin alpha-3/alpha-5 chain {Arabidopsis thaliana}	2e-23		Os07g38730.1	Tubulin alpha-1 chain, putative, expressed	9e-23		Q93XB1	Alpha tubulin subunit	9e-23		At5g19780.1	tubulin alpha-3/alpha-5 chain (TUA5) nearly identical to SP|P20363 Tubulin alpha-3/alpha-5 chain {Arabidopsis thaliana}	3e-52		Os07g38730.1	Tubulin alpha-1 chain, putative, expressed	6e-52		Q8H933	Alpha tubulin	4e-52
PnFL1-010_C19	At5g20620.1	polyubiquitin (UBQ4) identical to GI:17677	2e-83		Os06g46770.1	polyubiquitin containing 7 ubiquitin monomers, putative, expressed	5e-83		Q93ZJ0	AT4g05320/C17L7_240	3e-83		At5g20620.1	polyubiquitin (UBQ4) identical to GI:17677	3e-22		Os09g39500.1	ubiquitin fusion protein, putative, expressed	7e-22		Q9ZSW0	Tetra-ubiquitin	1e-21
PnFL1-010_D11	At3g22370.1	alternative oxidase 1a, mitochondrial (AOX1A) identical to GB:Q39219 [SP|Q39219] from [Arabidopsis thaliana]	1e-35		Os02g21300.1	transposon protein, putative, unclassified, expressed	2e-22		Q9SC31	Alternative oxidase	2e-83		At3g22370.1	alternative oxidase 1a, mitochondrial (AOX1A) identical to GB:Q39219 [SP|Q39219] from [Arabidopsis thaliana]	7e-13		Os04g51150.1	transposon protein, putative, unclassified, expressed	5e-11		Q9ZRT8	Alternative oxidase	3e-12
PnFL1-010_D24	At2g34250.1	protein transport protein sec61, putative similar to PfSec61 [Plasmodium falciparum] GI:3057044; contains Pfam profile PF00344: eubacterial secY protein	1e-70		Os09g17840.1	Protein transport protein Sec61 alpha subunit isoform 2, putative, expressed	2e-68		Q9SE40	Putative integral membrane protein	1e-70		At2g34250.1	protein transport protein sec61, putative similar to PfSec61 [Plasmodium falciparum] GI:3057044; contains Pfam profile PF00344: eubacterial secY protein	7e-41		Os09g17840.1	Protein transport protein Sec61 alpha subunit isoform 2, putative, expressed	7e-40		Q9LP58	Hypothetical protein F28N24.2	3e-40
PnFL1-010_E01	At1g14720.1	xyloglucan:xyloglucosyl transferase / xyloglucan endotransglycosylase / endo-xyloglucan transferase (XTR2) identical to endoxyloglucan transferase [Arabidopsis thaliana] GI:5533311	4e-08		Os03g13570.1	xyloglucan endotransglucosylase/hydrolase protein 28precursor, putative, expressed	5e-07		Q9AT33	Endoxyloglucan transferase	1e-07		At3g59010.1	pectinesterase family protein contains Pfam profile: PF01095 pectinesterase	1.5		No hit	No hit			Q9LYT5	Pectinesterase-like protein (AT3g59010/F17J16_60)	7.9
PnFL1-010_E18	At4g14090.1	UDP-glucoronosyl/UDP-glucosyl transferase family protein contains Pfam profile: PF00201 UDP-glucoronosyl and UDP-glucosyl transferase ;similar to UDP-glucose:anthocyanin 5-O-glucosyltransferase GI:4115563 from [Verbena x hybrida]	1e-34		Os06g39330.1	UDP-glucoronosyl and UDP-glucosyl transferase family protein, expressed	3e-24		Q8RU71	Glucosyltransferase NTGT2	2e-42		No data	No data			No data	No data			No data	No data
PnFL1-010_F05	At1g16250.1	kelch repeat-containing F-box family protein contains Pfam profiles PF01344: Kelch motif, PF00646: F-box domain	7e-31		Os03g07160.1	Kelch motif family protein, expressed	3e-10		Q9SA24	F3O9.5 protein	4e-26		At1g10090.1	expressed protein	0.99		Os03g46750.1	mannosyltransferase family protein, putative, expressed	0.92		Q6ASX5	Mannosyltransferase (PIG-M) domain containing protein	1.6
PnFL1-010_F07	At2g47470.2	thioredoxin family protein similar to protein disulfide isomerase [Dictyostelium discoideum] GI:2627440; contains Pfam profile: PF00085 Thioredoxin	2e-12		Os01g23740.2	protein disulfide-isomerase A6 precursor, putative, expressed	5e-12		Q6PZE8	Hypothetical protein (Fragment)	5e-12		At2g47470.1	thioredoxin family protein similar to protein disulfide isomerase [Dictyostelium discoideum] GI:2627440; contains Pfam profile: PF00085 Thioredoxin	9e-33		Os05g06430.2	protein disulfide-isomerase A6 precursor, putative, expressed	4e-29		Q9FUL2	Hypothetical protein PDI (Fragment)	2e-35
PnFL1-010_G03	At1g68440.1	expressed protein	2e-17		Os11g34860.2	ankryin repeat S-palmitoyl transferase, putative, expressed	5.1		Q9M9C9	Hypothetical protein T2E12.1 (At1g68440/T2E12_1)	9e-17		At1g68440.1	expressed protein	7e-15		Os01g11510.1	SRF-type transcription factor family protein	4.8		Q9M9C9	Hypothetical protein T2E12.1 (At1g68440/T2E12_1)	3e-14
PnFL1-010_G04	At1g62660.1	beta-fructosidase (BFRUCT3) / beta-fructofuranosidase / invertase, vacuolar identical to beta-fructosidase GB:CAA67560 GI:1429209 [Arabidopsis thaliana]; supported by full-length cDNA GI:14517549; identical to cDNA Beta-fructosidase GI:3115854	3e-99		Os04g45290.2	Beta-fructofuranosidase 1 precursor, putative, expressed	2e-80		Q8W3M2	Acid invertase	1e-108		At1g12240.1	beta-fructosidase (BFRUCT4) / beta-fructofuranosidase / invertase, vacuolar identical to beta-fructosidase GI:1871503 from [Arabidopsis thaliana]; contains Pfam profile PF00251:Glycosyl hydrolases family 32; identical to cDNA beta-fructosidase (vacuolar form) GI:1321683; similar to SP:Q43857	2e-55		Os04g45290.1	Beta-fructofuranosidase 1 precursor, putative, expressed	5e-50		Q8W3M2	Acid invertase	5e-64
PnFL1-010_H07	At5g03610.1	GDSL-motif lipase/hydrolase family protein low similarity to SP|P40602 Anther-specific proline-rich protein APG precursor {Arabidopsis thaliana}; contains Pfam profile PF00657: GDSL-like Lipase/Acylhydrolase	2e-39		Os09g39430.1	GDSL-like Lipase/Acylhydrolase family protein, expressed	1e-21		Q9LZS7	Hypothetical protein F17C15_30 (Putative lipase/acylhydrolase) (Hypothetical protein At5g03610)	9e-39		At5g03610.1	GDSL-motif lipase/hydrolase family protein low similarity to SP|P40602 Anther-specific proline-rich protein APG precursor {Arabidopsis thaliana}; contains Pfam profile PF00657: GDSL-like Lipase/Acylhydrolase	7e-61		Os09g39430.1	GDSL-like Lipase/Acylhydrolase family protein, expressed	4e-22		Q9LZS7	Hypothetical protein F17C15_30 (Putative lipase/acylhydrolase) (Hypothetical protein At5g03610)	3e-60
PnFL1-010_I03	At1g75540.1	zinc finger (B-box type) family protein similar to zinc finger protein GB:BAA33202 GI:3618312 from [Oryza sativa]	5e-32		Os02g43170.1	B-box zinc finger family protein, expressed	1e-18		Q8GWF3	Putative zinc finger protein	3e-27		At1g75540.1	zinc finger (B-box type) family protein similar to zinc finger protein GB:BAA33202 GI:3618312 from [Oryza sativa]	8e-21		Os06g49880.2	B-box zinc finger family protein, expressed	3e-05		Q84VZ8	At1g75540	2e-17
PnFL1-010_K10	At1g43710.1	serine decarboxylase identical to serine decarboxylase [Arabidopsis thaliana] GI:15011302; contains Pfam profile PF00282: Pyridoxal-dependent decarboxylase conserved domain	1e-38		Os02g33710.1	Histidine decarboxylase, putative, expressed	2e-34		Q9MA74	Histidine decarboxylase (Serine decarboxylase)	6e-38		At1g43710.1	serine decarboxylase identical to serine decarboxylase [Arabidopsis thaliana] GI:15011302; contains Pfam profile PF00282: Pyridoxal-dependent decarboxylase conserved domain	4e-62		Os02g33710.1	Histidine decarboxylase, putative, expressed	2e-65		Q6ESZ9	Putative serine decarboxylase	3e-65
PnFL1-010_K12	At2g45600.1	expressed protein low similarity to PrMC3 [Pinus radiata] GI:5487873	2e-45		Os03g14730.1	esterase, putative, expressed	2e-34		Q8LAV3	Hypothetical protein	9e-45		At4g03260.1	leucine-rich repeat family protein contains leucine rich repeat (LRR) domains, Pfam:PF00560	4.3		Os04g32690.1	hypothetical protein	1.2		Q7XL88	OSJNBb0014D23.1 protein	2.7
PnFL1-010_L16	At2g17120.1	peptidoglycan-binding LysM domain-containing protein contains Pfam profile PF01476: LysM domain; supporting cDNA gi|16226688|gb|AF428464.1|AF428464	4e-24		Os03g04110.1	LysM domain containing protein, expressed	2e-19		Q84XG7	Erwinia induced protein 1	1e-28		At2g17120.1	peptidoglycan-binding LysM domain-containing protein contains Pfam profile PF01476: LysM domain; supporting cDNA gi|16226688|gb|AF428464.1|AF428464	0.0009		Os09g27890.1	LysM domain GPI-anchored protein 1 precursor, putative, expressed	0.029		Q84XG7	Erwinia induced protein 1	6e-05
PnFL1-010_L24	At3g05200.1	zinc finger (C3HC4-type RING finger) family protein (ATL6) contains Pfam profile: PF00097: Zinc finger, C3HC4 type (RING finger)	7e-21		Os09g29310.1	Zinc finger, C3HC4 type family protein, expressed	4e-13		Q9MA99	Putative RING-H2 zinc finger protein ATL6	3e-20		At1g68570.1	proton-dependent oligopeptide transport (POT) family protein contains Pfam profile: PF00854 POT family	0.52		Os10g16520.1	retrotransposon protein, putative, unclassified	4.6		Q9SX20	F24J5.19 protein (At1g68570/F24J5_7)	2.6
PnFL1-010_M07	At5g50850.1	pyruvate dehydrogenase E1 component beta subunit, mitochondrial / PDHE1-B (PDH2) identical to SP|Q38799 Pyruvate dehydrogenase E1 component beta subunit, mitochondrial precursor (EC 1.2.4.1) (PDHE1-B) {Arabidopsis thaliana}	2e-69		Os08g42410.1	Pyruvate dehydrogenase E1 component beta subunit, mitochondrial precursor, putative, expressed	5e-71		Q9ZQY3	Pyruvate dehydrogenase E1 beta subunit isoform 1 (EC 1.2.4.1)	2e-73		At5g50850.1	pyruvate dehydrogenase E1 component beta subunit, mitochondrial / PDHE1-B (PDH2) identical to SP|Q38799 Pyruvate dehydrogenase E1 component beta subunit, mitochondrial precursor (EC 1.2.4.1) (PDHE1-B) {Arabidopsis thaliana}	2e-46		Os08g42410.1	Pyruvate dehydrogenase E1 component beta subunit, mitochondrial precursor, putative, expressed	5e-50		Q9ZQY2	Pyruvate dehydrogenase E1 beta subunit isoform 2 (EC 1.2.4.1)	4e-50
PnFL1-010_M23	At1g11440.1	expressed protein	4e-25		Os06g12580.1	expressed protein	2e-13		Q9LPZ0	T23J18.11 (Putative serine/threonine protein kinase) (At1g11440)	2e-24		At3g22350.1	F-box family protein similar to F-box protein family, AtFBX9 (GI:20197985) [Arabidopsis thaliana]; contains Pfam PF00646: F-box domain; contains TIGRFAM TIGR01640 : F-box protein interaction domain	2.1		No hit	No hit			Q9LUW2	G	8.5
PnFL1-010_N13	At5g46110.1	phosphate/triose-phosphate translocator, putative identical to phosphate/triose-phosphate translocator precursor [Arabidopsis thaliana] gi|3983125|gb|AAC83815; similar to triose phosphate/phosphate translocator, chloroplast precursor (CTPT)[Cauliflower]{Brassica oleracea} SWISS-PROT:P52177	5e-17		Os01g13770.2	Triose phosphate/phosphate translocator, chloroplast precursor, putative, expressed	3e-06		Q40568	Phosphate translocator precursor	5e-18		At5g46110.2	phosphate/triose-phosphate translocator, putative identical to phosphate/triose-phosphate translocator precursor [Arabidopsis thaliana] gi|3983125|gb|AAC83815; similar to triose phosphate/phosphate translocator, chloroplast precursor (CTPT)[Cauliflower]{Brassica oleracea} SWISS-PROT:P52177	2e-51		Os01g13770.1	Triose phosphate/phosphate translocator, chloroplast precursor, putative, expressed	3e-51		Q9SPH6	Phophate translocator (Fragment)	2e-53
PnFL1-011_A24	At1g54960.1	NPK1-related protein kinase, putative (ANP2) similar to protein kinase [Nicotiana tabacum] gi|456309|dbj|BAA05648; identical to cDNA NPK1-related protein kinase 2, partial cds GI:2342424	1e-12		Os09g21510.1	Mitogen-activated protein kinase kinase kinase 2, putative, expressed	0.028		O04030	F7G19.13 protein	9e-12		At1g09000.1	NPK1-related protein kinase, putative (ANP1) similar to protein kinase [Nicotiana tabacum] gi|456309|dbj|BAA05648; identical to cDNA NPK1-related protein kinase 1S GI:2342422	7e-19		Os08g32600.1	Protein kinase domain containing protein, expressed	9e-08		O04030	F7G19.13 protein	3e-18
PnFL1-011_D08	At1g06550.1	enoyl-CoA hydratase/isomerase family protein similar to CHY1 [gi:8572760]; contains Pfam profile PF00388 enoyl-CoA hydratase/isomerase family protein	4e-82		Os01g54860.1	3-hydroxyisobutyryl-coenzyme A hydrolase, putative, expressed	3e-72		Q9SHJ8	F12K11.12	1e-65		At1g06550.1	enoyl-CoA hydratase/isomerase family protein similar to CHY1 [gi:8572760]; contains Pfam profile PF00388 enoyl-CoA hydratase/isomerase family protein	4e-42		Os01g54860.1	3-hydroxyisobutyryl-coenzyme A hydrolase, putative, expressed	5e-38		Q9SHJ8	F12K11.12	2e-41
PnFL1-011_F05	At1g64140.1	expressed protein similar to putative disease resistance protein GB:CAB40943 GI:4586107 from [Arabidopsis thaliana]; weak similarity to Loricrin (Swiss-Prot:P23490) [Homo sapiens]	4e-80		Os01g43370.2	expressed protein	3e-74		Q9SH64	F22C12.10	2e-79		At1g64140.1	expressed protein similar to putative disease resistance protein GB:CAB40943 GI:4586107 from [Arabidopsis thaliana]; weak similarity to Loricrin (Swiss-Prot:P23490) [Homo sapiens]	0.086		Os02g15880.2	expressed protein	0.56		Q9SH64	F22C12.10	0.37
PnFL1-011_F19	At4g35220.1	cyclase family protein contains Pfam profile: PF04199 putative cyclase	2e-17		Os08g23100.1	cyclase family protein, putative, expressed	2e-14		Q94JT5	AT4g35220/F23E12_220 (Hypothetical protein)	9e-17		At4g34180.1	cyclase family protein contains Pfam profile: PF04199 putative cyclase	9e-07		Os08g23100.1	cyclase family protein, putative, expressed	1e-05		Q93V74	AT4g34180/F28A23_60 (Hypothetical protein)	4e-06
PnFL1-011_H10	At1g80840.1	WRKY family transcription factor similar to WRKY transcription factor GB:BAA87058 GI:6472585 from [Nicotiana tabacum]	1e-08		No hit	No hit			Q6RZW9	Putative WRKY4 transcription factor	2e-15		At1g80840.1	WRKY family transcription factor similar to WRKY transcription factor GB:BAA87058 GI:6472585 from [Nicotiana tabacum]	2e-27		Os09g25060.1	WRKY DNA binding domain containing protein, expressed	2e-22		Q6RZW9	Putative WRKY4 transcription factor	3e-30
PnFL1-011_I01	At5g30510.1	30S ribosomal protein S1, putative similar to Swiss-Prot:P29344 30S ribosomal protein S1, chloroplast precursor (CS1) [Spinacia oleracea]	2e-19		Os03g20100.2	30S ribosomal protein S1, chloroplast precursor, putative, expressed	3e-11		Q93VC7	Hypothetical protein (Ribosomal protein S1)	1e-18		At5g30510.1	30S ribosomal protein S1, putative similar to Swiss-Prot:P29344 30S ribosomal protein S1, chloroplast precursor (CS1) [Spinacia oleracea]	4e-66		Os03g20100.1	30S ribosomal protein S1, chloroplast precursor, putative, expressed	3e-62		Q93VC7	Hypothetical protein (Ribosomal protein S1)	2e-65
PnFL1-011_I07	At2g26060.1	transducin family protein / WD-40 repeat family protein contains 7 WD-40 repeats (PF00400); similar to WD40-repeat containing protein Ciao 1 (SP:O76071) [Homo sapiens]	6e-63		Os07g14830.1	WD-repeat protein 39, putative, expressed	2e-57		O80990	Expressed protein (Hypothetical protein At2g26060)	3e-62		At2g15730.1	expressed protein	4.4		No hit	No hit			No hit	No hit
PnFL1-011_I14	At5g42390.1	metalloendopeptidase identical to chloroplast processing enzyme metalloendopeptidase [Arabidopsis thaliana] gi|2827039|gb|AAC39482	1e-76		Os06g41990.2	metalloendopeptidase, putative, expressed	2e-69		Q9FIH8	Pitrilysin	4e-76		At5g42390.1	metalloendopeptidase identical to chloroplast processing enzyme metalloendopeptidase [Arabidopsis thaliana] gi|2827039|gb|AAC39482	3		Os06g01620.1	GRAS family transcription factor containing protein, expressed	5.2		Q948H2	Putative starch synthase	9.8
PnFL1-011_L08	At2g47760.1	ALG3 family protein contains Pfam profile: PF05208 ALG3 protein	5e-66		Os01g07720.1	ALG3 protein, expressed	1e-54		Q944H6	At2g47760/F17A22.15	2e-65		At2g47760.1	ALG3 family protein contains Pfam profile: PF05208 ALG3 protein	2e-30		Os01g07720.2	ALG3 protein, expressed	5e-33		Q944H6	At2g47760/F17A22.15	9e-30
PnFL1-011_L15	At2g01570.1	gibberellin response modulator (RGA1) / gibberellin-responsive modulator identical to GB:Y11336, member of SCARECROW family	2e-70		Os03g49990.1	gibberellin response modulator, putative, expressed	1e-68		Q84TQ7	GIA/RGA-like gibberellin response modulator	6e-82		No hit	No hit			No hit	No hit			No hit	No hit
PnFL1-011_M24	At4g24570.1	mitochondrial substrate carrier family protein contains Pfam profile: PF00153 mitochondrial carrier protein	2e-09		Os08g37370.1	Mitochondrial carrier protein, expressed	6e-06		Q9SB52	Putative mitochondrial uncoupling protein (At4g24570)	7e-09		At4g24570.1	mitochondrial substrate carrier family protein contains Pfam profile: PF00153 mitochondrial carrier protein	5e-06		Os09g29050.1	Mitochondrial carrier protein	2e-05		Q9SB52	Putative mitochondrial uncoupling protein (At4g24570)	3e-05
PnFL1-011_N01	At1g09560.1	germin-like protein (GLP4) (GLP5) identical to Arabidopsis germin-like protein subfamily 2 member 1 [SP|P94014]; Location of EST 180L10T7, gi|906417	2e-47		Os05g19670.1	Rhicadhesin receptor precursor, putative, expressed	1e-46		Q6I544	Putative cupin	2e-46		At1g09560.1	germin-like protein (GLP4) (GLP5) identical to Arabidopsis germin-like protein subfamily 2 member 1 [SP|P94014]; Location of EST 180L10T7, gi|906417	7e-62		Os05g19670.1	Rhicadhesin receptor precursor, putative, expressed	1e-65		Q6I544	Putative cupin	3e-65
PnFL1-011_N07	At5g49710.3	expressed protein similar to unknown protein (pir||T05575)	6e-10		Os02g54080.2	expressed protein	2e-05		Q9LTA1	Arabidopsis thaliana genomic DNA, chromosome 5, TAC clone:K2I5	3e-09		At5g49710.3	expressed protein similar to unknown protein (pir||T05575)	3e-11		Os02g54080.2	expressed protein	8e-10		Q8GYU4	Hypothetical protein At4g24590/F22K18_210	5e-10
PnFL1-011_P08	At4g11260.1	phosphatase-related low similarity to protein phosphatase T [Saccharomyces cerevisiae] GI:897806; contains Pfam profiles PF00515: TPR Domain, PF05002: SGS domain, PF04969: CS domain	0.004		Os01g43540.1	SGS domain containing protein, expressed	0.004		Q84UV7	SGT1	5e-05		At4g23570.2	phosphatase-related low similarity to phosphoprotein phosphatase [Mus musculus] GI:567040; contains Pfam profiles PF00515: TPR Domain, PF05002: SGS domain, PF04969: CS domain	3e-20		Os01g43540.1	SGS domain containing protein, expressed	3e-22		Q84UV7	SGT1	8e-23
PnFL1-012_B23	At2g41940.1	zinc finger (C2H2 type) family protein contains Pfam domain, PF00096: Zinc finger, C2H2 type	2.5		Os06g51530.1	ribosomal protein L29 containing protein	4.2		Q9LRC7	BZIP transcriptional activator RSG	0.006		At1g43700.1	VirE2-interacting protein (VIP1) identical to VirE2-interacting protein VIP1 GB:AAF37279 GI:7258340 from [Arabidopsis thaliana]	1e-08		Os12g06520.1	bZIP transcriptional activator RSG, putative, expressed	1e-12		Q9LRC7	BZIP transcriptional activator RSG	1e-13
PnFL1-012_C05	At5g14180.1	lipase family protein similar to SP|Q64194 Lysosomal acid lipase/cholesteryl ester hydrolase precursor (EC 3.1.1.13) {Rattus norvegicus}; contains Pfam profile PF04083: ab-hydrolase associated lipase region	4e-16		Os08g41780.1	ab-hydrolase associated lipase region family protein, expressed	1e-10		Q9FMT2	Arabidopsis thaliana genomic DNA, chromosome 5, P1 clone:MUA22	2e-15		No data	No data			No data	No data			No data	No data
PnFL1-012_C09	At4g24280.1	heat shock protein 70, putative / HSP70, putative strong similarity to heat shock protein 70 [Arabidopsis thaliana] GI:6746592; similar to heat shock 70 protein - Spinacia oleracea,PID:g2654208	5e-76		Os05g23740.1	Stromal 70 kDa heat shock-related protein, chloroplast precursor, putative, expressed	4e-76		Q39641	Heat shock protein 70	7e-77		At1g77000.1	F-box family protein similar to GP|21554029| F-box protein AtFBL5 from [Arabidopsis thaliana]; similar to F-box protein FBL2 GI:6063090 from [Homo sapiens]	0.6		Os11g10020.1	hypothetical protein	4.8		O49286	F22K20.10 protein (F-box protein family, AtFBL5)	2.3
PnFL1-012_D24	At1g19300.1	glycosyl transferase family 8 protein contains Pfam profile: PF01501 Glycosyl transferase family 8	2e-25		Os03g47530.1	Glycosyl transferase family 8 protein, expressed	2e-20		Q9S7G2	Hypothetical protein T3A5.140 (Glycosyltransferase-like protein) (At3g50760)	1e-26		At1g19300.1	glycosyl transferase family 8 protein contains Pfam profile: PF01501 Glycosyl transferase family 8	2e-46		Os03g47530.1	Glycosyl transferase family 8 protein, expressed	8e-41		Q9LN68	F18O14.2 (At1g19300/F18O14_13)	7e-46
PnFL1-012_F18	At1g15690.1	pyrophosphate-energized vacuolar membrane proton pump / pyrophosphate-energized inorganic pyrophosphatase (AVP-3) identical to pyrophosphate-energized vacuolar membrane proton pump (pyrophosphate-energized inorganic pyrophosphatase) SP:P31414 from [Arabidopsis thaliana]	2e-57		Os06g43660.1	Pyrophosphate-energized vacuolar membrane proton pump, putative, expressed	1e-55		Q6R4U3	PPase	3e-57		At1g15690.1	pyrophosphate-energized vacuolar membrane proton pump / pyrophosphate-energized inorganic pyrophosphatase (AVP-3) identical to pyrophosphate-energized vacuolar membrane proton pump (pyrophosphate-energized inorganic pyrophosphatase) SP:P31414 from [Arabidopsis thaliana]	8e-41		Os02g09150.1	Pyrophosphate-energized vacuolar membrane proton pump, putative, expressed	9e-42		Q8GT22	Vacuolar proton-inorganic pyrophosphatase	6e-42
PnFL1-012_I18	At4g10610.1	RNA-binding protein, putative	0.19		No hit	No hit			Q9S7N9	RNA-binding protein (AT4g10610/T4F9_70) (F3H7.12 protein)	0.76		At1g32790.1	RNA-binding protein, putative similar to RNA-binding protein GB:CAB40027 GI:4539439 from [Arabidopsis thaliana]	1e-79		Os08g02330.1	RNA-binding protein, putative, expressed	3e-80		Q69UJ1	Putative RNA-binding protein RBP37	5e-80
PnFL1-012_K04	At2g46260.1	BTB/POZ domain-containing protein contains Pfam PF00651: BTB/POZ domain; contains Interpro IPR000210/ PS50097: BTBB/POZ domain; similar to POZ/BTB containing-protein AtPOB1 (GI:12006855) [Arabidopsis thaliana]; similar to actinfilin (GI:21667852) [Rattus norvegicus]	5e-79		Os02g16000.2	GAMYB-binding protein, putative, expressed	6e-64		Q94AI9	Expressed protein (Hypothetical protein At2g46260)	2e-78		At3g61600.1	BTB/POZ domain-containing protein contains Pfam PF00651: BTB/POZ domain; contains Interpro IPR000210/ PS50097: BTBB/POZ domain; similar to POZ/BTB containing-protein AtPOB1 (GI:12006855) [Arabidopsis thaliana]; similar to actinfilin (GI:21667852) [Rattus norvegicus]	4e-42		Os06g31100.1	GAMYB-binding protein, putative, expressed	2e-37		Q9M309	Hypothetical protein F2A19.200	2e-41
PnFL1-012_K10	At4g25500.1	arginine/serine-rich splicing factor RSP40 (RSP40) identical to SP|P92965 Arginine/serine-rich splicing factor RSP40 {Arabidopsis thaliana}	5e-65		Os02g03040.2	Arginine/serine-rich splicing factor RSP41, putative, expressed	8e-63		Q6R4Q7	Splicing factor-like protein	4e-70		At4g25500.2	arginine/serine-rich splicing factor RSP40 (RSP40) identical to SP|P92965 Arginine/serine-rich splicing factor RSP40 {Arabidopsis thaliana}	3e-10		Os02g03040.4	Arginine/serine-rich splicing factor RSP41, putative, expressed	0.0005		Q6R4Q7	Splicing factor-like protein	5e-13
PnFL1-012_N10	At3g02360.2	6-phosphogluconate dehydrogenase family protein contains Pfam profiles: PF00393 6-phosphogluconate dehydrogenase C-terminal domain, PF03446 NAD binding domain of 6-phosphogluconate ;similar to 6-phosphogluconate dehydrogenase GB:BAA22812 GI:2529229 [Glycine max]	1e-81		Os06g02144.1	6-phosphogluconate dehydrogenase, decarboxylating, putative, expressed	5e-77		Q9FWA3	6-phosphogluconate dehydrogenase, putative; 13029-14489 (6- phosphogluconate dehydrogenase, putative) (AT3g02360/F11A12_104)	5e-81		At3g02360.2	6-phosphogluconate dehydrogenase family protein contains Pfam profiles: PF00393 6-phosphogluconate dehydrogenase C-terminal domain, PF03446 NAD binding domain of 6-phosphogluconate ;similar to 6-phosphogluconate dehydrogenase GB:BAA22812 GI:2529229 [Glycine max]	2e-25		Os06g02144.1	6-phosphogluconate dehydrogenase, decarboxylating, putative, expressed	4e-24		Q9FWA3	6-phosphogluconate dehydrogenase, putative; 13029-14489 (6- phosphogluconate dehydrogenase, putative) (AT3g02360/F11A12_104)	7e-25
PnFL1-012_N21	At5g20620.1	polyubiquitin (UBQ4) identical to GI:17677	9e-76		Os06g46770.1	polyubiquitin containing 7 ubiquitin monomers, putative, expressed	2e-75		Q9ZRW9	Polyubiquitin	4e-75		At5g20620.1	polyubiquitin (UBQ4) identical to GI:17677	1e-39		Os06g46770.1	polyubiquitin containing 7 ubiquitin monomers, putative, expressed	3e-39		Q9ZSV9	Polyubiquitin	5e-39
PnFL1-012_N24	At1g04310.1	ethylene receptor-related similar to ethylene receptor CS-ETR2 [Cucumis sativus] GI:6136818; contains Pfam profiles PF01590: GAF domain, PF00512: His Kinase A (phosphoacceptor) domain	1e-30		Os04g08740.1	GAF domain containing protein, expressed	3e-27		Q60I94	Ethylene receptor	2e-45		At3g23150.1	ethylene receptor, putative (ETR2) similar to putative ethylene receptor; ETR2 [Arabidopsis thaliana] gi|3687654|gb|AAC62208.	3e-32		Os04g08740.1	GAF domain containing protein, expressed	2e-24		Q949H5	Ethylene receptor	4e-40
PnFL1-013_A08	At5g19540.1	expressed protein	3e-72		Os08g29780.1	expressed protein	7e-62		Q949W7	Hypothetical protein At5g19540	1e-71		At5g19540.1	expressed protein	1e-41		Os08g29780.1	expressed protein	1e-40		Q949W7	Hypothetical protein At5g19540	6e-41
PnFL1-013_A13	At4g09010.1	L-ascorbate peroxidase, chloroplast, putative identical to SP|P82281|TL29_ARATH (EC 1.11.1.11) {Arabidopsis thaliana}; ascorbate peroxidase - Spinacia oleracea, (gi:1669585); contains Pfam domain PF00141: Peroxidase; contains TIGRfam domain TIGR01409: Tat (twin-arginine translocation) pathway signal sequence; identical to ascorbate peroxidase APX4 (AT4g09010) mRNA, partial cds GI:31980499	4e-37		Os04g51300.1	L-ascorbate peroxidase, chloroplast precursor, putative, expressed	3e-35		Q7XZP6	Putative ascorbate peroxidase APX4 (Fragment)	5e-35		At1g32200.2	glycerol-3-phosphate acyltransferase, chloroplast (ATS1) identical to SP|Q43307|PLSB_ARATH Glycerol-3-phosphate acyltransferase, chloroplast precursor (EC 2.3.1.15) (GPAT) (ATS1) {Arabidopsis thaliana}; contains Pfam profile PF01553: Acyltransferase	4.4		Os01g72390.1	NB-ARC domain containing protein	0.14		Q941Z5	Putative resistance complex protein	0.32
PnFL1-013_B07	At5g40870.1	uracil phosphoribosyltransferase, putative / UMP pyrophosphorylase, putative / UPRTase, putative similar to SP|O65583 Uracil phosphoribosyltransferase (EC 2.4.2.9) (UMP pyrophosphorylase) (UPRTase) {Arabidopsis thaliana}; contains Pfam profile PF00485: Phosphoribulokinase / Uridine kinase family	1e-39		Os08g41790.1	uridine kinase family protein, expressed	1e-32		Q9FKS0	Putative uridine kinase (Uracil phosphoribosyltransferase)	4e-39		At5g40870.1	uracil phosphoribosyltransferase, putative / UMP pyrophosphorylase, putative / UPRTase, putative similar to SP|O65583 Uracil phosphoribosyltransferase (EC 2.4.2.9) (UMP pyrophosphorylase) (UPRTase) {Arabidopsis thaliana}; contains Pfam profile PF00485: Phosphoribulokinase / Uridine kinase family	2e-63		Os09g32820.1	uridine kinase family protein, expressed	2e-56		Q9FKS0	Putative uridine kinase (Uracil phosphoribosyltransferase)	1e-62
PnFL1-013_B18	At5g16080.1	expressed protein similar to PrMC3 [Pinus radiata] GI:5487873	3e-06		Os12g04150.1	cell death associated protein, putative, expressed	4e-05		Q43584	HSR203J	2e-09		At5g16080.1	expressed protein similar to PrMC3 [Pinus radiata] GI:5487873	1e-13		Os05g33940.1	hsr203J, putative, expressed	3e-44		Q9ZWF3	Lycopersicon esculentum DNA, similar to hsr203J, complete cds	4e-51
PnFL1-013_E04	At3g08900.1	reversibly glycosylated polypeptide-3 (RGP3) nearly identical to reversibly glycosylated polypeptide-3 [Arabidopsis thaliana] GI:11863238; contains non-consensus GA-donor splice site at intron 2	6e-14		Os07g41360.1	Alpha-1,4-glucan-protein synthase, putative, expressed	3e-13		O24548	Type IIIa membrane protein cp-wap13	3e-14		At3g08900.1	reversibly glycosylated polypeptide-3 (RGP3) nearly identical to reversibly glycosylated polypeptide-3 [Arabidopsis thaliana] GI:11863238; contains non-consensus GA-donor splice site at intron 2	2e-41		Os03g40270.2	Alpha-1,4-glucan-protein synthase, putative, expressed	6e-44		Q9ZR35	Reversibly glycosylated polypeptide	1e-43
PnFL1-013_E14	At1g77000.1	F-box family protein similar to GP|21554029| F-box protein AtFBL5 from [Arabidopsis thaliana]; similar to F-box protein FBL2 GI:6063090 from [Homo sapiens]	1e-17		Os05g35110.1	Leucine Rich Repeat family protein, expressed	7e-14		O49286	F22K20.10 protein (F-box protein family, AtFBL5)	5e-17		At1g66960.1	lupeol synthase, putative / 2,3-oxidosqualene-triterpenoid cyclase, putative similar to lupeol synthase GI:1762150 from [Arabidopsis thaliana], 2,3-oxidosqualene-triterpenoid cyclase [Arabidopsis thaliana] GI:2738027	1.9		Os04g43650.2	aminotransferase, classes I and II family protein, expressed	3.6		Q7XKW5	OSJNBa0073E02.3 protein	7.9
PnFL1-013_G02	At5g02820.1	DNA topoisomerase VIA (SPO11) identical to topoisomerase 6 subunit A (spo11) [Arabidopsis thaliana] GI:12331186	1e-08		Os03g17610.1	DNA topoisomerase VIA, putative, expressed	0.0001		Q9LZ03	Meiosis specific-like protein (Putative topoisomerase VI subunit A) (Topoisomerase 6 subunit A)	6e-08		At5g02820.1	DNA topoisomerase VIA (SPO11) identical to topoisomerase 6 subunit A (spo11) [Arabidopsis thaliana] GI:12331186	7e-64		Os03g17610.1	DNA topoisomerase VIA, putative, expressed	5e-56		Q9LZ03	Meiosis specific-like protein (Putative topoisomerase VI subunit A) (Topoisomerase 6 subunit A)	3e-63
PnFL1-013_H16	At4g05150.1	octicosapeptide/Phox/Bem1p (PB1) domain-containing protein various predicted proteins contains Pfam profile PF00564: PB1 domain	2e-57		Os01g04650.1	PB1 domain containing protein, expressed	3e-30		Q9M0Y0	Hypothetical protein AT4g05150	1e-56		At4g05150.1	octicosapeptide/Phox/Bem1p (PB1) domain-containing protein various predicted proteins contains Pfam profile PF00564: PB1 domain	2e-05		Os10g39530.1	retrotransposon protein, putative, unclassified	1.2		Q9M0Y0	Hypothetical protein AT4g05150	0.0001
PnFL1-013_J03	At5g11520.1	aspartate aminotransferase, chloroplast / transaminase A (ASP3) (YLS4) identical to SP|P46644 Aspartate aminotransferase, chloroplast precursor (EC 2.6.1.1) (Transaminase A) {Arabidopsis thaliana}; identical to cDNA YLS4 mRNA for aspartate aminotransferase (ASP3), partial cds GI:13122285	9e-57		Os01g55540.1	Aspartate aminotransferase, cytoplasmic, putative, expressed	5e-53		Q7G1G6	Aspartate aminotransferase cytosolic isozyme AAT2 (EC 2.6.1.1)	2e-55		At5g11520.1	aspartate aminotransferase, chloroplast / transaminase A (ASP3) (YLS4) identical to SP|P46644 Aspartate aminotransferase, chloroplast precursor (EC 2.6.1.1) (Transaminase A) {Arabidopsis thaliana}; identical to cDNA YLS4 mRNA for aspartate aminotransferase (ASP3), partial cds GI:13122285	2e-66		Os01g55540.2	Aspartate aminotransferase, cytoplasmic, putative, expressed	3e-62		Q40108	Aspartate aminotransferase P1	1e-66
PnFL1-013_J06	At1g02270.1	endonuclease/exonuclease/phosphatase family protein / calcium-binding EF hand family protein contains Pfam profiles: PF03372 endonuclease/exonuclease/phosphatase family, PF00036 EF hand	1e-71		Os10g13550.2	endonuclease/exonuclease/phosphatase family protein, putative, expressed	3e-70		Q8GUH8	Hypothetical protein At5g54130	3e-71		At5g54130.1	calcium-binding EF hand family protein contains INTERPRO:IPR002048 calcium-binding EF-hand domain	1e-11		Os10g13550.3	endonuclease/exonuclease/phosphatase family protein, putative, expressed	1e-12		Q9LVV7	G	4e-11
PnFL1-013_J12	At5g37600.1	glutamine synthetase, putative similar to glutamine synthetase, cytosolic isozyme (Glutamate-- ammonia ligase, GS1) [Lotus japonicus] SWISS-PROT:Q42899	1e-61		Os02g50240.1	Glutamine synthetase root isozyme 3, putative, expressed	3e-61		Q5MD11	Glutamine synthetase (EC 6.3.1.2)	1e-61		At5g37600.1	glutamine synthetase, putative similar to glutamine synthetase, cytosolic isozyme (Glutamate-- ammonia ligase, GS1) [Lotus japonicus] SWISS-PROT:Q42899	3e-48		Os02g50240.2	Glutamine synthetase root isozyme 3, putative, expressed	2e-49		Q6IVB8	Glutamine synthetase (EC 6.3.1.2)	3e-50
PnFL1-013_L21	At1g36070.1	WD-40 repeat family protein contains 2 WD-40 repeats (PF0400);similar to guanine nucleotide-binding protein beta subunit GPBA (SP:P36408) [Dictyostelium discoideum (Slime mold)]; similar to katanin p80 (WD40-containing) subunit B 1 (GI:12655011) [Homo sapiens]	2e-41		Os03g26870.1	WD-40 repeat family protein, putative, expressed	6e-38		Q8LEL2	Hypothetical protein	2e-40		At1g78070.2	WD-40 repeat family protein contains Pfam profile PF00400: WD domain, G-beta repeat	5e-37		Os08g31560.1	WD-40 repeat family protein, putative, expressed	3e-29		Q9SGZ4	F28K19.28	2e-36
PnFL1-013_M11	At4g25500.1	arginine/serine-rich splicing factor RSP40 (RSP40) identical to SP|P92965 Arginine/serine-rich splicing factor RSP40 {Arabidopsis thaliana}	5e-56		Os02g03040.2	Arginine/serine-rich splicing factor RSP41, putative, expressed	6e-57		Q6R4Q7	Splicing factor-like protein	9e-62		At1g23230.1	expressed protein	4.4		Os10g06760.1	Leucine Rich Repeat family protein, expressed	7.9		No hit	No hit
PnFL1-013_O02	At1g68940.1	armadillo/beta-catenin repeat protein-related / U-box domain-containing protein ; contains Pfam profile PF04564: U-box domain	3.2		Os08g39630.2	Helix-loop-helix DNA-binding domain containing protein, expressed	1.4		Q6Z3R6	Putative transcription factor RAU1	2.6		At2g42280.1	basic helix-loop-helix (bHLH) family protein	5e-39		Os08g39630.1	Helix-loop-helix DNA-binding domain containing protein, expressed	9e-44		Q8S490	Transcription factor RAU1 (Fragment)	2e-43
PnFL1-013_O04	At3g26650.1	glyceraldehyde 3-phosphate dehydrogenase A, chloroplast (GAPA) / NADP-dependent glyceraldehydephosphate dehydrogenase subunit A identical to SP|P25856 Glyceraldehyde 3-phosphate dehydrogenase A, chloroplast precursor (EC 1.2.1.13) (NADP-dependent glyceraldehydephosphate dehydrogenase subunit A) {Arabidopsis thaliana}	7e-18		Os04g38600.3	Glyceraldehyde-3-phosphate dehydrogenase A, chloroplast precursor, putative, expressed	2e-14		Q9LPW0	F13K23.15 protein (Putative calcium-binding protein, calreticulin) (At1g12900)	7e-16		At3g26650.1	glyceraldehyde 3-phosphate dehydrogenase A, chloroplast (GAPA) / NADP-dependent glyceraldehydephosphate dehydrogenase subunit A identical to SP|P25856 Glyceraldehyde 3-phosphate dehydrogenase A, chloroplast precursor (EC 1.2.1.13) (NADP-dependent glyceraldehydephosphate dehydrogenase subunit A) {Arabidopsis thaliana}	4e-37		Os04g38600.3	Glyceraldehyde-3-phosphate dehydrogenase A, chloroplast precursor, putative, expressed	5e-33		Q9LPW0	F13K23.15 protein (Putative calcium-binding protein, calreticulin) (At1g12900)	4e-36
PnFL1-013_O07	At3g17820.1	glutamine synthetase (GS1) identical to glutamine synthetase, cytosolic isozyme (glutamate-- ammonia ligase, GS1) [Arabidopsis thaliana] SWISS-PROT:Q9LVI8	2e-75		Os02g50240.1	Glutamine synthetase root isozyme 3, putative, expressed	2e-77		Q6Z753	Glutamine synthetase shoot isozyme	3e-77		At5g16570.1	glutamine synthetase, putative similar to glutamine synthetase, cytosolic isozyme (glutamate-- ammonia ligase) [Alfalfa] SWISS-PROT:P04078	3e-60		Os02g50240.2	Glutamine synthetase root isozyme 3, putative, expressed	1e-60		Q41225	Glutamine synthetase	1e-61
PnFL1-013_O20	At5g46110.1	phosphate/triose-phosphate translocator, putative identical to phosphate/triose-phosphate translocator precursor [Arabidopsis thaliana] gi|3983125|gb|AAC83815; similar to triose phosphate/phosphate translocator, chloroplast precursor (CTPT)[Cauliflower]{Brassica oleracea} SWISS-PROT:P52177	2e-17		Os01g13770.2	Triose phosphate/phosphate translocator, chloroplast precursor, putative, expressed	9e-17		Q9MSB6	Triose phosphate/phosphate translocator	1e-19		At5g46110.2	phosphate/triose-phosphate translocator, putative identical to phosphate/triose-phosphate translocator precursor [Arabidopsis thaliana] gi|3983125|gb|AAC83815; similar to triose phosphate/phosphate translocator, chloroplast precursor (CTPT)[Cauliflower]{Brassica oleracea} SWISS-PROT:P52177	8e-47		Os01g13770.1	Triose phosphate/phosphate translocator, chloroplast precursor, putative, expressed	1e-46		Q9SPH6	Phophate translocator (Fragment)	1e-48
PnFL1-013_P11	At3g58580.1	endonuclease/exonuclease/phosphatase family protein similar to SP|P31384 Glucose-repressible alcohol dehydrogenase transcriptional effector (Carbon catabolite repressor protein 4) {Saccharomyces cerevisiae}; contains Pfam profile PF03372: Endonuclease/Exonuclease/phosphatase family	5e-36		Os03g07080.2	Endonuclease/Exonuclease/phosphatase family protein, expressed	5e-33		Q9M2F8	Hypothetical protein F14P22.170	3e-35		At3g58560.1	endonuclease/exonuclease/phosphatase family protein similar to SP|P31384 Glucose-repressible alcohol dehydrogenase transcriptional effector (Carbon catabolite repressor protein 4) {Saccharomyces cerevisiae}; contains Pfam profile PF03372: Endonuclease/Exonuclease/phosphatase family	2e-48		Os10g27230.2	endonuclease/exonuclease/phosphatase family protein, putative, expressed	1e-48		Q9M2G0	Hypothetical protein F14P22.150	7e-48
PnFL1-013_P20	At1g23550.1	expressed protein	1e-13		Os04g57640.1	Poly polymerase catalytic domain containing protein, expressed	0.001		Q9ZUD9	F5O8.11	5e-13		At3g47720.1	expressed protein	3e-05		Os03g63770.5	Poly polymerase catalytic domain containing protein, expressed	0.0004		Q9STU1	Hypothetical protein T23J7.50	0.0001
PnFL1-014_A14	At1g80920.1	DNAJ heat shock N-terminal domain-containing protein similar to SP|Q05646 Chaperone protein dnaJ Erysipelothrix rhusiopathiae, SP|P45555 Chaperone protein dnaJ (HSP40) Staphylococcus aureus; contains Pfam profile PF00226 DnaJ domain	4.5		Os04g46260.1	hypothetical protein	1.6		Q7XSD2	OSJNBa0079A21.17 protein	3		At5g60390.1	elongation factor 1-alpha / EF-1-alpha identical to SWISS-PROT:P13905 elongation factor 1-alpha (EF-1-alpha) [Arabidopsis thaliana]	4e-33		Os03g08060.2	Elongation factor 1-alpha, putative, expressed	2e-33		Q9XEW9	Elongation factor 1-alpha 1	2e-34
PnFL1-014_B20	At1g63830.2	proline-rich family protein contains proline-rich extensin domains, INTERPRO:IPR002965; contains 1 predicted transmembrane domain	1e-62		Os03g03180.1	Protein of unknown function, DUF614 containing protein, expressed	7e-63		Q9CAJ7	Hypothetical protein T12P18.15 (Hypothetical protein At1g63830)	6e-62		At5g41390.1	hypothetical protein contains 1 predicted transmembrane domain;	6e-07		Os03g03180.1	Protein of unknown function, DUF614 containing protein, expressed	1e-08		Q8H8G4	Hypothetical protein OJ1126B12.17	2e-08
PnFL1-014_C09	At3g62770.2	transport protein-related weak similarity to Gsa12p [Pichia pastoris] GI:18307769; contains 1 WD-40 repeat (PF00400); putative proteins - different species	8e-28		Os01g70780.1	SVP1-like protein 2, putative, expressed	5e-25		Q9LZI8	Hypothetical protein F26K9_200	3e-27		No data	No data			No data	No data			No data	No data
PnFL1-014_C21	At1g21580.1	hydroxyproline-rich glycoprotein family protein contains proline-rich extensin domains, INTERPRO:IPR002965	0.21		Os12g03990.1	Dual specificity phosphatase, catalytic domain containing protein, expressed	5e-07		Q94ES9	Root nodule extensin	0.022		At5g46880.1	homeobox-leucine zipper family protein / lipid-binding START domain-containing protein similar to HD-Zip homeo domain OCL4 protein GI:8920425 from [Zea mays]; contains Pfam PF00046: Homeobox domain and Pfam PF01852: START domain	5.8		Os05g42290.1	Protein ULTRAPETALA2, putative	6		No hit	No hit
PnFL1-014_D17	At3g55850.2	amidohydrolase family protein weak similarity to SP|Q06555 Exoenzymes regulatory protein aepA precursor {Erwinia carotovora}; contains Pfam profile PF01979: Amidohydrolase family	2e-56		Os01g72350.1	amidohydrolase family protein, putative, expressed	2e-56		Q941Z9	P0431G06.10 protein	3e-56		At3g55850.2	amidohydrolase family protein weak similarity to SP|Q06555 Exoenzymes regulatory protein aepA precursor {Erwinia carotovora}; contains Pfam profile PF01979: Amidohydrolase family	7e-34		Os01g72350.1	amidohydrolase family protein, putative, expressed	1e-28		Q9LY60	Hypothetical protein F27K19_30	3e-33
PnFL1-014_D18	At1g76490.1	3-hydroxy-3-methylglutaryl-CoA reductase 1 / HMG-CoA reductase 1 (HMG1) identical to HMG-CoA reductase 1 [SP|P14891]	3e-47		Os08g40180.1	3-hydroxy-3-methylglutaryl-coenzyme A reductase 3, putative, expressed	5e-40		Q947F0	3-hydroxy-3-methylglutaryl coenzyme A reductase (Fragment)	1e-56		At1g76490.1	3-hydroxy-3-methylglutaryl-CoA reductase 1 / HMG-CoA reductase 1 (HMG1) identical to HMG-CoA reductase 1 [SP|P14891]	1e-39		Os09g31970.1	3-hydroxy-3-methylglutaryl-coenzyme A reductase 3, putative, expressed	1e-39		Q9ZWF9	HMG-CoA reductase	4e-43
PnFL1-014_G09	At4g03430.1	pre-mRNA splicing factor-related similar to pre-mRNA splicing factor pre-mRNA splicing factor prp1 (SP:Q12381) [Fission yeast]	6e-61		Os10g35550.1	U5 snRNP-associated 102 kDa protein, putative, expressed	3e-67		Q8W3F7	Putative pre-mRNA splicing factor	6e-67		At4g29440.1	expressed protein contains Pfam profile: PF03398 eukaryotic protein of unknown function, DUF292	0.3		Os04g43680.1	Myb-related protein Myb4, putative, expressed	0.29		Q7XKW3	OSJNBa0073E02.6 protein	0.54
PnFL1-014_H09	At4g05320.4	polyubiquitin (UBQ10) (SEN3) senescence-associated protein; identical to GI:870791	4e-47		Os06g46770.1	polyubiquitin containing 7 ubiquitin monomers, putative, expressed	4e-62		Q41067	Polyubiquitin	7e-62		At5g20620.1	polyubiquitin (UBQ4) identical to GI:17677	4e-71		Os06g46770.1	polyubiquitin containing 7 ubiquitin monomers, putative, expressed	8e-71		Q9ZRW9	Polyubiquitin	2e-70
PnFL1-014_H15	At5g54960.1	pyruvate decarboxylase, putative strong similarity to pyruvate decarboxylase 1 [Vitis vinifera] GI:10732644; contains InterPro entry IPR000399: Pyruvate decarboxylase	4e-88		Os03g18220.1	Pyruvate decarboxylase isozyme 2, putative, expressed	3e-87		Q84V95	Pyruvate decarboxylase 1 (EC 4.1.1.1)	2e-93		At5g01330.1	pyruvate decarboxylase, putative strong similarity to pyruvate decarboxylase 1 [Vitis vinifera] GI:10732644; contains InterPro entry IPR000399: Pyruvate decarboxylase	6e-67		Os05g39320.2	Pyruvate decarboxylase isozyme 1, putative, expressed	8e-65		Q5QJY9	Pyruvate decarboxylase	3e-69
PnFL1-014_I16	At2g25920.1	expressed protein	1e-56		Os05g06420.1	EARLY FLOWERING 3, putative, expressed	3e-41		Q94EG5	Expressed protein (At2g25920/F17H15.5)	5e-56		At2g41190.1	amino acid transporter family protein low similarity to vesicular GABA transporter [Rattus norvegicus] GI:2587061; belongs to INTERPRO:IPR002422 amino acid/polyamine transporter, family II	1.9		Os05g31570.1	NB-ARC domain containing protein, expressed	7.2		Q98RQ2	Hypothetical protein orf755	0.15
PnFL1-014_J14	At5g23860.1	tubulin beta-8 chain (TUB8) (TUBB8) identical to SP|P29516 Tubulin beta-8 chain {Arabidopsis thaliana}; supporting cDNA gi|15451225|gb|AY054693.1|	1e-102		Os05g34170.3	Tubulin beta-6 chain, putative, expressed	1e-102		Q9ARZ3	Putative tubulin beta-4 chain (Putative beta-tubulin 4)	1e-101		At5g62700.1	tubulin beta-2/beta-3 chain (TUB3) nearly identical to SP|P29512 Tubulin beta-2/beta-3 chain {Arabidopsis thaliana}	7e-25		Os05g34170.3	Tubulin beta-6 chain, putative, expressed	2e-24		Q9STD1	Beta-tubulin	3e-24
PnFL1-014_J22	At3g20000.1	porin family protein low similarity to haymaker protein [Mus musculus] GI:17834089, mitochondrial outer membrane protein MOM35 [Mus musculus] GI:6650562; contains Pfam profile PF01459: Eukaryotic porin	1e-43		Os03g20750.1	mitochondrial import receptor subunit TOM40 homolog, putative, expressed	3e-48		Q5NBN7	Mitochondrial import receptor subunit tom40-like	3e-38		At3g20000.1	porin family protein low similarity to haymaker protein [Mus musculus] GI:17834089, mitochondrial outer membrane protein MOM35 [Mus musculus] GI:6650562; contains Pfam profile PF01459: Eukaryotic porin	4e-08		Os03g20750.1	mitochondrial import receptor subunit TOM40 homolog, putative, expressed	7e-06		O65070	ISP42-like protein (Fragment)	3e-06
PnFL1-014_J24	At2g47590.1	photolyase/blue light photoreceptor (PHR2) identical to photolyase/blue light photoreceptor PHR2 [Arabidopsis thaliana] GI:3319288; contains Pfam domain, PF00875: deoxyribodipyrimidine photolyase	2e-85		Os03g22330.1	photolyase/blue-light receptor PHR2, putative, expressed	5e-69		Q8LB72	Photolyase/blue-light receptor PHR2	7e-85		At2g47590.1	photolyase/blue light photoreceptor (PHR2) identical to photolyase/blue light photoreceptor PHR2 [Arabidopsis thaliana] GI:3319288; contains Pfam domain, PF00875: deoxyribodipyrimidine photolyase	9e-20		Os03g22330.1	photolyase/blue-light receptor PHR2, putative, expressed	5e-16		Q8LB72	Photolyase/blue-light receptor PHR2	4e-19
PnFL1-014_L03	At2g20360.1	expressed protein	2e-84		Os02g57180.1	NAD dependent epimerase/dehydratase family protein, expressed	8e-79		Q9SK66	Putative NADH-ubiquinone oxireductase (Hypothetical protein)	9e-84		At2g20360.1	expressed protein	6e-41		Os02g57180.2	NAD dependent epimerase/dehydratase family protein, expressed	2e-38		Q9SK66	Putative NADH-ubiquinone oxireductase (Hypothetical protein)	3e-40
PnFL1-014_L17	At4g18710.1	shaggy-related protein kinase eta / ASK-eta (ASK7) identical to shaggy-related protein kinase eta (ASK-eta) [Arabidopsis thaliana] SWISS-PROT:Q39011	1e-119		Os05g11730.1	Shaggy-related protein kinase iota, putative, expressed	1e-118		P93774	Shaggy-like kinase (Fragment)	1e-123		At4g18710.1	shaggy-related protein kinase eta / ASK-eta (ASK7) identical to shaggy-related protein kinase eta (ASK-eta) [Arabidopsis thaliana] SWISS-PROT:Q39011	1e-15		Os01g10840.1	Shaggy-related protein kinase iota, putative, expressed	4e-12		P93774	Shaggy-like kinase (Fragment)	7e-19
PnFL1-014_N21	At1g29260.1	peroxisomal targeting signal type 2 receptor (PEX7) identical to peroxisomal targeting signal type 2 receptor (Pex7p) (GI:9502414) [Arabidopsis thaliana]; WD-40 repeat protein family member; contains 6 WD-40 repeats (PF00400); similar to peroxismal targeting signal 2 receptor (PTS2R) (Peroxin-7) (PEX7)(SP:O00628) [Homo sapiens]	9e-70		Os02g14790.1	Peroxisomal targeting signal 2 receptor, putative, expressed	1e-50		Q93WU5	Peroxisomal targeting signal 2 receptor	2e-69		At1g29260.1	peroxisomal targeting signal type 2 receptor (PEX7) identical to peroxisomal targeting signal type 2 receptor (Pex7p) (GI:9502414) [Arabidopsis thaliana]; WD-40 repeat protein family member; contains 6 WD-40 repeats (PF00400); similar to peroxismal targeting signal 2 receptor (PTS2R) (Peroxin-7) (PEX7)(SP:O00628) [Homo sapiens]	3e-05		Os02g14790.1	Peroxisomal targeting signal 2 receptor, putative, expressed	0.077		Q9XF57	Peroxisomal targeting signal type 2 receptor	0.0001
PnFL1-014_O16	At5g24100.1	leucine-rich repeat transmembrane protein kinase, putative	4e-50		Os01g12390.1	leucine-rich repeat transmembrane protein kinase, putative, expressed	2e-45		Q9FL63	Receptor-like protein kinase (At5g24100)	2e-49		At4g23740.1	leucine-rich repeat transmembrane protein kinase, putative receptor-like protein kinase - Arabidopsis thaliana RKL1, PID:g4008006	2e-38		Os01g12390.1	leucine-rich repeat transmembrane protein kinase, putative, expressed	1e-39		Q9LDG0	Putative receptor-like kinase	2e-39
PnFL1-014_P24	At5g42090.1	expressed protein	8e-46		Os06g04130.2	Lung seven transmembrane receptor family protein, expressed	5e-27		Q8LC50	Hypothetical protein	3e-45		At5g42090.1	expressed protein	1e-52		Os06g04130.2	Lung seven transmembrane receptor family protein, expressed	1e-49		Q5NKS8	Hypothetical protein 131L1.5	3e-52
PnFL1-015_A01	At3g05600.1	epoxide hydrolase, putative similar to epoxide hydrolase from [Glycine max] GI:2764806, [Arabidopsis thaliana] GI:1109600; contains Pfam profile PF00561: hydrolase, alpha/beta fold family	4e-26		Os01g15130.1	hydrolase, alpha/beta fold family protein, expressed	1e-23		Q8L5G6	Soluble epoxide hydrolase (EC 3.3.2.3)	1e-26		At4g15960.1	epoxide hydrolase, putative similar to epoxide hydrolase [Solanum tuberosum] GI:407944; contains Pfam profile PF00561: hydrolase, alpha/beta fold family	7e-46		Os01g15120.1	hydrolase, alpha/beta fold family protein, expressed	4e-44		Q41414	Epoxide hydrolase	7e-46
PnFL1-015_A21	At4g30640.1	F-box family protein (FBL19) contains similarity to SKP1 interacting partner 1 GI:10716947 from [Arabidopsis thaliana]	9e-10		Os11g05390.1	Major Facilitator Superfamily protein, expressed	1.6		Q9M096	Hypothetical protein AT4g30640	5e-09		At5g57900.1	SKP1/ASK1 interacting partner 1 (SKIP1) / SCF (Skp1-cullin-F-box) ubiquitin ligase identical to SKP1 interacting partner 1 GI:10716947 from [Arabidopsis thaliana], PMID:11387208	8e-30		Os08g16840.1	F-box domain containing protein, expressed	7e-30		Q6ZAX4	Putative SKP1 interacting partner 1	1e-29
PnFL1-015_B24	At2g39650.1	expressed protein contains Pfam profile PF04720: Protein of unknown function (DUF506)	2e-26		Os01g74250.1	uncharacterized plant-specific domain TIGR01615 family protein, expressed	4e-21		O48813	Hypothetical protein At2g39650	9e-26		At1g10330.1	pentatricopeptide (PPR) repeat-containing protein contains Pfam profile PF01535: PPR repeat	8.9		No hit	No hit			Q9C7B2	Hypothetical protein T2E22.10	7.5
PnFL1-015_C18	At3g10250.2	expressed protein	6e-35		Os02g04450.4	uncharacterized plant-specific domain TIGR01589 family protein, expressed	4e-29		Q9SS36	F14P13.15 protein	2e-34		At3g10250.2	expressed protein	2e-08		Os02g04450.1	uncharacterized plant-specific domain TIGR01589 family protein, expressed	5e-05		Q9SS36	F14P13.15 protein	8e-08
PnFL1-015_D12	At1g79230.1	mercaptopyruvate sulfurtransferase (MST1) (RDH1) identical to mercaptopyruvate sulfurtransferase GI:6009981 and thiosulfate sulfurtransferase GI:5834508 from [Arabidopsis thaliana]	2e-20		Os02g07040.1	Rhodanese-like domain containing protein, expressed	5e-06		Q9ZPK0	Thiosulfate sulfurtransferase	5e-28		At1g79230.1	mercaptopyruvate sulfurtransferase (MST1) (RDH1) identical to mercaptopyruvate sulfurtransferase GI:6009981 and thiosulfate sulfurtransferase GI:5834508 from [Arabidopsis thaliana]	4e-53		Os12g41500.1	thiosulfate sulfurtransferase, putative, expressed	4e-53		Q9ZPK0	Thiosulfate sulfurtransferase	6e-58
PnFL1-015_E22	At5g20890.1	chaperonin, putative similar to SWISS-PROT:P78371- T-complex protein 1, beta subunit (TCP-1-beta) [Homo sapiens]; contains Pfam:PF00118 domain, TCP-1/cpn60 chaperonin family	2e-78		Os05g48290.2	T-complex protein 1, beta subunit, putative, expressed	4e-77		Q940P8	AT5g20890/F22D1_60 (Hypothetical protein At5g20890) (T-complex protein 1, beta subunit)	7e-78		At5g20890.1	chaperonin, putative similar to SWISS-PROT:P78371- T-complex protein 1, beta subunit (TCP-1-beta) [Homo sapiens]; contains Pfam:PF00118 domain, TCP-1/cpn60 chaperonin family	4e-76		Os03g42220.2	T-complex protein 1, beta subunit, putative, expressed	7e-76		Q6AV23	Putative TCP-1/cpn60 chaperonin family protein	1e-75
PnFL1-015_F04	At1g73500.1	mitogen-activated protein kinase kinase (MAPKK), putative (MKK9) mitogen-activated protein kinase kinase (MAPKK) family, PMID:12119167	0.87		Os01g11970.1	hypothetical protein	0.42		Q9LWE3	Hypothetical protein P0483F08.1 (Hypothetical protein P0489G09.16)	0.93		At1g73500.1	mitogen-activated protein kinase kinase (MAPKK), putative (MKK9) mitogen-activated protein kinase kinase (MAPKK) family, PMID:12119167	9e-49		Os03g12390.1	Protein kinase domain containing protein, expressed	2e-43		Q66MH6	MAPKK	7e-57
PnFL1-015_G23	At4g01850.1	S-adenosylmethionine synthetase 2 (SAM2) identical to S-adenosylmethionine synthetase 2 (Methionine adenosyltransferase 2, AdoMet synthetase 2) [Arabidopsis thaliana] SWISS-PROT:P17562	3e-45		Os01g22010.3	S-adenosylmethionine synthetase 2, putative, expressed	7e-43		Q94FA6	S-adenosylmethionine synthetase	2e-44		At1g02500.2	S-adenosylmethionine synthetase 1 (SAM1) identical to S-adenosylmethionine synthetase 1 (Methionine adenosyltransferase 1, AdoMet synthetase 1) [Arabidopsis thaliana] SWISS-PROT:P23686	9e-15		Os05g04510.2	S-adenosylmethionine synthetase 1, putative, expressed	8e-14		Q94FA6	S-adenosylmethionine synthetase	4e-14
PnFL1-015_H10	At5g60390.1	elongation factor 1-alpha / EF-1-alpha identical to SWISS-PROT:P13905 elongation factor 1-alpha (EF-1-alpha) [Arabidopsis thaliana]	1e-106		Os03g08050.3	Elongation factor 1-alpha, putative, expressed	1e-106		Q9XEW9	Elongation factor 1-alpha 1	1e-106		At5g60390.1	elongation factor 1-alpha / EF-1-alpha identical to SWISS-PROT:P13905 elongation factor 1-alpha (EF-1-alpha) [Arabidopsis thaliana]	2e-38		Os03g08060.2	Elongation factor 1-alpha, putative, expressed	2e-38		Q9LN13	T6D22.2	7e-38
PnFL1-015_H15	At2g24790.1	zinc finger (B-box type) family protein	1e-20		Os02g39710.1	CONSTANS-like protein CO5, putative, expressed	8e-14		Q9ZTK7	CONSTANS-like protein 2	3e-16		At5g24930.1	zinc finger (B-box type) family protein similar to CONSTANS-like protein 1 GI:4091804 from [Malus x domestica]	1e-24		Os09g06464.1	CCT motif family protein, expressed	2e-21		Q9ZTK8	CONSTANS-like protein 1	2e-30
PnFL1-015_H16	At1g66140.1	zinc finger (C2H2 type) family protein contains Pfam domain, PF00096: Zinc finger, C2H2 type	2.9		Os05g09620.2	Sister-chromatide cohesion protein, putative, expressed	8.3		No hit	No hit			At1g66140.1	zinc finger (C2H2 type) family protein contains Pfam domain, PF00096: Zinc finger, C2H2 type	4e-19		Os03g13600.2	Zinc finger, C2H2 type family protein, expressed	4e-11		Q9SWU5	Receptor-like kinase	4.2
PnFL1-015_K24	At5g25350.1	F-box family protein contains Pfam PF00646: F-box domain and Pfam PF00560: Leucine Rich Repeat (6 copies); similar to F-box protein FBL6 (GI:4432860) [Homo sapiens]	5e-42		Os02g10700.1	Leucine Rich Repeat family protein, expressed	1e-33		O22512	Grr1	9e-47		At5g25350.1	F-box family protein contains Pfam PF00646: F-box domain and Pfam PF00560: Leucine Rich Repeat (6 copies); similar to F-box protein FBL6 (GI:4432860) [Homo sapiens]	1e-05		Os02g10700.1	Leucine Rich Repeat family protein, expressed	0.24		Q9SKK0	F-box protein family, AtFBL6 (Hypothetical protein At2g25490)	5e-05
PnFL1-015_M08	At2g26540.1	uroporphyrinogen-III synthase family protein contains Pfam PF02602: uroporphyrinogen-III synthase; weak similarity to Porphyrin biosynthesis protein HEMD)) (Uroporphyrinogen III methylase) (UROM); Uroporphyrinogen-III synthase (EC 4.2.1.75) (Swiss-Prot:Q59294) [Clostridium josui]	1e-10		Os03g08730.1	uroporphyrinogen-III synthase family protein, putative, expressed	2e-09		Q8RVZ2	Uroporphyrinogen III synthase precursor (EC 4.2.1.75)	5e-10		At2g23380.1	curly leaf protein (CURLY LEAF) / polycomb-group protein identical to polycomb group [Arabidopsis thaliana] GI:1903019 (curly leaf); contains Pfam profile PF00856: SET domain	3.6		Os10g24700.1	retrotransposon protein, putative, unclassified	3.6		No hit	No hit
PnFL1-015_O12	At2g27350.3	OTU-like cysteine protease family protein contains Pfam profile PF02338: OTU-like cysteine protease	9e-17		Os04g33780.1	OTU-like cysteine protease family protein, putative, expressed	8e-20		Q7XVJ6	OJ000126_13.12 protein	2e-19		At2g27350.3	OTU-like cysteine protease family protein contains Pfam profile PF02338: OTU-like cysteine protease	6e-14		Os04g33780.3	OTU-like cysteine protease family protein, putative, expressed	2e-09		Q9XIP2	Expressed protein (At2g27350/F12K2.7) (At2g27350)	1e-12
PnFL1-015_P15	At4g39090.1	cysteine proteinase RD19a (RD19A) / thiol protease identical to cysteine proteinase RD19a, thiol protease SP:P43296, GI:435618 from [Arabidopsis thaliana]	9e-19		Os02g27030.1	Cysteine proteinase 1 precursor, putative, expressed	5e-17		Q9M7D6	Papain-like cysteine proteinase isoform I	3e-20		At4g16190.1	cysteine proteinase, putative contains similarity to papain-like cysteine proteinase isoform I GI:7381219 from [Ipomoea batatas]	2e-42		Os02g27030.1	Cysteine proteinase 1 precursor, putative, expressed	1e-31		Q9M7D6	Papain-like cysteine proteinase isoform I	1e-50
PnFL1-016_D24	At5g46110.1	phosphate/triose-phosphate translocator, putative identical to phosphate/triose-phosphate translocator precursor [Arabidopsis thaliana] gi|3983125|gb|AAC83815; similar to triose phosphate/phosphate translocator, chloroplast precursor (CTPT)[Cauliflower]{Brassica oleracea} SWISS-PROT:P52177	3e-09		Os05g15160.1	Triose phosphate/phosphate translocator, chloroplast precursor, putative, expressed	0.013		Q9FNL1	Phosphate/triose-phosphate translocator	1e-08		At5g46110.2	phosphate/triose-phosphate translocator, putative identical to phosphate/triose-phosphate translocator precursor [Arabidopsis thaliana] gi|3983125|gb|AAC83815; similar to triose phosphate/phosphate translocator, chloroplast precursor (CTPT)[Cauliflower]{Brassica oleracea} SWISS-PROT:P52177	1e-38		Os01g13770.1	Triose phosphate/phosphate translocator, chloroplast precursor, putative, expressed	3e-38		Q9SPH6	Phophate translocator (Fragment)	1e-40
PnFL1-016_E09	At3g22270.1	expressed protein	0.66		Os10g34960.1	Ubiquitin family protein, expressed	1.4		Q8W181	Senescence-associated cysteine protease	1.2		At5g49710.3	expressed protein similar to unknown protein (pir||T05575)	7e-22		Os02g54080.2	expressed protein	1e-19		Q8GYU4	Hypothetical protein At4g24590/F22K18_210	9e-20
PnFL1-016_E20	At5g24400.1	glucosamine/galactosamine-6-phosphate isomerase family protein low similarity to SP|O95336 6-phosphogluconolactonase (EC 3.1.1.31) (6PGL) {Homo sapiens}; contains Pfam profile PF01182: Glucosamine-6-phosphate isomerase/6-phosphogluconolactonase	1e-10		Os09g35970.1	6-phosphogluconolactonase family protein, expressed	1e-08		Q8LD77	6-phosphogluconolactonase-like protein	1e-10		At5g24400.1	glucosamine/galactosamine-6-phosphate isomerase family protein low similarity to SP|O95336 6-phosphogluconolactonase (EC 3.1.1.31) (6PGL) {Homo sapiens}; contains Pfam profile PF01182: Glucosamine-6-phosphate isomerase/6-phosphogluconolactonase	4e-48		Os09g35970.1	6-phosphogluconolactonase family protein, expressed	1e-48		Q84XU3	Putative 6-phosphogluconolactonase (Fragment)	2e-50
PnFL1-016_F12	At1g14810.1	semialdehyde dehydrogenase family protein similar to SP:O31219 Aspartate-semialdehyde dehydrogenase (EC 1.2.1.11) (ASA dehydrogenase) (ASADH) {Legionella pneumophila}; contains Pfam profiles PF02774: Semialdehyde dehydrogenase dimerisation domain, PF01118: Semialdehyde dehydrogenase NAD binding domain	4e-36		Os03g55280.1	aspartate-semialdehyde dehydrogenase family protein, expressed	2e-25		Q9LQU9	F10B6.22	4e-37		At1g14810.1	semialdehyde dehydrogenase family protein similar to SP:O31219 Aspartate-semialdehyde dehydrogenase (EC 1.2.1.11) (ASA dehydrogenase) (ASADH) {Legionella pneumophila}; contains Pfam profiles PF02774: Semialdehyde dehydrogenase dimerisation domain, PF01118: Semialdehyde dehydrogenase NAD binding domain	6e-30		Os03g55280.1	aspartate-semialdehyde dehydrogenase family protein, expressed	1e-28		Q9LQU9	F10B6.22	2e-29
PnFL1-016_F18	At2g20580.1	26S proteasome regulatory subunit S2 (RPN1) contains an APC-complex (cyclosome) and proteasome component repeat ( PS50248)	7e-58		Os02g05340.2	Proteasome/cyclosome repeat family protein, expressed	2e-57		Q9SIV2	26S proteasome regulatory subunit S2 (RPN1) (26S proteasome subunit RPN1a)	3e-57		At2g20580.1	26S proteasome regulatory subunit S2 (RPN1) contains an APC-complex (cyclosome) and proteasome component repeat ( PS50248)	4e-12		Os02g05340.1	Proteasome/cyclosome repeat family protein, expressed	2e-11		Q6XJG8	26S proteasome subunit RPN1b	5e-12
PnFL1-016_G10	At1g78620.1	integral membrane family protein contains Pfam domain PF01940: Integral membrane protein	8e-32		Os01g52864.3	integral membrane family protein, putative, expressed	5e-25		Q9SYM0	T30F21.5 protein (Hypothetical protein At1g78620)	3e-31		At1g78620.2	integral membrane family protein contains Pfam domain PF01940: Integral membrane protein	1e-24		Os01g52864.1	integral membrane family protein, putative, expressed	1e-20		Q9SYM0	T30F21.5 protein (Hypothetical protein At1g78620)	6e-24
PnFL1-016_K02	At1g65350.1	polyubiquitin, putative similar to polyubiquitin GI:248337 from [Zea mays]	4e-44		Os06g46770.1	polyubiquitin containing 7 ubiquitin monomers, putative, expressed	9e-44		Q8LDD7	Hypothetical protein	3e-50		At5g20620.1	polyubiquitin (UBQ4) identical to GI:17677	9e-65		Os06g46770.1	polyubiquitin containing 7 ubiquitin monomers, putative, expressed	2e-64		Q9ZRW9	Polyubiquitin	4e-64
PnFL1-016_L07	At2g17390.1	ankyrin repeat family protein contains ankyrin repeats, Pfam:PF00023	1e-09		Os08g42690.1	Ankyrin repeat domain protein 2, putative, expressed	4e-09		Q6TKQ6	Putative ankyrin-repeat protein	5e-11		At4g35450.4	ankyrin repeat family protein / AFT protein (AFT) contains ankyrin repeats, Pfam:PF00023; identical to cDNA AFT protein (AFT) GI:3478699	5e-32		Os03g63480.2	Ankyrin repeat domain protein 2, putative, expressed	3e-32		Q6TKQ6	Putative ankyrin-repeat protein	2e-36
PnFL1-016_M05	At1g49920.1	zinc finger protein-related weak similarity to mudrA [Zea mays] GI:540581, MURAZC [Zea mays] GI:1857256; contains Pfam profiles PF03108: MuDR family transposase, PF04434: SWIM zinc finger	5e-05		Os10g01550.1	transposon protein, putative, Mutator sub-class, expressed	2e-24		Q9FI74	Mutator-like transposase-like protein (Hypothetical protein not annotated)	3e-49		At1g64260.1	zinc finger protein-related contains Pfam profiles PF03108: MuDR family transposase, PF04434: SWIM zinc finger	0.1		Os02g09900.1	transposon protein, putative, Mutator sub-class, expressed	2e-14		Q9FI74	Mutator-like transposase-like protein (Hypothetical protein not annotated)	4e-23
PnFL1-016_M11	At5g20620.1	polyubiquitin (UBQ4) identical to GI:17677	4e-56		Os06g46770.1	polyubiquitin containing 7 ubiquitin monomers, putative, expressed	9e-56		Q9SNZ1	Ubiquitin	7e-56		At5g42050.1	expressed protein similar to gda-1 [Pisum sativum] GI:2765418	3.4		Os03g56784.1	hypothetical protein	2.8		Q8S563	KAP-2	6.1
PnFL1-016_N16	At4g24820.2	26S proteasome regulatory subunit, putative (RPN7) contains similarity to ubiquitin activating enzyme GI:3647283 from [Lycopersicon esculentum]	5e-56		Os04g40850.2	26S proteasome non-ATPase regulatory subunit 6, putative, expressed	1e-51		Q7X751	OJ000223_09.5 protein (OSJNBa0081L15.15 protein)	2e-51		At4g24820.2	26S proteasome regulatory subunit, putative (RPN7) contains similarity to ubiquitin activating enzyme GI:3647283 from [Lycopersicon esculentum]	5e-58		Os04g40850.1	26S proteasome non-ATPase regulatory subunit 6, putative, expressed	2e-58		O65072	KIAA0107-like protein (Fragment)	2e-58
PnFL1-017_B06	At4g27450.1	expressed protein similar to auxin down-regulated protein ARG10 [Vigna radiata] GI:2970051, wali7 (aluminum-induced protein) [Triticum aestivum] GI:451193	1e-39		Os04g58280.2	Stem-specific protein TSJT1, putative, expressed	8e-32		Q9FYX7	Hypothetical protein	2e-40		At4g27450.1	expressed protein similar to auxin down-regulated protein ARG10 [Vigna radiata] GI:2970051, wali7 (aluminum-induced protein) [Triticum aestivum] GI:451193	1e-24		Os03g53270.2	Stem-specific protein TSJT1, putative, expressed	3e-14		Q40127	Hypothetical protein	2e-24
PnFL1-017_F10	At2g21050.1	amino acid permease, putative similar to AUX1 [Arabidopsis thaliana] GI:1531758; contains Pfam profile PF01490: Transmembrane amino acid transporter protein	9e-28		Os03g14080.1	AUX1 protein, putative, expressed	4e-24		Q94G71	Putative AUX1-like permease	3e-37		At2g21050.1	amino acid permease, putative similar to AUX1 [Arabidopsis thaliana] GI:1531758; contains Pfam profile PF01490: Transmembrane amino acid transporter protein	1e-19		Os03g14080.1	AUX1 protein, putative, expressed	2e-19		Q94G71	Putative AUX1-like permease	3e-23
PnFL1-017_G06	At3g50370.1	expressed protein	2e-27		Os03g27820.1	expressed protein	4e-39		Q94LG9	Hypothetical protein OSJNBb0004M10.9	8e-39		At1g17400.1	hypothetical protein	1.5		Os01g68120.1	RNase3 domain containing protein, expressed	0.39		Q8LQJ0	P0456E05.12 protein	0.72
PnFL1-017_G14	At5g32440.1	expressed protein	2e-12		Os08g22200.1	expressed protein	0.26		Q8H1Q3	Hypothetical protein At5g32440	1e-11		At5g32440.1	expressed protein	2e-11		Os02g09180.1	CUE domain containing protein, expressed	2e-12		Q6H880	Hypothetical protein OJ1572_F02.14	4e-12
PnFL1-017_H09	At4g18200.1	purine permease family protein similar to purine permease [Arabidopsis thaliana] GI:7620007; contains Pfam profile PF03151: Domain of unknown function, DUF250	5.8		Os01g04230.1	Leucine Rich Repeat family protein, expressed	3.5		Q6X2R2	S-RNase	2.7		At5g12470.1	expressed protein	1e-14		Os01g72710.1	expressed protein	9e-15		Q94CJ5	Hypothetical protein At5g12470	5e-14
PnFL1-017_K10	At2g39730.3	ribulose bisphosphate carboxylase/oxygenase activase / RuBisCO activase identical to SWISS-PROT:P10896 ribulose bisphosphate carboxylase/oxygenase activase, chloroplast precursor (RuBisCO activase, RA)[Arabidopsis thaliana]	0.18		No hit	No hit			Q9AXG1	Ribulose-1,5-bisphosphate carboxylase/oxygenase activase 1	0.93		At2g39730.1	ribulose bisphosphate carboxylase/oxygenase activase / RuBisCO activase identical to SWISS-PROT:P10896 ribulose bisphosphate carboxylase/oxygenase activase, chloroplast precursor (RuBisCO activase, RA)[Arabidopsis thaliana]	2e-16		Os11g47970.1	Ribulose bisphosphate carboxylase/oxygenase activase, chloroplast precursor, putative, expressed	1e-15		Q9ATC2	Rubisco activase (Fragment)	4e-18
PnFL1-018_A11	At1g30290.1	pentatricopeptide (PPR) repeat-containing protein contains Pfam profile PF01535: PPR repeat	1e-62		Os12g42120.1	pentatricopeptide, putative	7e-54		Q9C751	Hypothetical protein F12P21.10	5e-62		At1g30290.1	pentatricopeptide (PPR) repeat-containing protein contains Pfam profile PF01535: PPR repeat	7e-36		Os12g42120.1	pentatricopeptide, putative	2e-24		Q9C751	Hypothetical protein F12P21.10	3e-35
PnFL1-018_B03	At3g01930.2	nodulin family protein similar to nodulin-like protein [Arabidopsis thaliana] GI:3329368, nodule-specific protein Nlj70 [Lotus japonicus] GI:3329366	1e-29		Os08g42010.1	nodulin, putative, expressed	1e-32		Q6YZD9	Nodulin-related protein-like	2e-32		At5g14120.1	nodulin family protein similar to nodulin-like protein [Arabidopsis thaliana] GI:3329368, nodule-specific protein Nlj70 [Lotus japonicus] GI:3329366	1e-25		Os08g42010.1	nodulin, putative, expressed	1e-28		Q6YZD9	Nodulin-related protein-like	3e-28
PnFL1-018_D10	At5g57260.1	cytochrome P450 71B10 identical to cytochrome P450 71B10 (SP:Q9LVD2) [Arabidopsis thaliana]	1e-06		Os03g63310.1	Cytochrome P450 71E1, putative, expressed	0.001		Q76M94	Cytochrome P450	2e-06		At2g02580.1	cytochrome P450 family protein	4e-44		Os02g32770.1	Cytochrome P450 family protein, expressed	4e-40		Q944N6	Cytochrome P450 (Fragment)	7e-55
PnFL1-018_I03	At5g67130.1	expressed protein	1e-55		Os09g02729.1	MAP3K-like protein kinase, putative, expressed	4e-50		Q93XX5	Hypothetical protein At5g67130; K21H1.9 (Hypothetical protein At5g67130)	6e-55		At5g67130.1	expressed protein	3e-05		Os09g02729.1	MAP3K-like protein kinase, putative, expressed	1.7		Q93XX5	Hypothetical protein At5g67130; K21H1.9 (Hypothetical protein At5g67130)	0.0001
PnFL1-018_I07	At3g08030.1	expressed protein contains Pfam profile PF04862: Protein of unknown function, DUF642	5e-46		Os03g59300.1	expressed protein	1e-32		Q9SFB1	F17A17.37 protein (Hypothetical protein At3g08030)	2e-45		At2g41810.1	expressed protein contains Pfam profile PF04862: Protein of unknown function, DUF642	2e-38		Os03g59300.2	expressed protein	6e-39		Q84M59	Hypothetical protein OSJNBa0059E14.9	1e-38
PnFL1-018_J09	At2g26140.1	FtsH protease, putative contains similarity to YME1 GI:295582, a member of the ftsH-SEC18-PAS1-CDC48 family of putative ATPase-encoding genes from [Saccharomyces cerevisiae]	7e-13		Os01g39260.1	ATP-dependent metalloprotease FtsH family protein, expressed	5e-09		Q6KC90	FtsH-like protease	4e-13		At2g26140.1	FtsH protease, putative contains similarity to YME1 GI:295582, a member of the ftsH-SEC18-PAS1-CDC48 family of putative ATPase-encoding genes from [Saccharomyces cerevisiae]	1e-40		Os01g39260.1	ATP-dependent metalloprotease FtsH family protein, expressed	2e-38		Q84LQ3	Putative FtsH protease	3e-42
PnFL1-018_K12	At5g54770.1	thiazole biosynthetic enzyme, chloroplast (ARA6) (THI1) (THI4) identical to SP|Q38814 Thiazole biosynthetic enzyme, chloroplast precursor (ARA6) {Arabidopsis thaliana}	1e-39		Os07g34570.2	Thiazole biosynthetic enzyme 1-1, chloroplast precursor, putative, expressed	6e-40		Q9SLS0	Thiamin biosynthetic enzyme	1e-40		At5g54770.1	thiazole biosynthetic enzyme, chloroplast (ARA6) (THI1) (THI4) identical to SP|Q38814 Thiazole biosynthetic enzyme, chloroplast precursor (ARA6) {Arabidopsis thaliana}	5e-24		Os07g34570.1	Thiazole biosynthetic enzyme 1-1, chloroplast precursor, putative, expressed	9e-22		Q9SLS0	Thiamin biosynthetic enzyme	3e-25
PnFL1-018_M11	At1g09970.2	leucine-rich repeat transmembrane protein kinase, putative Similar to A. thaliana receptor-like protein kinase (gb|RLK5_ARATH). ESTs gb|ATTS0475,gb|ATTS4362 come from this gene isoform contains a TG acceptor site at intron.	5e-48		Os01g65650.1	Leucine Rich Repeat family protein, expressed	4e-36		Q8W4B5	Hypothetical protein At1g09970; F21M12.36	2e-47		At1g09970.2	leucine-rich repeat transmembrane protein kinase, putative Similar to A. thaliana receptor-like protein kinase (gb|RLK5_ARATH). ESTs gb|ATTS0475,gb|ATTS4362 come from this gene isoform contains a TG acceptor site at intron.	6e-39		Os12g43640.1	Leucine Rich Repeat family protein, expressed	1e-30		Q941F6	Leucine-rich repeat receptor-like kinase F21M12.36	3e-38
PnFL1-018_N01	At1g54130.1	RelA/SpoT protein, putative (RSH3) identical to RSH3 (RelA/SpoT homolog) GI:7141308 from [Arabidopsis thaliana]; contains Pfam profiles PF01966: HD domain, PF04607: Region found in RelA / SpoT proteins	4e-69		Os08g35620.2	RSH2, putative, expressed	1e-57		Q941I9	RelA/spoT-like protein RSH2	5e-69		At3g14050.1	RelA/SpoT protein, putative (RSH2) nearly identical to RelA/SpoT homolog RSH2 [Arabidopsis thaliana] GI:7141306; contains Pfam profiles PF01966: HD domain, PF04607: Region found in RelA / SpoT proteins	2e-51		Os08g35620.2	RSH2, putative, expressed	7e-51		Q6V9R3	RSH2	6e-57
PnFL1-018_N10	At3g16920.1	glycoside hydrolase family 19 protein similar to class I chitinase GI:7798670 from [Arabis microphylla]	1e-13		Os09g32080.1	Chitinase class I family protein, expressed	3e-06		Q6JX04	Chitinase-like protein (EC 3.2.1.14)	4e-13		At1g05850.1	chitinase-like protein 1 (CTL1) similar to class I chitinase GI:7798656 from [Halimolobos perplexa var. perplexa]; contains Pfam profile PF00182: Chitinase class I; identical to cDNA chitinase-like protein 1 (CTL1) CTL1-ELP1 allele GI:17226328	6e-33		Os09g32080.1	Chitinase class I family protein, expressed	5e-30		Q6UA09	Fiber glycosyl hydrolase family 19 protein (Fragment)	4e-37
PnFL1-018_O04	At3g59940.1	kelch repeat-containing F-box family protein contains Pfam profiles PF01344: Kelch motif, PF00646: F-box domain	1e-05		Os07g05880.1	Kelch motif family protein, expressed	2e-05		Q69NY4	Kelch repeat containing F-box protein family-like	4e-05		At1g15670.1	kelch repeat-containing F-box family protein similar to SP|Q9ER30 Kelch-related protein 1 (Sarcosin) {Rattus norvegicus}; contains Pfam profiles PF01344: Kelch motif, PF00646: F-box domain	0.006		Os04g53310.1	Soluble starch synthase 3, chloroplast precursor, putative, expressed	0.029		Q9LMR5	F7H2.1 protein (At1g15670/F7H2_1) (Hypothetical protein At1g15670)	0.024
PnFL1-018_P07	At2g19810.1	zinc finger (CCCH-type) family protein contains Pfam domain, PF00642: Zinc finger C-x8-C-x5-C-x3-H type (and similar)	1e-05		Os01g09620.2	zinc finger family protein, putative, expressed	9e-11		Q9FU27	CCCH-type zinc finger protein-like	2e-10		At1g32500.1	ATP-binding-cassette transporter, putative similar to ATP-binding-cassette transporter (ABC1) described in PMID:11156608	4.2		Os10g21850.1	retrotransposon protein, putative, unclassified	0.38		Q6Z1I5	Putative AE9 stearoyl-ACP desaturase	1.2
PnFL1-019_A15	At5g54180.1	mitochondrial transcription termination factor-related / mTERF-related contains Pfam profile PF02536: mTERF	2e-19		Os07g39430.1	mTERF family protein, expressed	0.23		Q9FK23	Arabidopsis thaliana genomic DNA, chromosome 5, TAC clone:K18G13 (Hypothetical protein At5g54180)	1e-18		At5g54180.1	mitochondrial transcription termination factor-related / mTERF-related contains Pfam profile PF02536: mTERF	1e-10		Os02g39040.1	mitochondrial transcription termination factor, putative, expressed	0.0003		Q9FK23	Arabidopsis thaliana genomic DNA, chromosome 5, TAC clone:K18G13 (Hypothetical protein At5g54180)	5e-10
PnFL1-019_B23	At2g26770.2	plectin-related contains weak similarity to Swiss-Prot:Q9JI55 plectin 1 (PLTN, PCN, 300-kDa intermediate filament-associated protein, IFAP300)[Cricetulus griseus]	4e-50		Os01g59130.3	proline-rich family protein, putative, expressed	6e-35		O48791	Hypothetical protein At2g26770	2e-49		At2g26770.2	plectin-related contains weak similarity to Swiss-Prot:Q9JI55 plectin 1 (PLTN, PCN, 300-kDa intermediate filament-associated protein, IFAP300)[Cricetulus griseus]	6e-25		Os01g59130.2	proline-rich family protein, putative, expressed	5e-20		O48791	Hypothetical protein At2g26770	3e-24
PnFL1-019_F05	At5g64270.1	splicing factor, putative similar to splicing factor 3B subunit 1 (Spliceosome associated protein 155) (SAP 155) (SF3b155) (Pre-mRNA splicing factor SF3b 155 kDa subunit) (146 kDa nuclear protein) SP:O57683 from [Xenopus laevis]	7e-85		Os02g05410.1	Splicing factor 3B subunit 1, putative, expressed	5e-85		Q9FMF9	Nuclear protein-like	3e-84		At5g64270.1	splicing factor, putative similar to splicing factor 3B subunit 1 (Spliceosome associated protein 155) (SAP 155) (SF3b155) (Pre-mRNA splicing factor SF3b 155 kDa subunit) (146 kDa nuclear protein) SP:O57683 from [Xenopus laevis]	5e-51		Os02g05410.1	Splicing factor 3B subunit 1, putative, expressed	2e-49		Q9FMF9	Nuclear protein-like	2e-50
PnFL1-019_F19	At4g04930.1	fatty acid desaturase family protein similar to D. melanogaster Des-1 protein, GenBank accession number X94180; contains Pfam profile PF00487 Fatty acid desaturase domain	3e-80		Os02g42660.1	Fatty acid desaturase family protein, expressed	7e-77		Q9ZPH4	T1J1.1 protein (Putative fatty acid desaturase) (DES-1-like transmembrane protein)	1e-79		At4g04930.1	fatty acid desaturase family protein similar to D. melanogaster Des-1 protein, GenBank accession number X94180; contains Pfam profile PF00487 Fatty acid desaturase domain	5e-44		Os02g42660.1	Fatty acid desaturase family protein, expressed	1e-44		Q8S459	Putative sphingolipid delta 4 desaturase DES-1	4e-47
PnFL1-019_G01	At4g17830.1	peptidase M20/M25/M40 family protein similar to acetylornithine deacetylase (Acetylornithinase, AO; N-acetylornithinase, NAO) [Dictyostelium discoideum] SWISS-PROT:P54638	6e-53		Os02g46520.1	Peptidase family M20/M25/M40 containing protein, expressed	6e-40		Q9C5C4	Putative N-acetylornithine deacetylase	2e-52		At4g17830.1	peptidase M20/M25/M40 family protein similar to acetylornithine deacetylase (Acetylornithinase, AO; N-acetylornithinase, NAO) [Dictyostelium discoideum] SWISS-PROT:P54638	5e-15		Os02g46520.1	Peptidase family M20/M25/M40 containing protein, expressed	6e-16		Q6ZGS9	Putative silverleaf whitefly-induced protein 1	1e-15
PnFL1-019_G10	At3g55560.1	DNA-binding protein-related contains Pfam domain PF03479: Domain of unknown function (DUF296), found in AT-hook motifs Pfam:PF02178	6e-22		Os03g16350.1	DNA-binding protein, putative, expressed	1e-12		Q9M2S3	Hypothetical protein T22E16.220	2e-21		At4g14465.1	DNA-binding protein-related contains Pfam domain PF03479: Domain of unknown function (DUF296), found in AT-hook motifs Pfam:PF02178	5e-27		Os02g57520.1	DNA-binding protein, putative, expressed	5e-27		Q6K709	DNA-binding protein-like	1e-26
PnFL1-019_H18	At5g60390.1	elongation factor 1-alpha / EF-1-alpha identical to SWISS-PROT:P13905 elongation factor 1-alpha (EF-1-alpha) [Arabidopsis thaliana]	1e-66		Os03g08060.2	Elongation factor 1-alpha, putative, expressed	4e-66		Q9LN13	T6D22.2	6e-66		At5g60390.1	elongation factor 1-alpha / EF-1-alpha identical to SWISS-PROT:P13905 elongation factor 1-alpha (EF-1-alpha) [Arabidopsis thaliana]	1e-08		Os03g08060.2	Elongation factor 1-alpha, putative, expressed	3e-09		Q9SPA2	Elongation factor-1 alpha 2	6e-09
PnFL1-019_J14	At4g33420.1	peroxidase, putative identical to class III peroxidase ATP32 [Arabidopsis thaliana] gi|17530547|gb|AAL40837; identical to cDNA class III peroxidase ATP32 GI:17530546	9e-40		Os05g04490.1	Peroxidase family protein, expressed	3e-47		Q9M4Z5	Peroxidase prx12 precursor (EC 1.11.1.7)	5e-55		At1g05260.1	peroxidase 3 (PER3) (P3) / rare cold-inducible protein (RCI3A) (PRC) identical to SP|O23044 Peroxidase 3 precursor (EC 1.11.1.7) (Atperox P3) (Rare cold inducible protein) (RCI3A) (ATPRC) {Arabidopsis thalliana}	1e-27		Os03g02920.1	Peroxidase family protein, expressed	6e-32		Q9M4Z5	Peroxidase prx12 precursor (EC 1.11.1.7)	7e-47
PnFL1-019_J16	At5g23860.1	tubulin beta-8 chain (TUB8) (TUBB8) identical to SP|P29516 Tubulin beta-8 chain {Arabidopsis thaliana}; supporting cDNA gi|15451225|gb|AY054693.1|	3e-78		Os03g01530.1	Tubulin beta-2 chain, putative, expressed	6e-77		Q8RU83	Tubulin beta-1 (Beta-tubulin)	8e-78		At5g62700.1	tubulin beta-2/beta-3 chain (TUB3) nearly identical to SP|P29512 Tubulin beta-2/beta-3 chain {Arabidopsis thaliana}	2e-76		Os03g01530.1	Tubulin beta-2 chain, putative, expressed	9e-76		Q8H7U1	Putative beta tubulin	2e-75
PnFL1-019_M18	At4g23100.1	glutamate-cysteine ligase / gamma-glutamylcysteine synthetase (GSH1) identical to glutamate-cysteine ligase SP:P46309 from [Arabidopsis thaliana]; contains Pfam profile: PF04107 glutamate-cysteine ligase family 2(GCS2)	0.23		Os07g27790.1	Glutamate-cysteine ligase, chloroplast precursor, putative, expressed	1.4		Q7Y0R4	Glutamate-cysteine ligase (EC 6.3.2.2)	0.51		At5g47230.1	ethylene-responsive element-binding factor 5 (ERF5) identical to SP|O80341 Ethylene responsive element binding factor 5 (AtERF5) [Arabidopsis thaliana]	9e-30		Os04g46250.1	AP2 domain containing protein, expressed	5e-20		Q6RZW7	Putative ethylene response factor 5	6e-27
PnFL1-019_N06	At1g19000.2	myb family transcription factor similar to MybSt1 GI:7705206 from [Solanum tuberosum]	6e-32		Os10g41200.1	ZmMybst1, putative, expressed	2e-22		Q84UB0	Transcription factor Myb1	1e-32		At5g24740.1	expressed protein	2.1		Os06g30894.2	HEAT repeat family protein, expressed	6		Q84UB0	Transcription factor Myb1	1e-07
PnFL1-019_N14	At4g02430.2	pre-mRNA splicing factor, putative / SR1 protein, putative strong similarity to SP|O22315 Pre-mRNA splicing factor SF2 (SR1 protein) {Arabidopsis thaliana}; cDNA NCBI_gi:15810292 supports a truncated version while protein evidence supports a longer model.	1e-53		Os07g47630.2	Pre-mRNA splicing factor SF2, putative, expressed	5e-52		O81290	T14P8.21 protein (AT4g02430 protein)	4e-53		At5g35900.1	LOB domain family protein / lateral organ boundaries domain family protein (LBD35) identical to SP|Q9FFL3 Putative LOB domain protein 35 {Arabidopsis thaliana}; similar to lateral organ boundaries (LOB) domain-containing proteins from Arabidopsis thaliana	3.8		No hit	No hit			No hit	No hit
PnFL1-019_P05	At5g60390.1	elongation factor 1-alpha / EF-1-alpha identical to SWISS-PROT:P13905 elongation factor 1-alpha (EF-1-alpha) [Arabidopsis thaliana]	7e-29		Os03g08060.2	Elongation factor 1-alpha, putative, expressed	5e-29		Q9M7E6	Elongation factor 1 alpha	6e-29		At5g60390.1	elongation factor 1-alpha / EF-1-alpha identical to SWISS-PROT:P13905 elongation factor 1-alpha (EF-1-alpha) [Arabidopsis thaliana]	1e-38		Os03g08060.2	Elongation factor 1-alpha, putative, expressed	8e-39		Q9LN13	T6D22.2	4e-42
PnFL1-020_C20	At1g13700.1	glucosamine/galactosamine-6-phosphate isomerase family protein similar to SP|O95336 6-phosphogluconolactonase (EC 3.1.1.31) (6PGL) {Homo sapiens}; contains Pfam profile PF01182: Glucosamine-6-phosphate isomerase/6-phosphogluconolactonase	3e-17		Os07g41280.1	6-phosphogluconolactonase family protein, expressed	2e-13		Q9LMX8	F21F23.14 protein (At1g13700)	1e-16		At1g13700.1	glucosamine/galactosamine-6-phosphate isomerase family protein similar to SP|O95336 6-phosphogluconolactonase (EC 3.1.1.31) (6PGL) {Homo sapiens}; contains Pfam profile PF01182: Glucosamine-6-phosphate isomerase/6-phosphogluconolactonase	3e-23		Os07g41280.1	6-phosphogluconolactonase family protein, expressed	3e-22		Q9LMX8	F21F23.14 protein (At1g13700)	1e-22
PnFL1-020_E18	At1g07310.1	C2 domain-containing protein contains similarity to shock protein SRC2 [Glycine max] gi|2055230|dbj|BAA19769 ; contains Pfam profile PF00168:C2 domain	8e-40		Os01g63470.1	C2 domain containing protein, expressed	8e-31		Q9LNV0	F22G5.35 (Similar to SRC2 db	3e-39		At1g07310.1	C2 domain-containing protein contains similarity to shock protein SRC2 [Glycine max] gi|2055230|dbj|BAA19769 ; contains Pfam profile PF00168:C2 domain	1e-08		Os01g63470.1	C2 domain containing protein, expressed	0.0004		Q9LNV0	F22G5.35 (Similar to SRC2 db	6e-08
PnFL1-020_L10	At5g53480.1	importin beta-2, putative similar to importin-beta2 [Oryza sativa (japonica cultivar-group)] GI:3983665; contains Pfam profile PF03810: Importin-beta N-terminal domain	2e-38		Os12g38110.1	Importin-beta N-terminal domain containing protein, expressed	2e-35		Q9FJD4	Importin beta	9e-38		At1g66810.1	zinc finger (CCCH-type) family protein contains Pfam domain, PF00642: Zinc finger C-x8-C-x5-C-x3-H type (and similar)	0.25		Os01g34930.1	glycosyl transferase family 48 protein, putative, expressed	0.15		Q8S047	OJ1029_F04.4 protein	0.28
PnFL1-021_C06	At3g13340.1	WD-40 repeat family protein contains Pfam profile: PF00400 WD domain, G-beta repeat (3 copies, 1 significant); similar to Trp-Asp repeat protein (PIR:T40094) [Schizosaccharomyces]	1e-96		Os02g48964.1	WD-40 repeat family protein, putative, expressed	1e-89		Q94AB4	AT3g13340/MDC11_13	4e-96		At3g13340.1	WD-40 repeat family protein contains Pfam profile: PF00400 WD domain, G-beta repeat (3 copies, 1 significant); similar to Trp-Asp repeat protein (PIR:T40094) [Schizosaccharomyces]	5e-32		Os02g48964.1	WD-40 repeat family protein, putative, expressed	7e-25		Q9FKS9	WD-repeat protein-like	2e-31
PnFL1-021_D08	At4g38970.1	fructose-bisphosphate aldolase, putative strong similarity to plastidic fructose-bisphosphate aldolase (EC 4.1.2.13) from Nicotiana paniculata (NPALDP1) [GI:4827251], Oryza sativa, PIR2:T02057 [SP|Q40677]	2e-34		Os11g07020.1	Fructose-bisphosphate aldolase, chloroplast precursor, putative, expressed	2e-30		Q5PYQ2	Chloroplast latex aldolase-like protein (Fragment)	1e-40		At4g38970.1	fructose-bisphosphate aldolase, putative strong similarity to plastidic fructose-bisphosphate aldolase (EC 4.1.2.13) from Nicotiana paniculata (NPALDP1) [GI:4827251], Oryza sativa, PIR2:T02057 [SP|Q40677]	2e-80		Os11g07020.4	Fructose-bisphosphate aldolase, chloroplast precursor, putative, expressed	3e-82		Q9SXX4	Plastidic aldolase NPALDP1	3e-84
PnFL1-021_E15	At1g58280.2	expressed protein	2e-23		Os04g01230.2	phosphoglycerate mutase, putative, expressed	5e-21		Q9SLV2	ZW10 protein (Fragment)	7e-23		At5g64460.2	expressed protein	1e-27		Os04g01230.2	phosphoglycerate mutase, putative, expressed	3e-22		Q8LGT9	Phosphoglycerate mutase-like protein	1e-28
PnFL1-021_G08	At5g49530.1	SIN-like family protein low similarity to Sex-lethal interactor [Drosophila melanogaster] GI:6049274; contains Pfam profile PF04801: Sin-like protein conserved region	9.8		No hit	No hit			Q9SWT7	HV1PST	7.8		At5g14040.1	mitochondrial phosphate transporter identical to mitochondrial phosphate transporter GI:3318617 from [Arabidopsis thaliana]	4e-26		Os06g10810.1	Phosphate carrier protein, mitochondrial precursor, putative, expressed	4e-27		O80412	Mitochondrial phosphate transporter	2e-27
PnFL1-021_G18	At2g21385.1	expressed protein	2.4		Os10g10350.1	retrotransposon protein, putative, unclassified	1.8		Q94GG1	Putative polyprotein	3.4		At4g03510.2	zinc finger (C3HC4-type RING finger) family protein (RMA1) identical to RING zinc finger protein RMA1 gi:3164222	7e-09		Os06g23340.1	transposon protein, putative, CACTA, En/Spm sub-class	1.5		Q6R567	Ring domain containing protein	1e-15
PnFL1-021_I20	At4g17230.1	scarecrow-like transcription factor 13 (SCL13)	6e-26		Os10g22430.1	Chitin-inducible gibberellin-responsive protein 2, putative, expressed	1e-25		Q8W584	AT4g17230/dl4650c	4e-28		At2g04890.1	scarecrow-like transcription factor 21 (SCL21)	9e-20		Os03g09280.1	Chitin-inducible gibberellin-responsive protein 2, putative, expressed	8e-19		Q9XE57	Scarecrow-like 13 (Fragment)	3e-19
PnFL1-021_L08	At5g41350.1	zinc finger (C3HC4-type RING finger) family protein contains Pfam profile: PF00097 zinc finger, C3HC4 type (RING finger)	8e-15		Os11g18947.3	Zinc finger, C3HC4 type family protein, expressed	3e-08		Q9FN65	Arabidopsis thaliana genomic DNA, chromosome 5, P1 clone:MYC6	3e-14		At3g61900.1	auxin-responsive family protein similar to auxin-induced protein SAUR-AC1 (GI:546362) (PIR:T06084) [Arabidopsis thaliana]	7.4		Os10g26360.1	transposon protein, putative, Mutator sub-class	7		Q850G7	Putative extensin/nodulin protein (Fragment)	4.4
PnFL1-021_N12	At4g38510.2	vacuolar ATP synthase subunit B, putative / V-ATPase B subunit, putative / vacuolar proton pump B subunit, putative / V-ATPase 57 kDa subunit, putative very strong similarity to SP|P11574 Vacuolar ATP synthase subunit B (EC 3.6.3.14) (V-ATPase B subunit) (Vacuolar proton pump B subunit) (V-ATPase 57 kDa subunit) {Arabidopsis thaliana}; contains Pfam profiles PF00006: ATP synthase alpha/beta famil…	4e-71		Os01g51380.1	Vacuolar ATP synthase subunit B isoform 1, putative, expressed	2e-70		Q9S954	Vacuolar H(+)-ATPase subunit B (Fragment)	2e-72		At4g38510.2	vacuolar ATP synthase subunit B, putative / V-ATPase B subunit, putative / vacuolar proton pump B subunit, putative / V-ATPase 57 kDa subunit, putative very strong similarity to SP|P11574 Vacuolar ATP synthase subunit B (EC 3.6.3.14) (V-ATPase B subunit) (Vacuolar proton pump B subunit) (V-ATPase 57 kDa subunit) {Arabidopsis thaliana}; contains Pfam profiles PF00006: ATP synthase alpha/beta famil…	2e-50		Os06g37180.1	Vacuolar ATP synthase subunit B isoform 1, putative, expressed	3e-49		Q9SZN1	Probable H+-transporting ATPase (AT4g38510/F20M13_70)	7e-50
PnFL1-021_P03	At5g27390.1	expressed protein CG6949 - Drosophila melanogaster, EMBL:AE003739	3.3		Os09g12360.1	hypothetical protein	8		Q60EY7	Hypothetical protein OJ1430_B02.9	4.5		At5g14040.1	mitochondrial phosphate transporter identical to mitochondrial phosphate transporter GI:3318617 from [Arabidopsis thaliana]	1e-32		Os02g52860.1	Phosphate carrier protein, mitochondrial precursor, putative, expressed	5e-29		Q9FMU6	Mitochondrial phosphate translocator (AT5g14040/MUA22_4)	5e-32
PnFL1-022_C20	At2g36310.1	inosine-uridine preferring nucleoside hydrolase family protein similar to Chain A, Crystal Structure Of Nucleoside Hydrolase From Leishmania MajorGI:8569431; contains Pfam profile PF01156: Inosine-uridine preferring nucleoside hydrolase	8e-29		Os08g44370.2	Inosine-uridine preferring nucleoside hydrolase family protein, expressed	8e-23		Q9SJM7	Expressed protein (At2g36310/F2H17.8) (Hypothetical protein)	3e-28		At2g36310.1	inosine-uridine preferring nucleoside hydrolase family protein similar to Chain A, Crystal Structure Of Nucleoside Hydrolase From Leishmania MajorGI:8569431; contains Pfam profile PF01156: Inosine-uridine preferring nucleoside hydrolase	1e-52		Os08g44370.1	Inosine-uridine preferring nucleoside hydrolase family protein, expressed	1e-48		Q9SJM7	Expressed protein (At2g36310/F2H17.8) (Hypothetical protein)	6e-52
PnFL1-022_E07	At1g30630.1	coatomer protein epsilon subunit family protein / COPE family protein similar to SP|O14579 Coatomer epsilon subunit (Epsilon-coat protein) (Epsilon-COP) from Homo sapiens, SP|Q60445 from Cricetulus griseus; ESTs gb|Z17908, gb|AA728673, gb|N96555, gb|H76335, gb|AA712463, gb|W43247, gb|T45611, gb|T21160, gb|T14119 and AI100483 come from this gene	6e-27		Os04g52270.1	coatomer epsilon subunit, putative, expressed	2e-20		Q9SA78	T5I8.8 protein (Putative coatomer protein, epsilon subunit)	3e-26		At1g30630.1	coatomer protein epsilon subunit family protein / COPE family protein similar to SP|O14579 Coatomer epsilon subunit (Epsilon-coat protein) (Epsilon-COP) from Homo sapiens, SP|Q60445 from Cricetulus griseus; ESTs gb|Z17908, gb|AA728673, gb|N96555, gb|H76335, gb|AA712463, gb|W43247, gb|T45611, gb|T21160, gb|T14119 and AI100483 come from this gene	1e-97		Os04g52270.1	coatomer epsilon subunit, putative, expressed	1e-93		Q9SA78	T5I8.8 protein (Putative coatomer protein, epsilon subunit)	5e-97
PnFL1-022_E21	At3g22270.1	expressed protein	3e-39		Os02g31220.2	expressed protein	2e-42		Q64M88	Hypothetical protein OSJNBa0004O05.14 (Hypothetical protein OSJNBb0071O21.39)	4e-42		At4g00990.1	transcription factor jumonji (jmjC) domain-containing protein contains Pfam domain, PF02373: jmjC domain	1.2		Os04g59470.1	No apical meristem protein, expressed	0.087		Q7XKA6	OSJNBb0020J19.3 protein	0.16
PnFL1-022_F07	At1g63470.1	DNA-binding family protein contains a AT hook motif (DNA binding motifs with a preference for A/T rich regions), Pfam:PF02178	0.69		No hit	No hit			Q9SH33	F2K11.15	3.5		At2g25180.1	two-component responsive regulator family protein / response regulator family protein contains Pfam profile: PF00072 response regulator receiver domain	1e-07		Os06g08440.1	Two-component response regulator ARR12, putative, expressed	0.05		Q5SML5	Putative response regulator 9	0.094
PnFL1-022_H08	At3g14415.1	(S)-2-hydroxy-acid oxidase, peroxisomal, putative / glycolate oxidase, putative / short chain alpha-hydroxy acid oxidase, putative similar to (S)-2-hydroxy-acid oxidase, peroxisomal (Glycolate oxidase, GOX) (Short chain alpha-hydroxy acid oxidase) [Spinacia oleracea] SWISS-PROT:P05414	1e-38		Os04g53210.2	expressed protein	9e-35		P93260	Glycolate oxidase (EC 1.1.3.15)	2e-40		At3g14420.3	(S)-2-hydroxy-acid oxidase, peroxisomal, putative / glycolate oxidase, putative / short chain alpha-hydroxy acid oxidase, putative similar to (S)-2-hydroxy-acid oxidase, peroxisomal (Glycolate oxidase, GOX) (Short chain alpha-hydroxy acid oxidase) [Spinacia oleracea] SWISS-PROT:P05414	3e-77		Os07g05820.2	expressed protein	3e-69		P93260	Glycolate oxidase (EC 1.1.3.15)	1e-77
PnFL1-022_M22	At3g09830.2	protein kinase, putative similar to protein kinase [Lophopyrum elongatum] gi|13022177|gb|AAK11674	6e-05		Os02g57420.1	Protein kinase domain containing protein, expressed	0.066		Q9SF86	Hypothetical protein F8A24.12 (Hypothetical protein At3g09830)	0.0003		At2g39110.1	protein kinase, putative similar to protein kinase [Lophopyrum elongatum] gi|13022177|gb|AAK11674	6e-42		Os10g30600.2	Protein kinase domain containing protein, expressed	1e-33		Q9ZUZ7	Hypothetical protein At2g39110	3e-41
PnFL1-022_N10	At1g21080.1	DNAJ heat shock N-terminal domain-containing protein similar to SP|P39101 CAJ1 protein [Saccharomyces cerevisiae]; contains Pfam profile PF00226 DnaJ domain;	1e-31		Os08g41110.1	Chaperone protein dnaJ 10, putative, expressed	3e-30		Q9LPU3	T22I11.9 protein (Hypothetical protein At1g21080)	5e-31		At1g21080.1	DNAJ heat shock N-terminal domain-containing protein similar to SP|P39101 CAJ1 protein [Saccharomyces cerevisiae]; contains Pfam profile PF00226 DnaJ domain;	1e-15		Os08g41110.1	Chaperone protein dnaJ 10, putative, expressed	1e-14		Q9LPU3	T22I11.9 protein (Hypothetical protein At1g21080)	6e-15
PnFL1-023_E15	At1g27000.1	bZIP family transcription factor	1e-07		Os09g30478.1	expressed protein	0.0007		Q9LFY5	T7N9.6	5e-07		At5g13490.1	ADP, ATP carrier protein 2, mitochondrial / ADP/ATP translocase 2 / adenine nucleotide translocator 2 (ANT2) identical to SWISS-PROT:P40941 ADP,ATP carrier protein 2, mitochondrial precursor (Adenine nucleotide translocator 2) [Arabidopsis thaliana]	2.9		Os11g14930.1	hypothetical protein	5.1		No hit	No hit
PnFL1-023_E21	At3g43270.1	pectinesterase family protein contains Pfam profile: PF01095 pectinesterase	6e-15		Os08g34900.1	Pectinesterase PPE8B precursor, putative, expressed	4e-11		Q94B16	Pectin methylesterase PME1	8e-20		At3g43270.1	pectinesterase family protein contains Pfam profile: PF01095 pectinesterase	3e-53		Os08g34900.1	Pectinesterase PPE8B precursor, putative, expressed	5e-47		Q94B16	Pectin methylesterase PME1	2e-57
PnFL1-023_F20	At5g03690.2	fructose-bisphosphate aldolase, putative similar to PIR|S65073 fructose-bisphosphate aldolase (EC 4.1.2.13) isoenzyme C-1, cytosolic [Oryza sativa]; contains Pfam profile PF00274 Fructose-bisphosphate aldolase class-I	2e-19		Os01g67860.1	Fructose-bisphosphate aldolase, cytoplasmic isozyme, putative, expressed	8e-19		Q9LZR9	Fructose-bisphosphate aldolase (EC 4.1.2.13)	8e-19		At5g03690.2	fructose-bisphosphate aldolase, putative similar to PIR|S65073 fructose-bisphosphate aldolase (EC 4.1.2.13) isoenzyme C-1, cytosolic [Oryza sativa]; contains Pfam profile PF00274 Fructose-bisphosphate aldolase class-I	1.9		Os05g33380.1	Fructose-bisphosphate aldolase, cytoplasmic isozyme, putative, expressed	4.7		No hit	No hit
PnFL1-023_G16	At5g43330.1	malate dehydrogenase, cytosolic, putative strong similarity to cytosolic malate dehydrogenase (EC 1.1.1.37) SP|O24047 {Mesembryanthemum crystallinum}, SP|O48905 {Medicago sativa}, [Prunus persica] GI:15982948; contains InterPro entry IPR001236: Lactate/malate dehydrogenase	9e-25		Os10g33800.2	Malate dehydrogenase, cytoplasmic, putative, expressed	7e-23		Q9FT00	Cytosolic malate dehydrogenase (EC 1.1.1.37)	3e-24		At5g43330.1	malate dehydrogenase, cytosolic, putative strong similarity to cytosolic malate dehydrogenase (EC 1.1.1.37) SP|O24047 {Mesembryanthemum crystallinum}, SP|O48905 {Medicago sativa}, [Prunus persica] GI:15982948; contains InterPro entry IPR001236: Lactate/malate dehydrogenase	9e-52		Os10g33800.1	Malate dehydrogenase, cytoplasmic, putative, expressed	5e-52		Q8GZN2	Malate dehydrogenase (EC 1.1.1.37)	2e-56
PnFL1-023_H13	No hit	No hit			No hit	No hit			No hit	No hit			At5g05740.2	peptidase M50 family protein / sterol-regulatory element binding protein (SREBP) site 2 protease family protein contains Pfam PF02163: Sterol-regulatory element binding protein (SREBP) site 2 protease	5e-61		Os01g04900.3	peptidase M50 family protein, putative, expressed	2e-61		Q5ZEN4	Hypothetical protein P0019D06.11	4e-61
PnFL1-023_J09	At1g53020.1	ubiquitin-conjugating enzyme family protein similar to ubiquitin-conjugating enzyme GB:3319990 from [Mus musculus]; contains Pfam profile PF00179: Ubiquitin-conjugating enzyme	4.3		Os01g70560.1	expressed protein	3.5		Q9SH73	F22C12.1	2.7		At4g21960.1	peroxidase 42 (PER42) (P42) (PRXR1) identical to SP|Q9SB81 Peroxidase 42 precursor (EC 1.11.1.7) (Atperox P42) (PRXR1) (ATP1a/ATP1b) {Arabidopsis thaliana}	6e-52		Os07g49360.1	Peroxidase 21 precursor, putative, expressed	7e-26		O64970	Cationic peroxidase 2 (EC 1.11.1.7)	4e-55
PnFL1-023_L24	At1g49475.1	transcriptional factor B3 family protein contains Pfam profile PF02362: B3 DNA binding domain	0.88		Os05g06130.1	XS domain containing protein, expressed	0.19		Q65XP4	Putative transcription factor	0.41		At2g39110.1	protein kinase, putative similar to protein kinase [Lophopyrum elongatum] gi|13022177|gb|AAK11674	2e-26		Os10g30600.2	Protein kinase domain containing protein, expressed	1e-20		Q9ZUZ7	Hypothetical protein At2g39110	7e-26
PnFL1-023_O22	At3g48860.2	expressed protein	0.86		Os05g12474.2	expressed protein	6.8		Q9M2Z7	Hypothetical protein T21J18_130	3.5		At1g13990.1	expressed protein	5e-57		Os03g07190.1	expressed protein	3e-52		Q94F46	At1g13990/F16A14.28 (Hypothetical protein) (AT4g27310/M4I22_120)	2e-56
PnFL1-023_P09	At1g15390.1	peptide deformylase, mitochondrial / polypeptide deformylase 1A (PDF1A) nearly identical to SP|Q9FV53 Peptide deformylase, mitochondrial precursor (EC 3.5.1.88) (PDF) (Polypeptide deformylase) {Arabidopsis thaliana}; contains Pfam profile PF01327: polypeptide deformylase; supporting cDNA gi|11320951|gb|AF250959.1|AF250959	0.23		Os05g34130.1	expressed protein	0.19		Q6AU83	Hypothetical protein P0668F02.18 (Hypothetical protein P0017D10.3)	0.42		At1g15390.1	peptide deformylase, mitochondrial / polypeptide deformylase 1A (PDF1A) nearly identical to SP|Q9FV53 Peptide deformylase, mitochondrial precursor (EC 3.5.1.88) (PDF) (Polypeptide deformylase) {Arabidopsis thaliana}; contains Pfam profile PF01327: polypeptide deformylase; supporting cDNA gi|11320951|gb|AF250959.1|AF250959	1e-54		Os01g37510.1	Peptide deformylase, mitochondrial precursor, putative, expressed	4e-59		Q8RUJ3	Peptide deformylase-like protein	6e-45
PnFL1-023_P14	At4g24570.1	mitochondrial substrate carrier family protein contains Pfam profile: PF00153 mitochondrial carrier protein	5e-12		Os08g37370.1	Mitochondrial carrier protein, expressed	1e-11		Q66PX3	Mitochondrial uncoupling protein 5	3e-13		At2g22500.1	mitochondrial substrate carrier family protein contains Pfam profile: PF00153 mitochondrial carrier protein	3e-72		Os08g37370.1	Mitochondrial carrier protein, expressed	6e-66		Q9SJY5	Putative mitochondrial dicarboxylate carrier protein	1e-71
PnFL1-023_P17	At2g47115.1	expressed protein	1e-14		Os10g01530.1	Helix-loop-helix DNA-binding domain containing protein	0.086		Q8S8R0	Predicted protein	6e-14		At2g47115.1	expressed protein	2e-57		Os07g46430.2	expressed protein	3e-42		Q8S8R0	Predicted protein	8e-57
PnFL1-023_P20	At1g52700.1	phospholipase/carboxylesterase family protein similar to lysophospholipase I [Mus musculus] GI:1864159; contains Pfam profile PF02230: Phospholipase/Carboxylesterase family	6e-23		Os01g42690.1	Phospholipase/Carboxylesterase family protein, expressed	6e-21		Q9SSS4	F6D8.5	3e-22		At4g29010.1	abnormal inflorescence meristem 1 / fatty acid multifunctional protein (AIM1) identical to gi:4337025; contains Pfam profiles PF02737 (3-hydroxyacyl-CoA dehydrogenase, NAD binding domain), PF00378 (enoyl-CoA hydratase/isomerase family protein), PF00725 (3-hydroxyacyl-CoA dehydrogenase)	0.4		No hit	No hit			Q9ZPI6	AIM1 protein	2.1
PnFL1-024_A18	At1g12530.1	hypothetical protein ; expression supported by MPSS	1e-38		Os03g12720.1	expressed protein	3e-27		Q5Q0H6	Hypothetical protein	5e-38		At2g21840.1	CHP-rich zinc finger protein, putative	1.5		No hit	No hit			Q9SJ15	Hypothetical protein At2g21840	8
PnFL1-024_B14	At4g14960.2	tubulin alpha-6 chain (TUA6) nearly identical to SP|P29511 Tubulin alpha-6 chain {Arabidopsis thaliana}	1e-19		Os11g14220.2	Tubulin alpha-3 chain, putative, expressed	4e-19		Q944I2	AT4g14960/dl3520c	5e-19		At4g14960.2	tubulin alpha-6 chain (TUA6) nearly identical to SP|P29511 Tubulin alpha-6 chain {Arabidopsis thaliana}	1e-37		Os07g38730.1	Tubulin alpha-1 chain, putative, expressed	4e-36		Q9M3T2	Alpha-tubulin	3e-37
PnFL1-024_C12	At1g32860.1	glycosyl hydrolase family 17 protein similar to beta-1,3-glucanase precursor GI:4097948 from [Oryza sativa]	3e-66		Os04g33640.2	Glycosyl hydrolases family 17 protein, expressed	2e-51		Q9MAQ2	CDS	1e-65		At3g11390.1	DC1 domain-containing protein contains Pfam profile PF03107: DC1 domain	0.64		Os12g09430.1	Transposable element protein, putative, Transposase_28	2.4		Q9CAY5	Hypothetical protein F24K9.5	2.6
PnFL1-024_D02	At4g01850.1	S-adenosylmethionine synthetase 2 (SAM2) identical to S-adenosylmethionine synthetase 2 (Methionine adenosyltransferase 2, AdoMet synthetase 2) [Arabidopsis thaliana] SWISS-PROT:P17562	1e-97		Os05g04510.2	S-adenosylmethionine synthetase 1, putative, expressed	3e-98		Q8GTL5	S-adenosylmethionine synthase	5e-99		At1g02500.2	S-adenosylmethionine synthetase 1 (SAM1) identical to S-adenosylmethionine synthetase 1 (Methionine adenosyltransferase 1, AdoMet synthetase 1) [Arabidopsis thaliana] SWISS-PROT:P23686	2e-26		Os05g04510.2	S-adenosylmethionine synthetase 1, putative, expressed	1e-24		Q84RM7	S-adenosylmethionine synthetase (Fragment)	5e-28
PnFL1-024_E10	At4g17090.1	beta-amylase (CT-BMY) / 1,4-alpha-D-glucan maltohydrolase identical to beta-amylase enzyme GI:6065749 from [Arabidopsis thaliana]	2e-90		Os10g41550.1	Glycosyl hydrolase family 14 protein, expressed	2e-69		Q9SMW0	Beta-amylase enzyme (EC 3.2.1.2)	8e-90		At4g17090.1	beta-amylase (CT-BMY) / 1,4-alpha-D-glucan maltohydrolase identical to beta-amylase enzyme GI:6065749 from [Arabidopsis thaliana]	2e-23		Os10g41550.1	Glycosyl hydrolase family 14 protein, expressed	4e-16		Q94EU9	Beta-amylase PCT-BMYI (EC 3.2.1.2)	2e-26
PnFL1-024_E21	At2g46280.2	eukaryotic translation initiation factor 3 subunit 2 / TGF-beta receptor interacting protein 1 / eIF-3 beta / eIF3i / TRIP-1 (TIF3I1) identical to eukaryotic translation initiation factor 3 subunit 2 (SP:Q38884) {Arabidopsis thaliana}; contains Pfam PF00400: WD domain, G-beta repeat (5 copies)	4e-41		Os05g16660.2	Eukaryotic translation initiation factor 3 subunit 2, putative, expressed	2e-35		Q94KS2	TGF-beta receptor-interacting protein 1	2e-44		At2g46280.2	eukaryotic translation initiation factor 3 subunit 2 / TGF-beta receptor interacting protein 1 / eIF-3 beta / eIF3i / TRIP-1 (TIF3I1) identical to eukaryotic translation initiation factor 3 subunit 2 (SP:Q38884) {Arabidopsis thaliana}; contains Pfam PF00400: WD domain, G-beta repeat (5 copies)	1e-50		Os08g21660.1	Eukaryotic translation initiation factor 3 subunit 2, putative, expressed	3e-46		Q94KS2	TGF-beta receptor-interacting protein 1	4e-52
PnFL1-024_F01	At3g47590.1	esterase/lipase/thioesterase family protein low similarity to cinnamoyl ester hydrolase CinI [Butyrivibrio fibrisolvens] GI:1622732; contains Interpro entry IPR000379	4e-32		Os05g46210.1	esterase/lipase/thioesterase family protein, putative, expressed	1e-31		Q9SN79	Hypothetical protein F1P2.140 (Hypothetical protein At3g47590)	2e-31		At5g09910.1	GTP-binding protein-related contains weak similarity to GTP-binding protein yptV3. (Swiss-Prot:P36862) [Volvox carteri]	5		Os02g38000.1	retrotransposon protein, putative, Ty1-copia subclass	2.8		Q8WHX0	Hypothetical protein	5.2
PnFL1-024_G15	At3g05600.1	epoxide hydrolase, putative similar to epoxide hydrolase from [Glycine max] GI:2764806, [Arabidopsis thaliana] GI:1109600; contains Pfam profile PF00561: hydrolase, alpha/beta fold family	8e-25		Os05g19150.1	hydrolase, alpha/beta fold family protein, expressed	2e-22		Q9M9W5	Putative epoxide hydrolase	4e-24		At4g15960.1	epoxide hydrolase, putative similar to epoxide hydrolase [Solanum tuberosum] GI:407944; contains Pfam profile PF00561: hydrolase, alpha/beta fold family	2e-32		Os01g15130.1	hydrolase, alpha/beta fold family protein, expressed	2e-31		Q9S7K0	Similar to epoxide hydrolases	3e-31
PnFL1-024_G18	At5g59550.1	zinc finger (C3HC4-type RING finger) family protein contains Pfam domain, PF00097: Zinc finger, C3HC4 type (RING finger)	1e-54		Os05g01940.1	Zinc finger, C3HC4 type family protein, expressed	2e-61		Q94HJ7	Putative RING-H2 finger protein	5e-61		At2g22730.1	transporter-related low similarity to spinster membrane proteins from [Drosophila melanogaster] GI:12003974, GI:12003976, GI:12003972, GI:12003970; contains Pfam profile PF00083: major facilitator superfamily protein	0.4		Os01g15880.1	retrotransposon protein, putative, unclassified, expressed	2.7		Q98S55	Hypothetical protein orf1613	1.6
PnFL1-024_H24	At1g15080.1	phosphatidic acid phosphatase family protein / PAP2 family protein similar to phosphatidic acid phosphatase 2a2 [Cavia porcellus] GI:3641336; contains Pfam profile PF01569 PAP2 superfamily	1e-47		Os08g27040.1	Lipid phosphate phosphatase 2, putative, expressed	4e-40		Q9FVL1	Phosphatidic acid phosphatase beta (EC 3.1.3.4)	1e-44		At1g15080.1	phosphatidic acid phosphatase family protein / PAP2 family protein similar to phosphatidic acid phosphatase 2a2 [Cavia porcellus] GI:3641336; contains Pfam profile PF01569 PAP2 superfamily	3e-12		Os08g27040.1	Lipid phosphate phosphatase 2, putative, expressed	0.0002		Q9FVL1	Phosphatidic acid phosphatase beta (EC 3.1.3.4)	4e-16
PnFL1-024_I10	At3g61440.1	cysteine synthase, putative / O-acetylserine (thiol)-lyase, putative / O-acetylserine sulfhydrylase, putative identical to cysteine synthase (EC 4.2.99.8) [Arabidopsis thaliana] GI:5824334; contains Pfam profile PF00291: Pyridoxal-phosphate dependent enzyme	8e-48		Os04g08350.3	Cysteine synthase, chloroplast precursor, putative, expressed	3e-42		Q76MX2	Beta-cyanoalanine synthase	5e-54		At3g61440.1	cysteine synthase, putative / O-acetylserine (thiol)-lyase, putative / O-acetylserine sulfhydrylase, putative identical to cysteine synthase (EC 4.2.99.8) [Arabidopsis thaliana] GI:5824334; contains Pfam profile PF00291: Pyridoxal-phosphate dependent enzyme	8e-41		Os04g08350.1	Cysteine synthase, chloroplast precursor, putative, expressed	1e-35		Q5VLJ3	Beta-cyanoalanine synthase	2e-43
PnFL1-024_J01	At4g02930.1	elongation factor Tu, putative / EF-Tu, putative similar to mitochondrial elongation factor Tu [Arabidopsis thaliana] gi|1149571|emb|CAA61511	9e-78		Os03g63410.2	Elongation factor Tu, mitochondrial precursor, putative, expressed	1e-68		Q8W2C4	Translational elongation factor Tu	2e-68		At5g61950.1	ubiquitin carboxyl-terminal hydrolase-related contains Pfam profiles PF00443: Ubiquitin carboxyl-terminal hydrolase, PF04780: Protein of unknown function (DUF629), PF04781: Protein of unknown function (DUF627)	5.1		No hit	No hit			Q76FB0	Cytochrome c550	0.37
PnFL1-024_K06	At1g44770.1	expressed protein	7e-08		Os03g49490.2	expressed protein	0.57		Q9LPF4	T12C22.4 protein	3e-07		At1g44770.1	expressed protein	0.004		Os03g49490.2	expressed protein	2.1		Q9LPF4	T12C22.4 protein	0.014
PnFL1-024_K15	At3g24150.1	expressed protein	9e-13		Os02g32470.1	hypothetical protein	0.2		Q84JY3	Hypothetical protein At4g32295	1e-10		At3g24150.1	expressed protein	0.029		Os04g35730.1	transposon protein, putative, CACTA, En/Spm sub-class	0.038		Q7XV57	OSJNBa0006B20.15 protein	0.069
PnFL1-024_M01	At5g08160.1	serine/threonine protein kinase, putative identical to serine/threonine protein kinase [Arabidopsis thaliana] gi|2109293|gb|AAB69123	4e-28		Os09g20640.2	Protein kinase domain containing protein, expressed	2e-18		Q8L9Q3	Serine/threonine protein kinase	2e-27		At3g14470.1	disease resistance protein (NBS-LRR class), putative domain signature NBS-LRR exists, suggestive of a disease resistance protein.	3		Os12g33800.1	retrotransposon protein, putative, unclassified	1.7		Q6H5X4	Hypothetical protein OSJNBa0014E22.4 (Hypothetical protein OJ1581_H09.10)	1
PnFL1-024_M14	At5g35810.1	hypothetical protein	8e-20		Os03g17250.1	Ank repeat PF	0.0001		Q9FFM1	Em	4e-19		At3g18670.1	ankyrin repeat family protein contains ankyrin repeats, Pfam domain PF00023	0.0008		Os08g36150.1	Aha1 domain-containing protein, putative, expressed	3.8		Q9LSB0	Em	0.003
PnFL1-024_O05	At2g44440.1	emsy N terminus domain-containing protein / ENT domain-containing protein contains Pfam profile PF03735: ENT domain	3e-41		Os08g23930.2	ENT domain containing protein, expressed	3e-44		Q6Z0H6	Hypothetical protein OSJNBa0049I01.19 (Hypothetical protein P0670E08.30)	5e-44		At1g80700.1	expressed protein	4.3		Os06g38650.1	Leucine Rich Repeat family protein, expressed	1.2		Q69KC6	Hypothetical protein B1047H05.12 (Hypothetical protein OSJNBb0035K09.19)	2.7
PnFL1-024_P09	At4g31750.1	protein phosphatase 2C, putative / PP2C, putative protein phosphatase 2C, Medicago sativa, PID:g2582800	4e-73		Os02g05630.3	Protein phosphatase 2C containing protein, expressed	3e-61		Q8RXV3	Hypothetical protein At4g31750	2e-72		At3g14710.1	F-box family protein ; similar to SKP1 interacting partner 2 (SKIP2) TIGR_Ath1:At5g67250	4.4		No hit	No hit			No hit	No hit
PnFL1-025_A09	At1g07990.1	SIT4 phosphatase-associated family protein contains Pfam profile: PF04499 SIT4 phosphatase-associated protein	7e-57		Os01g40340.2	SIT4 phosphatase-associated family protein, putative, expressed	4e-50		Q8L7T5	At1g07990/T6D22_5	3e-56		At2g28360.1	SIT4 phosphatase-associated family protein contains Pfam profile: PF04499 SIT4 phosphatase-associated protein	4e-21		Os12g01140.4	Nonphototropic hypocotyl protein 1, putative, expressed	0.81		Q9SKN4	Hypothetical protein At2g28360	2e-20
PnFL1-025_C22	At5g67250.1	SKP1 interacting partner 2 (SKIP2) identical to SKP1 interacting partner 2 GI:10716949 from [Arabidopsis thaliana]	8e-36		Os04g42670.1	F-box domain containing protein, expressed	7e-16		Q9FE83	Em	3e-35		At5g67250.1	SKP1 interacting partner 2 (SKIP2) identical to SKP1 interacting partner 2 GI:10716949 from [Arabidopsis thaliana]	0.013		Os03g48370.1	NB-ARC domain containing protein	1.2		Q9FE83	Em	0.064
PnFL1-025_D14	At1g79600.1	ABC1 family protein contains Pfam domain, PF03109: ABC1 family	1e-100		Os05g25840.3	ABC1 family protein, expressed	1e-100		Q5W6U2	Hypothetical protein P0018A03.7	1e-99		At1g79600.1	ABC1 family protein contains Pfam domain, PF03109: ABC1 family	0.0005		Os05g25840.3	ABC1 family protein, expressed	1e-05		Q5W6U2	Hypothetical protein P0018A03.7	2e-05
PnFL1-025_F07	At2g17390.1	ankyrin repeat family protein contains ankyrin repeats, Pfam:PF00023	3e-29		Os09g33810.2	Ankyrin repeat domain protein 2, putative, expressed	4e-25		Q84P55	TGB12K interacting protein 3	4e-39		At4g35450.4	ankyrin repeat family protein / AFT protein (AFT) contains ankyrin repeats, Pfam:PF00023; identical to cDNA AFT protein (AFT) GI:3478699	4e-34		Os03g63480.2	Ankyrin repeat domain protein 2, putative, expressed	2e-34		Q6TKQ6	Putative ankyrin-repeat protein	3e-38
PnFL1-025_F11	At1g69040.2	ACT domain containing protein (ACR4) low similarity to uridylyltransferase [Gluconacetobacter diazotrophicus] GI:17226253; contains Pfam profile PF01842: ACT domain	1e-56		Os08g42080.1	ACT domain containing protein, expressed	1e-54		Q9LQB5	F4N2.2	5e-56		At3g01085.1	protein kinase family protein contains Pfam domain, PF00069: Protein kinase domain; contains non-consensus splice site (GC) at intron 2	5.1		Os08g42080.1	ACT domain containing protein, expressed	0.001		Q6YZC9	Uridylyl transferase-like	0.002
PnFL1-025_F22	At5g45280.2	pectinacetylesterase, putative similar to pectinacetylesterase precursor GI:1431629 from [Vigna radiata]	1.7		Os01g63610.1	retrotransposon protein, putative, unclassified	1.2		Q6Z5P9	Hypothetical protein OSJNBa0042E08.31	1.3		At5g49710.3	expressed protein similar to unknown protein (pir||T05575)	3e-14		Os02g54080.2	expressed protein	2e-12		Q8GYU4	Hypothetical protein At4g24590/F22K18_210	6e-13
PnFL1-025_I16	At5g43060.1	cysteine proteinase, putative / thiol protease, putative similar to cysteine proteinase RD21A precursor (thiol protease) GI:435619, SP:P43297 from [Arabidopsis thaliana]	2e-27		Os04g57490.1	Cysteine protease 1 precursor, putative, expressed	5e-17		Q945E4	Cysteine proteinase (Fragment)	2e-39		No hit	No hit			No hit	No hit			No hit	No hit
PnFL1-025_I24	At3g09630.1	60S ribosomal protein L4/L1 (RPL4A) strong similarity to 60S ribosomal protein L1 GB:P49691	1.5		Os08g41470.1	expressed protein	0.25		Q75I33	Hypothetical protein OSJNBa0091E13.24	0.31		At3g09630.1	60S ribosomal protein L4/L1 (RPL4A) strong similarity to 60S ribosomal protein L1 GB:P49691	2e-14		Os07g08330.1	60S ribosomal protein L4, putative, expressed	1e-11		Q8LA93	60S ribosomal protein L4-B (L1)	8e-14
PnFL1-025_J02	At4g12110.1	sterol desaturase family protein similar to sterol 4-alpha-methyl-oxidase GI:16973471 from [Arabidopsis thaliana]; contains Pfam profile PF01598: Sterol desaturase	1e-17		Os10g39810.1	Sterol desaturase family protein, expressed	3e-11		Q9SZ76	Putative C-4 sterol methyl oxidase	7e-17		At4g12110.1	sterol desaturase family protein similar to sterol 4-alpha-methyl-oxidase GI:16973471 from [Arabidopsis thaliana]; contains Pfam profile PF01598: Sterol desaturase	1e-23		Os10g39810.1	Sterol desaturase family protein, expressed	2e-16		Q8LB57	Putative C-4 sterol methyl oxidase	6e-23
PnFL1-025_K12	At1g08970.4	CCAAT-box binding transcription factor Hap5a, putative	6e-22		Os02g07450.2	Nuclear transcription factor Y subunit gamma, putative, expressed	5e-17		Q8L4B2	Putative transcription factor (At1g08970/F7G19_16)	3e-21		At5g28040.1	expressed protein contains Pfam profile: PF04504 protein of unknown function, DUF573	2.6		No hit	No hit			Q947C4	Levopimaradiene synthase	0.42
PnFL1-025_N21	At4g09010.1	L-ascorbate peroxidase, chloroplast, putative identical to SP|P82281|TL29_ARATH (EC 1.11.1.11) {Arabidopsis thaliana}; ascorbate peroxidase - Spinacia oleracea, (gi:1669585); contains Pfam domain PF00141: Peroxidase; contains TIGRfam domain TIGR01409: Tat (twin-arginine translocation) pathway signal sequence; identical to ascorbate peroxidase APX4 (AT4g09010) mRNA, partial cds GI:31980499	2e-30		Os04g51300.1	L-ascorbate peroxidase, chloroplast precursor, putative, expressed	3e-27		Q7XZP6	Putative ascorbate peroxidase APX4 (Fragment)	3e-28		At4g09010.1	L-ascorbate peroxidase, chloroplast, putative identical to SP|P82281|TL29_ARATH (EC 1.11.1.11) {Arabidopsis thaliana}; ascorbate peroxidase - Spinacia oleracea, (gi:1669585); contains Pfam domain PF00141: Peroxidase; contains TIGRfam domain TIGR01409: Tat (twin-arginine translocation) pathway signal sequence; identical to ascorbate peroxidase APX4 (AT4g09010) mRNA, partial cds GI:31980499	2e-10		Os04g51300.1	L-ascorbate peroxidase, chloroplast precursor, putative, expressed	3e-11		Q7XSS2	OSJNBa0041A02.10 protein	4e-11
PnFL1-025_O12	At1g42970.1	glyceraldehyde-3-phosphate dehydrogenase B, chloroplast (GAPB) / NADP-dependent glyceraldehydephosphate dehydrogenase subunit B identical to SP|P25857 Glyceraldehyde 3-phosphate dehydrogenase B, chloroplast precursor (EC 1.2.1.13) (NADP-dependent glyceraldehydephosphate dehydrogenase subunit B) {Arabidopsis thaliana}	5e-49		Os03g03720.1	Glyceraldehyde-3-phosphate dehydrogenase B, chloroplast precursor, putative, expressed	5e-40		Q8VXD7	Glyceraldehyde-3-phosphate dehydrogenase (EC 1.2.1.13) (Fragment)	3e-40		At1g42970.1	glyceraldehyde-3-phosphate dehydrogenase B, chloroplast (GAPB) / NADP-dependent glyceraldehydephosphate dehydrogenase subunit B identical to SP|P25857 Glyceraldehyde 3-phosphate dehydrogenase B, chloroplast precursor (EC 1.2.1.13) (NADP-dependent glyceraldehydephosphate dehydrogenase subunit B) {Arabidopsis thaliana}	1e-56		Os03g03720.2	Glyceraldehyde-3-phosphate dehydrogenase B, chloroplast precursor, putative, expressed	3e-53		Q9SNK3	EST C74302(E30840) corresponds to a region of the predicted gene (Putative glyceraldehyde-3-phosphate dehydrogenase)	6e-53
PnFL1-025_P17	At4g02440.1	F-box family protein to circadian clock coupling factor ZGT (GP|14210079) {Nicotiana tabacum}; contains Pfam PF00646: F-box domain	1e-32		Os05g30190.1	expressed protein	5e-20		O81289	T14P8.22 protein (Hypothetical protein AT4g02440)	5e-32		At4g02440.1	F-box family protein to circadian clock coupling factor ZGT (GP|14210079) {Nicotiana tabacum}; contains Pfam PF00646: F-box domain	8e-33		Os05g30190.1	expressed protein	7e-26		Q8LEA8	Hypothetical protein	3e-32
PnFL1-026_A10	At1g59610.1	dynamin-like protein, putative (ADL3) strong similarity to dynamin-like protein 6 (ADL6) [Arabidopsis thaliana] GI:6651399; contains Pfam profiles PF01031: Dynamin central region, PF00350: Dynamin family, PF02212: Dynamin GTPase effector domain, PF00169: PH domain; identical to cDNA dynamin-like protein ADL3, GI:4803835	8e-76		Os02g50550.1	Dynamin-2B, putative, expressed	4e-69		Q9SDX4	Dynamin homolog	3e-73		At1g64580.1	pentatricopeptide (PPR) repeat-containing protein low similarity to fertility restorer [Petunia x hybrida] GI:22128587; contains Pfam profile PF01535: PPR repeat	0.88		Os01g19460.1	hypothetical protein	0.95		Q93WA9	P0487H02.26 protein (P0682B08.7 protein)	2
PnFL1-026_B08	At1g43190.1	polypyrimidine tract-binding protein, putative / heterogeneous nuclear ribonucleoprotein, putative similar to Polypyrimidine tract-binding protein 1 (PTB) (Heterogeneous nuclear ribonucleoprotein I) (hnRNP I) from {Rattus norvegicus} SP|Q00438, {Homo sapiens} SP|P26599, [Homo sapiens] GI:35770; contains InterPro entry IPR000504: RNA-binding region RNP-1 (RNA recognition motif) (RRM)	1e-25		Os05g36120.4	Polypyrimidine tract-binding protein homolog 3, putative, expressed	1e-20		Q6ICX4	At1g43190	7e-25		At1g72050.2	zinc finger (C2H2 type) family protein contains multiple zinc finger domains: PF00096: Zinc finger, C2H2 type	1.8		Os06g15750.1	NB-ARC domain containing protein	6.4		Q9C7G8	C2H2-type zinc finger protein, putative	6.8
PnFL1-026_B16	At4g11570.2	haloacid dehalogenase-like hydrolase family protein similar to genetic modifier [Zea mays] GI:10444400; contains InterPro accession IPR005834: Haloacid dehalogenase-like hydrolase	0.15		Os03g60630.1	Dof domain, zinc finger family protein, expressed	5.2		Q9LDD5	Hypothetical protein AT4g11570 (AT4g11570/F25E4_190)	0.62		At4g11570.2	haloacid dehalogenase-like hydrolase family protein similar to genetic modifier [Zea mays] GI:10444400; contains InterPro accession IPR005834: Haloacid dehalogenase-like hydrolase	3e-10		Os09g39560.1	Genetic modifier, putative, expressed	6e-17		Q652P6	Putative genetic modifier	1e-16
PnFL1-026_E15	At1g47560.1	expressed protein	2.4		Os06g36380.1	expressed protein	0.12		Q5Z7G1	Hypothetical protein OSJNBa0090E14.32 (Hypothetical protein P0528E12.3)	0.22		At5g53570.1	RabGAP/TBC domain-containing protein similar to GTPase activating protein [Yarrowia lipolytica] GI:2370595; contains Pfam profile PF00566: TBC domain	3e-16		Os08g43380.1	RabGAP/TBC domain-containing protein, putative, expressed	1e-16		Q6Z9D7	Putative GTPase-activating protein GYP7 (GAP for YPT7)	2e-16
PnFL1-026_G07	At4g36010.1	pathogenesis-related thaumatin family protein similar to receptor serine/threonine kinase PR5K [Arabidopsis thaliana] GI:1235680; contains Pfam profile PF00314: Thaumatin family	6e-45		Os10g05660.1	Thaumatin-like protein 1 precursor, putative, expressed	6e-38		O65638	Putative thaumatin protein	3e-44		At3g44530.1	transducin family protein / WD-40 repeat family protein contains 6 (4 significant) WD-40 repeats (PF0400); nuclear protein HIRA, mouse, PIR:S68141	1.5		Os07g36230.3	NPH3 family protein, expressed	2.4		Q7XIJ3	Putative phototropic response protein family	4.5
PnFL1-026_G24	At2g35680.1	dual specificity protein phosphatase family protein contains Pfam profile: PF00782 dual specificity phosphatase, catalytic domain	3e-25		Os01g53710.1	Dual specificity phosphatase, catalytic domain containing protein, expressed	3e-30		Q94JH9	P0638D12.10 protein	6e-30		At3g28620.1	zinc finger (C3HC4-type RING finger) family protein low similarity to RING-H2 finger protein RHA2b [Arabidopsis thaliana] GI:3790571; contains Pfam profile PF00097: Zinc finger, C3HC4 type (RING finger)	3		Os12g10604.1	transposon protein, putative, unclassified	0.15		O81419	T2H3.10 protein	1.8
PnFL1-026_I16	At1g80440.1	kelch repeat-containing F-box family protein similar to SP|Q9ER30 Kelch-related protein 1 (Sarcosin) {Rattus norvegicus}; contains Pfam profiles PF01344: Kelch motif, PF00646: F-box domain	2e-10		Os02g11790.1	Kelch motif family protein, expressed	3e-05		Q9M8L2	Hypothetical protein T21F11.23 (Hypothetical protein At1g80440)	7e-10		At4g03190.1	F-box family protein (FBL18) almost identical to GRR1-like protein 1 GI:12658970 from [Arabidopsis thaliana]; similar to leucine-rich repeats containing F-box protein FBL3 (GI:5919219) [Homo sapiens]; similar to F-box protein FBL2 (GI:6063090) [Homo sapiens]	0.18		No hit	No hit			Q9ZR12	Putative homolog of transport inhibitor response 1 (Putative F-box protein AtFBL18)	0.92
PnFL1-026_K19	At4g11640.1	serine racemase, putative similar to serine racemase [Mus musculus] GI:6448865; contains Pfam profile PF00291: Pyridoxal-phosphate dependent enzyme	8e-25		Os04g46930.1	Pyridoxal-phosphate dependent enzyme family protein, expressed	5e-24		Q6JAG1	Putative serine/threonine dehydratase	3e-24		At4g11640.1	serine racemase, putative similar to serine racemase [Mus musculus] GI:6448865; contains Pfam profile PF00291: Pyridoxal-phosphate dependent enzyme	4e-42		Os04g46930.1	Pyridoxal-phosphate dependent enzyme family protein, expressed	4e-40		Q9T0D1	Hypothetical protein AT4g11640	2e-41
PnFL1-026_L14	At1g33080.2	MATE efflux family protein similar to ripening regulated protein DDTFR18 [Lycopersicon esculentum] GI:12231296; contains Pfam profile PF01554: Uncharacterized membrane protein family	3e-10		Os12g03260.1	MATE efflux family protein, expressed	0.0005		Q9MAN6	CDS	1e-09		At1g33100.1	MATE efflux family protein similar to ripening regulated protein DDTFR18 [Lycopersicon esculentum] GI:12231296; contains Pfam profile PF01554: Uncharacterized membrane protein family	3e-23		Os12g03260.1	MATE efflux family protein, expressed	2e-22		Q8W488	Hypothetical protein T9L6.1 (Hypothetical protein At1g33110)	2e-22
PnFL1-026_M16	At5g25610.1	dehydration-responsive protein (RD22) identical to SP|Q08298 Dehydration-responsive protein RD22 precursor {Arabidopsis thaliana}	0.24		Os11g06980.1	BURP domain containing protein, expressed	0.25		Q94IC6	BURP domain-containing protein (Fragment)	0.064		At5g25610.1	dehydration-responsive protein (RD22) identical to SP|Q08298 Dehydration-responsive protein RD22 precursor {Arabidopsis thaliana}	2e-14		Os01g53240.1	RD22, putative, expressed	5e-14		Q947D4	Dehydration-responsive protein RD22 (Fragment)	4e-19
PnFL1-026_P02	At3g05200.1	zinc finger (C3HC4-type RING finger) family protein (ATL6) contains Pfam profile: PF00097: Zinc finger, C3HC4 type (RING finger)	2e-20		Os09g29310.1	Zinc finger, C3HC4 type family protein, expressed	3e-15		Q84KA9	RING/C3HC4/PHD zinc finger-like protein	6e-21		No hit	No hit			Os09g24060.1	retrotransposon protein, putative, Ty3-gypsy subclass	7.9		No hit	No hit
PnFL1-026_P05	At4g22330.1	alkaline phytoceramidase family / aPHC family contains Pfam profile: PF05875: alkaline phytoceramidase (aPHC)	4e-58		Os03g49180.1	Alkaline phytoceramidase family protein, expressed	2e-52		Q94IB9	Acyl-CoA independent ceramide synthase (Hypothetical protein At4g22330)	2e-57		At3g18360.1	VQ motif-containing protein contains PF05678: VQ motif	6		Os02g27820.1	hypothetical protein	6		Q6TBI8	NADH dehydrogenase subunit F (Fragment)	0.99
PnFL1-027_A13	At3g29770.1	hydrolase, alpha/beta fold family protein similar to SP|Q40708 PIR7A protein {Oryza sativa}, polyneuridine aldehyde esterase [Rauvolfia serpentina] GI:6651393; contains Pfam profile: PF00561 alpha/beta hydrolase fold	2e-44		Os07g41230.1	hydrolase, alpha/beta fold family protein, expressed	1e-25		Q9FW03	Hypothetical protein F13E17.2 (At3g29770)	9e-44		At4g09570.1	calcium-dependent protein kinase, putative / CDPK, putative similar to calcium-dependent protein kinase [Arabidopsis thaliana] gi|604881|dbj|BAA04830; contains protein kinase domain, Pfam:PF00069; contains EF hand domain (calcium-binding EF-hand), Pfam:PF00036, INTERPRO:IPR002048	1.2		Os08g12220.1	hypothetical protein	7.4		Q38869	Calmodulin-domain protein kinase CDPK isoform 4 (CPK4) (Fragment)	4.7
PnFL1-027_A23	At1g12710.1	F-box family protein / SKP1 interacting partner 3-related contains Pfam profile PF00646: F-box domain	3e-23		Os04g48270.3	F-box family protein, putative, expressed	3e-17		Q9LN77	T12C24.23 (Hypothetical protein At1g12710/T12C24_15) (Hypothetical protein At1g12710)	1e-22		At1g12710.1	F-box family protein / SKP1 interacting partner 3-related contains Pfam profile PF00646: F-box domain	3e-24		Os03g02550.1	F-box family protein, putative, expressed	6e-23		Q9LN77	T12C24.23 (Hypothetical protein At1g12710/T12C24_15) (Hypothetical protein At1g12710)	1e-23
PnFL1-027_B05	At5g45540.1	expressed protein contains Pfam domain, PF04578: Protein of unknown function, DUF594; expression supported by MPSS	2e-10		Os01g72380.1	expressed protein	4e-07		Q9FHI2	Arabidopsis thaliana genomic DNA, chromosome 5, P1 clone:MFC19	9e-10		At5g45470.1	expressed protein contains Pfam domain, PF04578: Protein of unknown function, DUF594	3e-29		Os01g72380.1	expressed protein	5e-26		Q9FHI9	Arabidopsis thaliana genomic DNA, chromosome 5, P1 clone:MFC19	1e-28
PnFL1-027_C22	At5g08540.1	expressed protein similar to unknown protein (pir||T27191)	2e-07		Os04g44560.1	expressed protein	8e-07		Q9FNN4	Arabidopsis thaliana genomic DNA, chromosome 5, P1 clone:MAH20	9e-07		At5g08540.1	expressed protein similar to unknown protein (pir||T27191)	8e-45		Os04g44560.1	expressed protein	4e-44		Q8LCU2	Hypothetical protein	3e-44
PnFL1-027_J10	At3g21750.1	UDP-glucoronosyl/UDP-glucosyl transferase family protein contains Pfam profile: PF00201 UDP-glucoronosyl and UDP-glucosyl transferase	3e-23		Os07g32630.1	UDP-glucoronosyl and UDP-glucosyl transferase family protein, expressed	4e-11		Q66PF3	UDP-glucose glucosyltransferase	1e-24		At3g21750.1	UDP-glucoronosyl/UDP-glucosyl transferase family protein contains Pfam profile: PF00201 UDP-glucoronosyl and UDP-glucosyl transferase	1e-23		Os07g37690.1	UDP-glucoronosyl and UDP-glucosyl transferase family protein, expressed	6e-11		Q9LSY9	UTP-glucose glucosyltransferase	6e-23
PnFL1-027_K15	At5g05170.1	cellulose synthase, catalytic subunit (Ath-B) nearly identical to gi:2827143, cellulose synthase, catalytic subunit (Ath-B)	3e-83		Os07g10770.1	Cellulose synthase A catalytic subunit 3, putative, expressed	2e-83		Q8H2C6	Cellulose synthase	9e-88		At5g05170.1	cellulose synthase, catalytic subunit (Ath-B) nearly identical to gi:2827143, cellulose synthase, catalytic subunit (Ath-B)	6e-08		Os03g59340.1	Cellulose synthase A catalytic subunit 3, putative, expressed	5e-08		Q9XGX6	Cellulose synthase catalytic subunit	7e-09
PnFL1-027_K19	At1g34740.1	Ulp1 protease family protein contains Pfam profile PF02902: Ulp1 protease family, C-terminal catalytic domain; similar to At3g24380, At5g36840, At5g35010, At3g42740, At4g05290, At2g14770, At3g43390, At2g05560, At4g08880, At1g34730, At1g27790, At1g27780, At5g36850, At3g42730, At1g52020, At3g24390, At4g05280, At1g25886, At4g03300	3.5		Os03g46450.1	retrotransposon protein, putative, Ty1-copia subclass	1.6		Q6H8E0	Kelch repeat-containing F-box-like	0.011		At2g44130.1	kelch repeat-containing F-box family protein very low similarity to SP|Q9ER30 Kelch-related protein 1 (Sarcosin) {Rattus norvegicus}; contains Pfam profiles PF01344: Kelch motif, PF00646: F-box domain	2e-06		Os07g05880.1	Kelch motif family protein, expressed	1e-05		O80582	Expressed protein (At2g44130/F6E13.26)	9e-06
PnFL1-027_M12	At1g13570.1	F-box family protein contains F-box domain Pfam:PF00646 ; similar to SKP1 interacting partner 2 (SKIP2) TIGR_Ath1:At5g67250	3e-50		Os02g33400.1	F-box domain containing protein, expressed	2e-13		Q9FZ70	F13B4.6 protein	1e-49		At5g01225.1	hypothetical protein	5.8		Os12g12300.1	hydroxyproline-rich glycoprotein family protein, putative, expressed	4.6		No hit	No hit
PnFL1-027_N12	At4g39790.1	expressed protein ; expression supported by MPSS	3.5		Os02g53780.2	expressed protein	7.8		No hit	No hit			At4g03510.2	zinc finger (C3HC4-type RING finger) family protein (RMA1) identical to RING zinc finger protein RMA1 gi:3164222	1e-12		Os09g23200.1	myb-like DNA-binding domain, SHAQKYF class family protein	0.64		Q6R567	Ring domain containing protein	1e-18
PnFL1-027_O14	At1g53910.1	AP2 domain-containing protein RAP2.12 (RAP2.12) identical to AP2 domain containing protein GI:2281649 from [Arabidopsis thaliana]	4e-27		Os02g54160.1	ethylene response element binding protein, putative, expressed	2e-26		Q8VXK9	Ethylene responsive element binding protein	5e-33		At1g19110.1	inter-alpha-trypsin inhibitor heavy chain-related similar to SP|Q61704 Inter-alpha-trypsin inhibitor heavy chain H3 precursor {Mus musculus}; contains Pfam profile PF00092: von Willebrand factor type A domain	0.054		Os02g10840.2	transposon protein, putative, unclassified, expressed	6		Q9LMB7	F14D16.26	0.24
PnFL1-028_B05	At5g18430.1	GDSL-motif lipase/hydrolase family protein similar to family II lipase EXL1 GI:15054382 from [Arabidopsis thaliana]; contains Pfam profile PF00657: GDSL-like Lipase/Acylhydrolase	6e-59		Os02g40440.1	GDSL-like Lipase/Acylhydrolase family protein, expressed	2e-58		Q5PNZ0	At5g18430	3e-58		At5g33370.1	GDSL-motif lipase/hydrolase family protein similar to family II lipase EXL3 (GI:15054386), EXL1 (GI:15054382), EXL2 (GI:15054384) [Arabidopsis thaliana]; contains Pfam profile PF00657: Lipase/Acylhydrolase with GDSL-like motif	1e-39		Os04g42860.1	GDSL-like Lipase/Acylhydrolase family protein, expressed	4e-35		Q8LB81	Putative GDSL-motif lipase/acylhydrolase (Hypothetical protein At5g33370)	5e-39
PnFL1-028_C10	At1g42970.1	glyceraldehyde-3-phosphate dehydrogenase B, chloroplast (GAPB) / NADP-dependent glyceraldehydephosphate dehydrogenase subunit B identical to SP|P25857 Glyceraldehyde 3-phosphate dehydrogenase B, chloroplast precursor (EC 1.2.1.13) (NADP-dependent glyceraldehydephosphate dehydrogenase subunit B) {Arabidopsis thaliana}	6e-08		Os03g03720.3	Glyceraldehyde-3-phosphate dehydrogenase B, chloroplast precursor, putative, expressed	0.006		Q41185	Glyceraldehyde-3-phosphate-dehydrogenase subunit GapB (Fragment)	3e-07		At1g42970.1	glyceraldehyde-3-phosphate dehydrogenase B, chloroplast (GAPB) / NADP-dependent glyceraldehydephosphate dehydrogenase subunit B identical to SP|P25857 Glyceraldehyde 3-phosphate dehydrogenase B, chloroplast precursor (EC 1.2.1.13) (NADP-dependent glyceraldehydephosphate dehydrogenase subunit B) {Arabidopsis thaliana}	2e-17		Os03g03720.1	Glyceraldehyde-3-phosphate dehydrogenase B, chloroplast precursor, putative, expressed	8e-16		Q08060	Putative glyceraldehyde-3-phosphate dehydrogenase (Fragment)	1e-16
PnFL1-028_E06	At4g33070.1	pyruvate decarboxylase, putative strong similarity to SP|P51846 Pyruvate decarboxylase isozyme 2 (EC 4.1.1.1) (PDC) {Nicotiana tabacum}; contains InterPro entry IPR000399: Pyruvate decarboxylase	1e-35		Os05g39320.2	Pyruvate decarboxylase isozyme 1, putative, expressed	3e-33		Q84V95	Pyruvate decarboxylase 1 (EC 4.1.1.1)	2e-41		At2g26600.1	glycosyl hydrolase family 17 protein	0.4		No hit	No hit			Q8L8V2	Putative beta-1,3-glucanase	2.1
PnFL1-028_J01	At4g08960.1	phosphotyrosyl phosphatase activator (PTPA) family protein similar to Protein phosphatase 2A, regulatory subunit B' (PP2A, subunit B', PR53 isoform) (Phosphotyrosyl phosphatase activator) (PTPA) (Swiss-Prot:Q28717) [Oryctolagus cuniculus]	4e-30		Os06g11640.1	Phosphotyrosyl phosphate activator protein, expressed	3e-21		Q9ZPE6	T3H13.2 protein (Putative phosphotyrosyl phosphatase activator protein)	2e-29		At4g08960.1	phosphotyrosyl phosphatase activator (PTPA) family protein similar to Protein phosphatase 2A, regulatory subunit B' (PP2A, subunit B', PR53 isoform) (Phosphotyrosyl phosphatase activator) (PTPA) (Swiss-Prot:Q28717) [Oryctolagus cuniculus]	2e-23		Os06g11640.1	Phosphotyrosyl phosphate activator protein, expressed	2e-22		Q9C5N3	Putative phosphotyrosyl phosphatase activator protein (AT4g08960/T3H13_2)	7e-23
PnFL1-028_K02	At5g63680.1	pyruvate kinase, putative similar to pyruvate kinase, cytosolic isozyme [Glycine max] SWISS-PROT:Q42806	1e-56		Os04g58110.1	Pyruvate kinase, cytosolic isozyme, putative, expressed	9e-53		Q8L7J4	Pyruvate kinase (EC 2.7.1.40)	3e-57		At5g08570.1	pyruvate kinase, putative similar to pyruvate kinase, cytosolic isozyme [Glycine max] SWISS-PROT:Q42806	7e-41		Os04g58110.1	Pyruvate kinase, cytosolic isozyme, putative, expressed	2e-38		Q8L7J5	Pyruvate kinase (EC 2.7.1.40)	3e-42
PnFL1-028_K07	At1g78700.1	brassinosteroid signalling positive regulator-related contains similarity to BZR1 protein [Arabidopsis thaliana] gi|20270971|gb|AAM18490	5e-20		Os01g10610.1	BES1/BZR1 homolog protein 4, putative, expressed	7e-20		Q9AWH4	Hypothetical protein P0489A05.32	1e-19		At4g18890.1	brassinosteroid signalling positive regulator-related contains similarity to BZR1 protein [Arabidopsis thaliana] gi|20270971|gb|AAM18490	2e-09		Os02g13900.1	expressed protein	5e-08		O49404	Hypothetical protein AT4g18890 (Hypothetical protein At4g18890/F13C5_60)	7e-09
PnFL1-028_O01	At2g30880.2	pleckstrin homology (PH) domain-containing protein contains Pfam profile PF00169: PH domain	9e-79		Os03g46340.2	pleckstrin homology domain-containing protein, putative, expressed	3e-71		Q8VYJ6	At2g30880/F7F1.9	4e-78		At5g47500.1	pectinesterase family protein contains Pfam profile: PF01095 pectinesterase	3.6		Os03g46340.1	pleckstrin homology domain-containing protein, putative, expressed	1.2		Q6QVX0	Fimbriata (Fragment)	0.35
PnFL1-028_O02	At5g66680.1	dolichyl-diphosphooligosaccharide-protein glycosyltransferase 48kDa subunit family protein similar to SP|Q05052 Dolichyl-diphosphooligosaccharide--protein glycosyltransferase 48 kDa subunit precursor (EC 2.4.1.119) (Oligosaccharyl transferase 48 kDa subunit) {Canis familiaris}; contains Pfam profile PF03345: Dolichyl-diphosphooligosaccharide-protein glycosyltransferase 48kD subunit	3e-35		Os07g10830.1	Dolichyl-diphosphooligosaccharide-protein glycosyltransferase 48kD subunit containing protein, expressed	1e-35		Q6ZLK0	Putative dolichyl-di-phosphooligosaccharide-protein	2e-35		At5g66680.1	dolichyl-diphosphooligosaccharide-protein glycosyltransferase 48kDa subunit family protein similar to SP|Q05052 Dolichyl-diphosphooligosaccharide--protein glycosyltransferase 48 kDa subunit precursor (EC 2.4.1.119) (Oligosaccharyl transferase 48 kDa subunit) {Canis familiaris}; contains Pfam profile PF03345: Dolichyl-diphosphooligosaccharide-protein glycosyltransferase 48kD subunit	2e-36		Os07g10830.1	Dolichyl-diphosphooligosaccharide-protein glycosyltransferase 48kD subunit containing protein, expressed	4e-34		Q9LVR2	Dolichyl-di-phosphooligosaccharide-protein glycotransferase (Oligosaccharyltransferase)-like	7e-36
PnFL1-028_P11	At4g14360.1	dehydration-responsive protein-related similar to early-responsive to dehydration stress ERD3 protein [Arabidopsis thaliana] GI:15320410; contains Pfam profile PF03141: Putative methyltransferase	7e-72		Os10g33720.3	dehydration-responsive protein, putative, expressed	1e-67		Q93YV7	Putative ankyrin protein	3e-71		At2g04500.1	DC1 domain-containing protein contains Pfam profile PF03107: DC1 domain	7.6		Os06g50310.1	bZIP transcription factor family protein, expressed	1.6		Q8SB38	Putative transcription factor	3.5
PnFL1-029_A11	At4g13590.1	expressed protein contains Pfam profile PF01169: Uncharacterized protein family UPF0016	2e-10		Os11g34180.1	Uncharacterized protein family UPF0016 containing protein, expressed	0.01		Q9LNT3	T20H2.15 protein (Hypothetical protein At1g20070/T20H2_14) (Hypothetical protein At1g20070)	0.19		At4g13590.1	expressed protein contains Pfam profile PF01169: Uncharacterized protein family UPF0016	2e-34		Os11g34180.1	Uncharacterized protein family UPF0016 containing protein, expressed	1e-33		Q9T0H9	Hypothetical protein T6G15.140 (Hypothetical protein AT4g13590)	9e-34
PnFL1-029_C24	At1g09430.1	ATP-citrate synthase (ATP-citrate (pro-S-)-lyase/citrate cleavage enzyme), putative similar to ATP-citrate-lyase (GI:16648642) [Arabidopsis thaliana]; similar to ATP-citrate (pro-S-)-lyase (EC 4.1.3.8) (Citrate cleavage enzyme)(SP:Q91V92) {Mus musculus}; Location of EST gb|Z34587	1e-65		Os11g47330.2	ATP-citrate synthase, putative, expressed	1e-66		O80526	F19J9.9 protein (At1g09430/F19J9_9)	5e-65		At1g09430.1	ATP-citrate synthase (ATP-citrate (pro-S-)-lyase/citrate cleavage enzyme), putative similar to ATP-citrate-lyase (GI:16648642) [Arabidopsis thaliana]; similar to ATP-citrate (pro-S-)-lyase (EC 4.1.3.8) (Citrate cleavage enzyme)(SP:Q91V92) {Mus musculus}; Location of EST gb|Z34587	1e-44		Os12g37870.1	ATP-citrate synthase, putative, expressed	7e-44		O80526	F19J9.9 protein (At1g09430/F19J9_9)	4e-44
PnFL1-029_D09	At1g48460.1	expressed protein	7e-14		Os12g27090.1	expressed protein	3.1		Q9LP79	T1N15.7	3e-13		At1g48460.1	expressed protein	1e-21		Os01g50830.1	expressed protein	2e-13		Q9LP79	T1N15.7	5e-21
PnFL1-029_H06	At3g12130.1	KH domain-containing protein / zinc finger (CCCH type) family protein	7e-15		Os02g10080.1	Zinc finger C-x8-C-x5-C-x3-H type family protein, expressed	8e-10		Q9C7C3	Hypothetical protein T21B14.5	4e-14		At3g12130.1	KH domain-containing protein / zinc finger (CCCH type) family protein	5e-28		Os04g57010.1	Zinc finger C-x8-C-x5-C-x3-H type family protein, expressed	7e-27		Q9C7C3	Hypothetical protein T21B14.5	2e-27
PnFL1-029_J12	At5g66320.2	zinc finger (GATA type) family protein	4e-07		Os11g39600.1	resistance protein, putative	0.95		Q76DY0	AG-motif binding protein-4	2e-07		At5g66320.2	zinc finger (GATA type) family protein	2e-36		Os02g43150.1	GATA zinc finger family protein, expressed	2e-35		Q9FH57	GATA-binding transcription factor-like protein (At5g66320)	9e-36
PnFL1-029_J18	At2g25490.1	F-box family protein (FBL6) contains similarity to grr1 GI:2407790 from [Glycine max]	1e-67		Os06g40360.2	Leucine Rich Repeat family protein, expressed	2e-55		Q9SKK0	F-box protein family, AtFBL6 (Hypothetical protein At2g25490)	6e-67		At3g10990.1	F-box family protein contains TIGRfam:TIGR01640 F-box protein interaction domain	1.8		Os04g39560.1	expressed protein	1.8		Q7XQM5	OSJNBa0089K21.11 protein	3.5
PnFL1-029_J21	At1g50010.1	tubulin alpha-2/alpha-4 chain (TUA2) identical to tubulin alpha-2/alpha-4 chain SP|P29510 GB:P29510 from [Arabidopsis thaliana]	1e-67		Os11g14220.2	Tubulin alpha-3 chain, putative, expressed	4e-66		Q5ME66	Alpha tubulin 1	5e-67		At4g14960.2	tubulin alpha-6 chain (TUA6) nearly identical to SP|P29511 Tubulin alpha-6 chain {Arabidopsis thaliana}	6e-55		Os03g51600.3	Tubulin alpha-1 chain, putative, expressed	1e-54		Q9SQ75	Alpha-tubulin (Fragment)	2e-55
PnFL1-029_K17	At3g14420.2	(S)-2-hydroxy-acid oxidase, peroxisomal, putative / glycolate oxidase, putative / short chain alpha-hydroxy acid oxidase, putative similar to (S)-2-hydroxy-acid oxidase, peroxisomal (Glycolate oxidase, GOX) (Short chain alpha-hydroxy acid oxidase) [Spinacia oleracea] SWISS-PROT:P05414	1e-43		Os03g57220.1	expressed protein	1e-43		O82077	Glycolate oxidase (EC 1.1.3.15) (Fragment)	6e-44		At3g14415.1	(S)-2-hydroxy-acid oxidase, peroxisomal, putative / glycolate oxidase, putative / short chain alpha-hydroxy acid oxidase, putative similar to (S)-2-hydroxy-acid oxidase, peroxisomal (Glycolate oxidase, GOX) (Short chain alpha-hydroxy acid oxidase) [Spinacia oleracea] SWISS-PROT:P05414	7e-45		Os07g05820.2	expressed protein	1e-37		Q6XGY0	Putative glycolate oxidase (Fragment)	7e-46
PnFL1-029_M23	At5g20620.1	polyubiquitin (UBQ4) identical to GI:17677	2e-44		Os06g46770.1	polyubiquitin containing 7 ubiquitin monomers, putative, expressed	5e-44		Q9ZSV9	Polyubiquitin	1e-43		At1g62560.1	flavin-containing monooxygenase family protein / FMO family protein similar to flavin-containing monooxygenase GB:AAA21178 GI:349534 SP|P32417 from [Oryctolagus cuniculus]; contains Pfam profile PF00743 Flavin-binding monooxygenase-like	0.68		Os03g56784.1	hypothetical protein	1.2		Q9AW80	Putative SAR DNA-binding protein-1	1.2
PnFL1-029_N23	At1g66880.1	serine/threonine protein kinase family protein contains protein kinase domain, Pfam:PF00069; contains serine/threonine protein kinase domain, INTERPRO:IPR002290	3e-05		Os04g29580.1	Calcium binding EGF domain containing protein, expressed	0.005		Q9C617	Wall-associated kinase, putative	2e-05		At1g70250.1	receptor serine/threonine kinase, putative similar to to receptor serine/threonine kinase PR5K gi|1235680|gb|AAC49208	2e-10		Os01g49614.1	Protein kinase domain containing protein, expressed	4e-08		O04521	F20P5.3 protein	1e-09
PnFL1-029_O12	At4g05320.4	polyubiquitin (UBQ10) (SEN3) senescence-associated protein; identical to GI:870791	1e-34		Os06g46770.1	polyubiquitin containing 7 ubiquitin monomers, putative, expressed	9e-33		Q41067	Polyubiquitin	6e-34		At5g20620.1	polyubiquitin (UBQ4) identical to GI:17677	5e-49		Os06g46770.1	polyubiquitin containing 7 ubiquitin monomers, putative, expressed	1e-48		Q41067	Polyubiquitin	1e-48
PnFL1-029_O17	At1g80660.1	ATPase 9, plasma membrane-type, putative / proton pump 9, putative / proton-exporting ATPase, putative strong similarity to SP|Q42556 ATPase 9, plasma membrane-type (EC 3.6.3.6) (Proton pump 9) {Arabidopsis thaliana}; contains InterPro accession IPR001757: ATPase, E1-E2 type	8e-87		Os12g44150.1	Plasma membrane ATPase 1, putative, expressed	2e-86		Q9M461	Plasma membrane H+ ATPase (EC 3.6.1.3)	9e-90		At2g24520.1	ATPase, plasma membrane-type, putative / proton pump, putative strong similarity to P-type H(+)-transporting ATPase from [Phaseolus vulgaris] GI:758250, [Lycopersicon esculentum] GI:1621440, SP|Q03194 {Nicotiana plumbaginifolia}, [Solanum tuberosum] GI:435001; contains InterPro accession IPR001757: ATPase, E1-E2 type	2e-46		Os04g56160.1	Plasma membrane ATPase, putative, expressed	3e-47		Q9M461	Plasma membrane H+ ATPase (EC 3.6.1.3)	5e-50
PnFL1-029_P12	At5g60390.1	elongation factor 1-alpha / EF-1-alpha identical to SWISS-PROT:P13905 elongation factor 1-alpha (EF-1-alpha) [Arabidopsis thaliana]	2e-22		Os03g08060.2	Elongation factor 1-alpha, putative, expressed	3e-22		Q9XEW9	Elongation factor 1-alpha 1	3e-22		At5g60390.1	elongation factor 1-alpha / EF-1-alpha identical to SWISS-PROT:P13905 elongation factor 1-alpha (EF-1-alpha) [Arabidopsis thaliana]	2e-58		Os03g08060.2	Elongation factor 1-alpha, putative, expressed	8e-59		Q9XEW9	Elongation factor 1-alpha 1	2e-60
PnFL1-030_B04	At3g15450.1	expressed protein similar to auxin down-regulated protein ARG10 [Vigna radiata] GI:2970051, wali7 (aluminum-induced protein) [Triticum aestivum] GI:451193	3e-22		Os04g58280.2	Stem-specific protein TSJT1, putative, expressed	5e-14		Q9LE80	Arabidopsis thaliana genomic DNA, chromosome 3, P1 clone: MJK13 (AT3g15450/MJK13_11) (MJK13.11 protein)	1e-21		At4g27450.1	expressed protein similar to auxin down-regulated protein ARG10 [Vigna radiata] GI:2970051, wali7 (aluminum-induced protein) [Triticum aestivum] GI:451193	3e-22		Os03g53270.2	Stem-specific protein TSJT1, putative, expressed	5e-12		Q9SZS0	Hypothetical protein F27G19.50 (Hypothetical protein AT4g27450)	1e-21
PnFL1-030_E11	At4g26850.1	expressed protein	2e-17		Os12g08810.1	VTC2, putative, expressed	2e-10		Q940B4	Hypothetical protein At4g26850	7e-17		At4g26850.1	expressed protein	1e-10		Os12g08810.1	VTC2, putative, expressed	4e-09		Q940B4	Hypothetical protein At4g26850	2e-10
PnFL1-030_J08	At3g18040.1	mitogen-activated protein kinase, putative / MAPK, putative (MPK9) identical to ATMPK9 [Arabidopsis thaliana] gi|7106544|dbj|BAA92223; mitogen-activated protein kinase (MAPK), PMID:12119167; similar to blast and wounding induced mitogen-activated protein kinase (BWMK1) GB:AAD52659 [Oryza sativa]; contains Pfam profile: PF00069 Eukaryotic protein kinase domain	1e-16		Os02g04230.2	Protein kinase domain containing protein, expressed	2e-15		Q9LV37	MAP kinase	6e-16		No hit	No hit			Os02g22080.1	transposon protein, putative, Mutator sub-class	0.96		Q6Z3I6	Hypothetical protein OSJNBb0011H15.27 (Hypothetical protein OJ1125_C01.1)	5.2
PnFL1-030_J21	At1g15690.1	pyrophosphate-energized vacuolar membrane proton pump / pyrophosphate-energized inorganic pyrophosphatase (AVP-3) identical to pyrophosphate-energized vacuolar membrane proton pump (pyrophosphate-energized inorganic pyrophosphatase) SP:P31414 from [Arabidopsis thaliana]	2e-69		Os06g43660.1	Pyrophosphate-energized vacuolar membrane proton pump, putative, expressed	2e-69		Q42650	Pyrophosphatase (EC 3.6.1.1)	8e-71		At1g15690.1	pyrophosphate-energized vacuolar membrane proton pump / pyrophosphate-energized inorganic pyrophosphatase (AVP-3) identical to pyrophosphate-energized vacuolar membrane proton pump (pyrophosphate-energized inorganic pyrophosphatase) SP:P31414 from [Arabidopsis thaliana]	2e-43		Os02g09150.1	Pyrophosphate-energized vacuolar membrane proton pump, putative, expressed	2e-43		Q946X6	Vacuolar H+-pyrophosphatase (EC 3.6.1.1)	1e-43
PnFL1-030_M23	At3g49660.1	transducin family protein / WD-40 repeat family protein beta-transducin, Schizosaccharomyces pombe, EMBL:CAA17803	0.046		Os07g38430.1	Will die slowly protein, putative, expressed	2.7		Q9M2Z2	Putative WD-40 repeat-protein	0.24		At3g49660.1	transducin family protein / WD-40 repeat family protein beta-transducin, Schizosaccharomyces pombe, EMBL:CAA17803	1e-25		Os03g51550.2	Will die slowly protein, putative, expressed	7e-28		Q6AU06	Putative WD G-beta repeat protein	1e-27
PnFL1-030_N22	At2g36530.1	enolase identical to SWISS-PROT:P25696 enolase (EC 4.2.1.11) (2-phosphoglycerate dehydratase)(2-phospho-D- glycerate hydro-lyase) [Arabidopsis thaliana]	1e-45		Os06g04510.1	Enolase 1, putative, expressed	2e-47		Q6WB92	Enolase	7e-50		At2g36530.1	enolase identical to SWISS-PROT:P25696 enolase (EC 4.2.1.11) (2-phosphoglycerate dehydratase)(2-phospho-D- glycerate hydro-lyase) [Arabidopsis thaliana]	1e-12		Os10g08550.2	Enolase, putative, expressed	2e-11		Q6W7E8	Enolase	2e-12
PnFL1-030_P03	At5g56590.1	glycosyl hydrolase family 17 protein similar to elicitor inducible chitinase Nt-SubE76 GI:11071974 from [Nicotiana tabacum]	4e-13		Os01g53750.1	Glycosyl hydrolases family 17 protein, expressed	3e-12		Q9FJU9	Beta-1,3-glucanase-like protein (AT5g56590/MIK19_3)	1e-12		At5g56590.1	glycosyl hydrolase family 17 protein similar to elicitor inducible chitinase Nt-SubE76 GI:11071974 from [Nicotiana tabacum]	2e-11		Os01g53750.1	Glycosyl hydrolases family 17 protein, expressed	6e-11		Q9FJU9	Beta-1,3-glucanase-like protein (AT5g56590/MIK19_3)	8e-11
PnFL1-031_A14	At1g51680.2	4-coumarate--CoA ligase 1 / 4-coumaroyl-CoA synthase 1 (4CL1) identical to SP|Q42524 4-coumarate--CoA ligase 1 (EC 6.2.1.12) (4CL 1) (4-coumaroyl-CoA synthase 1) {Arabidopsis thaliana}	6e-82		Os08g34790.1	4-coumarate-CoA ligase 2, putative, expressed	5e-79		O48868	4-coumarate:CoA ligase 2	1e-102		At1g51680.1	4-coumarate--CoA ligase 1 / 4-coumaroyl-CoA synthase 1 (4CL1) identical to SP|Q42524 4-coumarate--CoA ligase 1 (EC 6.2.1.12) (4CL 1) (4-coumaroyl-CoA synthase 1) {Arabidopsis thaliana}	3e-29		Os02g08100.1	4-coumarate-CoA ligase 1, putative, expressed	5e-29		O48868	4-coumarate:CoA ligase 2	3e-39
PnFL1-031_C03	At5g53480.1	importin beta-2, putative similar to importin-beta2 [Oryza sativa (japonica cultivar-group)] GI:3983665; contains Pfam profile PF03810: Importin-beta N-terminal domain	1e-59		Os03g18350.1	Importin-beta N-terminal domain containing protein, expressed	7e-75		Q8GTC5	Importin beta-like protein (Fragment)	1e-74		At5g53480.1	importin beta-2, putative similar to importin-beta2 [Oryza sativa (japonica cultivar-group)] GI:3983665; contains Pfam profile PF03810: Importin-beta N-terminal domain	2e-25		Os03g18350.1	Importin-beta N-terminal domain containing protein, expressed	4e-39		Q9ZWR5	Importin-beta1	4e-36
PnFL1-031_D11	At4g36910.1	CBS domain-containing protein contains Pfam profile PF00571: CBS domain	8e-33		Os08g22149.1	CBS domain containing protein, expressed	3e-25		O23193	Hypothetical protein C7A10.450 (Hypothetical protein AT4g36910)	3e-32		No data	No data			No data	No data			No data	No data
PnFL1-031_G06	At1g14000.1	protein kinase family protein / ankyrin repeat family protein contains Pfam profiles: PF00069 protein kinase domain, PF00023 ankyrin repeat	3e-22		Os07g43900.1	protein kinase family protein, putative, expressed	1e-13		Q9XI87	F7A19.9 protein	2e-21		At1g14000.1	protein kinase family protein / ankyrin repeat family protein contains Pfam profiles: PF00069 protein kinase domain, PF00023 ankyrin repeat	1e-13		Os07g43900.1	protein kinase family protein, putative, expressed	2e-09		Q9XI87	F7A19.9 protein	4e-13
PnFL1-031_I06	At2g15240.1	UNC-50 family protein contains Pfam profile PF05216: UNC-50 family; contains 5 transmembrane domains; similar to inner nuclear membrane RNA-binding protein unc-50 related protein (GI:2735550) [Rattus norvegicus]	2e-23		Os09g02170.1	UNC-50 family protein, putative, expressed	3e-23		Q6YWA7	Putative UNC50	7e-23		At2g15240.1	UNC-50 family protein contains Pfam profile PF05216: UNC-50 family; contains 5 transmembrane domains; similar to inner nuclear membrane RNA-binding protein unc-50 related protein (GI:2735550) [Rattus norvegicus]	0.0001		Os09g02170.1	UNC-50 family protein, putative, expressed	1.1		Q9SKL4	Expressed protein (At2g15240/F15A23.2)	0.0004
PnFL1-031_I13	At5g03760.1	glycosyl transferase family 2 protein similar to beta-(1-3)-glucosyl transferase GB:AAC62210 GI:3687658 from [Bradyrhizobium japonicum], cellulose synthase from Agrobacterium tumeficiens [gi:710492] and Agrobacterium radiobacter [gi:710493]; contains Pfam glycosyl transferase, group 2 family protein domain PF00535	2e-57		Os02g09930.2	glycosyltransferase 10, putative, expressed	2e-41		Q9LZR3	Hypothetical protein F17C15_180 (Glucosyltransferase-like protein) (AT5g03760/F17C15_180)	7e-57		At2g35650.1	glycosyl transferase family 2 protein similar to beta-(1-3)-glucosyl transferase GB:AAC62210 GI:3687658 from [Bradyrhizobium japonicum], cellulose synthase from Agrobacterium tumeficiens [gi:710492] and Agrobacterium radiobacter [gi:710493]; contains Pfam glycosyl transferase, group 2 family protein domain PF00535; identical to cDNA for partial mRNA for glycosyltransferase (cslA07 gene) GI:285519…	0.41		Os02g09930.1	glycosyltransferase 10, putative, expressed	0.4		Q7PC76	Cellulose synthase-like A1 (Putative cellulose synthase-like protein OsCslA9)	0.75
PnFL1-031_J07	At1g29320.1	transducin family protein / WD-40 repeat family protein contains 3 WD-40 repeats (PF00400); similar to meiotic recombination protein REC14 (GI:11139242) [Homo sapiens]; similar to unknown protein GI:13623493 [Homo sapiens]	2e-21		Os07g32350.1	WD-repeat protein 74, putative, expressed	3e-20		Q6Z890	GCN5-related N-acetyltransferase-like	4.6		At1g29320.1	transducin family protein / WD-40 repeat family protein contains 3 WD-40 repeats (PF00400); similar to meiotic recombination protein REC14 (GI:11139242) [Homo sapiens]; similar to unknown protein GI:13623493 [Homo sapiens]	5e-06		No hit	No hit			No hit	No hit
PnFL1-031_L12	At4g17740.2	C-terminal processing protease, putative similar to C-terminal protease precursor [Spinacia oleracea] GI:999435; similar to SP|Q44879| (Bartonella bacilliformis)	0.0001		Os02g57060.1	D1 protease precursor, putative, expressed	0.053		Q41376	C-terminal protease precursor	0.0003		At4g17740.2	C-terminal processing protease, putative similar to C-terminal protease precursor [Spinacia oleracea] GI:999435; similar to SP|Q44879| (Bartonella bacilliformis)	3e-63		Os02g57060.1	D1 protease precursor, putative, expressed	1e-55		Q41376	C-terminal protease precursor	5e-63
PnFL1-031_O04	At5g42790.1	20S proteasome alpha subunit F1 (PAF1) (gb|AAC32062.1)	2e-77		Os02g04100.1	Proteasome subunit alpha type 1, putative, expressed	5e-70		Q8H1Y2	20S proteasome alpha 6 subunit	9e-81		At3g53130.1	cytochrome P450 family protein similar to Cytochrome P450 97B2 (SP:048921) [Glycine max]	8.1		Os06g33070.1	transposon protein, putative, CACTA, En/Spm sub-class	0.72		Q7XDU6	Putative glycine-rich protein	2.5
PnFL1-031_P05	At4g25110.1	latex-abundant family protein (AMC2) / caspase family protein contains similarity to latex-abundant protein [Hevea brasiliensis] gb:AAD13216; contains Pfam profile PF00656: ICE-like protease (caspase) p20 domain	0.18		Os01g49800.1	hypothetical protein	0.43		Q99368	DNA-directed RNA polymerase (EC 2.7.7.6) (Fragment)	0.14		At4g34120.1	CBS domain-containing protein contains Pfam profile PF00571: CBS domain	7e-22		Os08g22149.1	CBS domain containing protein, expressed	4e-21		Q9C5D0	Hypothetical protein At4g34120	3e-21
PnFL1-032_D08	At3g49350.1	RabGAP/TBC domain-containing protein similar to GTPase activating protein [Yarrowia lipolytica] GI:2370595; contains Pfam profile PF00566: TBC domain	3.9		Os07g01860.1	expressed protein	2.8		Q7XIU5	Hypothetical protein OJ1567_G09.117 (Hypothetical protein P0585H11.132)	5		At3g49350.1	RabGAP/TBC domain-containing protein similar to GTPase activating protein [Yarrowia lipolytica] GI:2370595; contains Pfam profile PF00566: TBC domain	1e-36		Os08g43380.1	RabGAP/TBC domain-containing protein, putative, expressed	4e-36		Q9SG14	Putative GTPase activator protein of Rab-like small GTPases; 20638- 18455 (GTPase activating-like protein)	6e-36
PnFL1-032_D15	At5g14040.1	mitochondrial phosphate transporter identical to mitochondrial phosphate transporter GI:3318617 from [Arabidopsis thaliana]	4e-25		Os04g37600.1	Phosphate carrier protein, mitochondrial precursor, putative, expressed	9e-22		Q5ZF44	Mitochondrial phosphate translocator	3e-25		At5g14040.1	mitochondrial phosphate transporter identical to mitochondrial phosphate transporter GI:3318617 from [Arabidopsis thaliana]	2e-06		Os06g10810.1	Phosphate carrier protein, mitochondrial precursor, putative, expressed	1e-05		Q8VWY1	Mitochondrial phosphate transporter	4e-06
PnFL1-032_G05	At4g34740.1	amidophosphoribosyltransferase / glutamine phosphoribosylpyrophosphate amidotransferase / phosphoribosyldiphosphate 5-amidotransferase nearly identical to amidophosphoribosyltransferase [Arabidopsis thaliana] GI:469195; identical to cDNA amidophosphoribosyltransferase, partial cds GI:469194	5e-57		Os01g65260.1	Amidophosphoribosyltransferase, chloroplast precursor, putative, expressed	1e-41		Q9STG9	Amidophosphoribosyltransferase 2	3e-56		At4g34740.1	amidophosphoribosyltransferase / glutamine phosphoribosylpyrophosphate amidotransferase / phosphoribosyldiphosphate 5-amidotransferase nearly identical to amidophosphoribosyltransferase [Arabidopsis thaliana] GI:469195; identical to cDNA amidophosphoribosyltransferase, partial cds GI:469194	6e-46		Os01g65260.1	Amidophosphoribosyltransferase, chloroplast precursor, putative, expressed	1e-26		Q6T7F3	5-phosphoribosyl-1-pyrophosphate amidotransferase (EC 2.4.2.14)	2e-48
PnFL1-032_H11	No hit	No hit			Os09g31502.3	NAD dependent epimerase/dehydratase family protein, expressed	8		No hit	No hit			At1g05850.1	chitinase-like protein 1 (CTL1) similar to class I chitinase GI:7798656 from [Halimolobos perplexa var. perplexa]; contains Pfam profile PF00182: Chitinase class I; identical to cDNA chitinase-like protein 1 (CTL1) CTL1-ELP1 allele GI:17226328	3e-30		Os09g32080.1	Chitinase class I family protein, expressed	3e-27		Q6UA09	Fiber glycosyl hydrolase family 19 protein (Fragment)	2e-34
PnFL1-032_I16	At5g20620.1	polyubiquitin (UBQ4) identical to GI:17677	3e-31		Os06g46120.1	Ubiquitin family protein, expressed	3e-32		Q7XYB3	Polyubiquitin (Fragment)	9e-31		At5g20620.1	polyubiquitin (UBQ4) identical to GI:17677	1e-43		Os06g46770.1	polyubiquitin containing 7 ubiquitin monomers, putative, expressed	2e-43		Q9ZSV9	Polyubiquitin	4e-43
PnFL1-032_J24	At3g58500.1	serine/threonine protein phosphatase PP2A-4 catalytic subunit (PP2A4) identical to SP|P48578 Serine/threonine protein phosphatase PP2A-4 catalytic subunit (EC 3.1.3.16) (Protein phosphatase 2A isoform 4) {Arabidopsis thaliana}; contains Pfam profile PF00149: Ser/Thr protein phosphatase	2e-46		Os03g59060.2	Serine/threonine protein phosphatase PP2A catalytic subunit, putative, expressed	6e-44		Q6VUQ1	Protein phosphatase 2A catalytic subunit (Fragment)	3e-46		At3g58500.1	serine/threonine protein phosphatase PP2A-4 catalytic subunit (PP2A4) identical to SP|P48578 Serine/threonine protein phosphatase PP2A-4 catalytic subunit (EC 3.1.3.16) (Protein phosphatase 2A isoform 4) {Arabidopsis thaliana}; contains Pfam profile PF00149: Ser/Thr protein phosphatase	8e-26		Os10g27050.1	Serine/threonine protein phosphatase PP2A-4 catalytic subunit, putative, expressed	2e-25		Q9MB04	Type 2A protein phosphatase-3	3e-26
PnFL1-032_K13	At2g21430.1	cysteine proteinase A494, putative / thiol protease, putative identical to SP:P43295 Probable cysteine proteinase A494 precursor [Arabidopsis thaliana]; strong similarity to cysteine proteinase RD19A (thiol protease) GI:435618, SP:P43296 from [Arabidopsis thaliana]	2e-38		Os02g27030.1	Cysteine proteinase 1 precursor, putative, expressed	8e-34		O81930	Cysteine proteinase	2e-42		At4g39090.1	cysteine proteinase RD19a (RD19A) / thiol protease identical to cysteine proteinase RD19a, thiol protease SP:P43296, GI:435618 from [Arabidopsis thaliana]	3e-56		Os04g24600.1	Cysteine proteinase 1 precursor, putative, expressed	3e-51		Q9M7D6	Papain-like cysteine proteinase isoform I	2e-60
PnFL1-032_K21	At3g14290.1	20S proteasome alpha subunit E2 (PAE2) identical to 20S proteasome subunit PAE2 GB:AAC32061 from [Arabidopsis thaliana]	1.5		Os11g40140.1	Proteasome subunit alpha type 5, putative, expressed	6		Q6ST29	Hypothetical protein (Fragment)	4.6		At4g33580.1	carbonic anhydrase family protein / carbonate dehydratase family protein similar to SP|P46512 Carbonic anhydrase 1 (EC 4.2.1.1) (Carbonate dehydratase 1) {Flaveria linearis}; contains Pfam profile PF00484: Carbonic anhydrase	3e-15		Os09g28910.4	Carbonic anhydrase family protein, expressed	1e-11		Q94CE3	Putative carbonate dehydratase	1e-14
PnFL1-032_L13	At1g15690.1	pyrophosphate-energized vacuolar membrane proton pump / pyrophosphate-energized inorganic pyrophosphatase (AVP-3) identical to pyrophosphate-energized vacuolar membrane proton pump (pyrophosphate-energized inorganic pyrophosphatase) SP:P31414 from [Arabidopsis thaliana]	5e-68		Os06g43660.1	Pyrophosphate-energized vacuolar membrane proton pump, putative, expressed	1e-66		Q946X6	Vacuolar H+-pyrophosphatase (EC 3.6.1.1)	4e-68		At1g15690.1	pyrophosphate-energized vacuolar membrane proton pump / pyrophosphate-energized inorganic pyrophosphatase (AVP-3) identical to pyrophosphate-energized vacuolar membrane proton pump (pyrophosphate-energized inorganic pyrophosphatase) SP:P31414 from [Arabidopsis thaliana]	2e-42		Os02g09150.1	Pyrophosphate-energized vacuolar membrane proton pump, putative, expressed	2e-42		Q946X6	Vacuolar H+-pyrophosphatase (EC 3.6.1.1)	1e-42
PnFL1-032_L19	At3g14420.2	(S)-2-hydroxy-acid oxidase, peroxisomal, putative / glycolate oxidase, putative / short chain alpha-hydroxy acid oxidase, putative similar to (S)-2-hydroxy-acid oxidase, peroxisomal (Glycolate oxidase, GOX) (Short chain alpha-hydroxy acid oxidase) [Spinacia oleracea] SWISS-PROT:P05414	2e-37		Os03g57220.1	expressed protein	1e-35		P93260	Glycolate oxidase (EC 1.1.3.15)	1e-37		At3g14420.3	(S)-2-hydroxy-acid oxidase, peroxisomal, putative / glycolate oxidase, putative / short chain alpha-hydroxy acid oxidase, putative similar to (S)-2-hydroxy-acid oxidase, peroxisomal (Glycolate oxidase, GOX) (Short chain alpha-hydroxy acid oxidase) [Spinacia oleracea] SWISS-PROT:P05414	6e-16		Os04g53210.3	expressed protein	4e-12		O81692	Glycolate oxidase (Fragment)	2e-17
PnFL1-033_B02	At1g14650.1	SWAP (Suppressor-of-White-APricot)/surp domain-containing protein / ubiquitin family protein similar to SP|Q15459 Splicing factor 3 subunit 1 (Spliceosome associated protein 114) {Homo sapiens}; contains Pfam profiles PF00240: Ubiquitin family, PF01805: Surp module	2e-13		Os02g14780.1	Surp module family protein, expressed	9e-09		Q9MA20	T5E21.13	1e-12		At5g50390.1	pentatricopeptide (PPR) repeat-containing protein contains INTERPRO:IPR002885 PPR repeats	7.6		Os06g02100.1	F-box domain containing protein, expressed	1.1		Q6ZJF7	Putative NBS-LRR resistance protein RGH1	2.8
PnFL1-033_B15	At3g09630.1	60S ribosomal protein L4/L1 (RPL4A) strong similarity to 60S ribosomal protein L1 GB:P49691	0.012		Os04g09350.2	expressed protein	0.11		Q8LA93	60S ribosomal protein L4-B (L1)	0.083		At3g09630.1	60S ribosomal protein L4/L1 (RPL4A) strong similarity to 60S ribosomal protein L1 GB:P49691	5e-30		Os07g08330.1	60S ribosomal protein L4, putative, expressed	1e-22		Q8LA93	60S ribosomal protein L4-B (L1)	2e-29
PnFL1-033_G21	At4g24740.1	protein kinase (AFC2) identical to protein kinase AFC2 [Arabidopsis thaliana] SWISS-PROT:P51567	2e-09		Os01g62080.1	Protein kinase AFC1, putative, expressed	8e-10		Q943M7	Hypothetical protein P0031D11.6	2e-09		At3g53570.3	protein kinase (AFC1) (AME2) identical to protein kinase AFC1 (EC 2.7.1.-) [Arabidopsis thaliana]	2e-48		Os01g62080.1	Protein kinase AFC1, putative, expressed	1e-49		Q943M7	Hypothetical protein P0031D11.6	2e-49
PnFL1-033_G22	At1g34430.1	dihydrolipoamide S-acetyltransferase, putative similar to dihydrolipoamide S-acetyltransferase (LTA2) [Arabidopsis thaliana] GI:5881963; contains Pfam profiles PF00198: 2-oxo acid dehydrogenases acyltransferase (catalytic domain), PF00364: Biotin-requiring enzyme, PF02817: e3 binding domain	3e-08		Os12g08170.1	dihydrolipoamide S-acetyltransferase, putative, expressed	1e-07		Q9LNK4	F12K21.24	1e-07		At1g34430.1	dihydrolipoamide S-acetyltransferase, putative similar to dihydrolipoamide S-acetyltransferase (LTA2) [Arabidopsis thaliana] GI:5881963; contains Pfam profiles PF00198: 2-oxo acid dehydrogenases acyltransferase (catalytic domain), PF00364: Biotin-requiring enzyme, PF02817: e3 binding domain	9e-50		Os12g08170.1	dihydrolipoamide S-acetyltransferase, putative, expressed	3e-48		Q9C8P0	Dihydrolipoamide S-acetyltransferase, putative; 19109-21166 (At1g34430/F7P12_2)	4e-49
PnFL1-033_G24	At4g24570.1	mitochondrial substrate carrier family protein contains Pfam profile: PF00153 mitochondrial carrier protein	9e-32		Os08g37370.1	Mitochondrial carrier protein, expressed	2e-26		Q9SB52	Putative mitochondrial uncoupling protein (At4g24570)	4e-31		At2g22500.1	mitochondrial substrate carrier family protein contains Pfam profile: PF00153 mitochondrial carrier protein	4e-68		Os08g37370.1	Mitochondrial carrier protein, expressed	6e-64		Q9SJY5	Putative mitochondrial dicarboxylate carrier protein	2e-67
PnFL1-033_M07	At5g63160.1	speckle-type POZ protein-related contains Pfam PF00651 : BTB/POZ domain; contains Pfam PF02135 : TAZ zinc finger; similar to Speckle-type POZ protein (SP:O43791) [Homo sapiens]	1e-23		Os04g40630.1	TAZ zinc finger family protein, expressed	5e-13		Q9FMK7	Similarity to unknown protein (At5g63160) (BTB and TAZ domain protein 1)	5e-23		At5g63160.1	speckle-type POZ protein-related contains Pfam PF00651 : BTB/POZ domain; contains Pfam PF02135 : TAZ zinc finger; similar to Speckle-type POZ protein (SP:O43791) [Homo sapiens]	4e-16		Os04g40630.3	TAZ zinc finger family protein, expressed	1e-09		Q9FMK7	Similarity to unknown protein (At5g63160) (BTB and TAZ domain protein 1)	2e-15
PnFL1-033_M22	At4g30600.1	signal recognition particle receptor alpha subunit family protein similar to Signal recognition particle receptor alpha subunit (SR-alpha) (Docking protein alpha) (DP-alpha) (SP:P08240) [Homo sapiens}; similar to Signal recognition particle receptor alpha subunit (SR-alpha) (Docking protein alpha) (DP-alpha) (SP:P06625) [Canis familiaris}; contains Pfam PF04086: Signal recognition particle, alpha…	6e-47		Os08g37444.5	Signal recognition particle, alpha subunit, N-terminal family protein, expressed	4e-45		Q9M0A0	Signal recognition particle receptor-like protein (AT4g30600/F17I23_60)	2e-46		At4g30600.1	signal recognition particle receptor alpha subunit family protein similar to Signal recognition particle receptor alpha subunit (SR-alpha) (Docking protein alpha) (DP-alpha) (SP:P08240) [Homo sapiens}; similar to Signal recognition particle receptor alpha subunit (SR-alpha) (Docking protein alpha) (DP-alpha) (SP:P06625) [Canis familiaris}; contains Pfam PF04086: Signal recognition particle, alpha…	2e-69		Os08g37444.2	Signal recognition particle, alpha subunit, N-terminal family protein, expressed	1e-65		Q9M0A0	Signal recognition particle receptor-like protein (AT4g30600/F17I23_60)	8e-69
PnFL1-033_O03	At5g05320.1	monooxygenase, putative (MO3) similar to GI:3426064; identical to cDNA monooxygenase 3, partial GI:3426065	1e-09		Os04g34580.1	FAD binding domain containing protein, expressed	1e-12		Q7XJY3	OSJNBb0088C09.8 protein	2e-12		At5g05320.1	monooxygenase, putative (MO3) similar to GI:3426064; identical to cDNA monooxygenase 3, partial GI:3426065	3e-05		Os03g05990.1	hypothetical protein	8e-07		Q8H9C4	Monooxygenase (Fragment)	6e-06
PnFL1-034_A23	At1g12900.1	glyceraldehyde 3-phosphate dehydrogenase, chloroplast, putative / NADP-dependent glyceraldehydephosphate dehydrogenase, putative similar to SP|P25856 Glyceraldehyde 3-phosphate dehydrogenase A, chloroplast precursor (EC 1.2.1.13) (NADP-dependent glyceraldehydephosphate dehydrogenase subunit A) {Arabidopsis thaliana}; contains Pfam profiles PF02800: Glyceraldehyde 3-phosphate dehydrogenase C-termi…	3e-52		Os04g38600.2	Glyceraldehyde-3-phosphate dehydrogenase A, chloroplast precursor, putative, expressed	8e-46		Q9LPW0	F13K23.15 protein (Putative calcium-binding protein, calreticulin) (At1g12900)	1e-51		At3g26650.1	glyceraldehyde 3-phosphate dehydrogenase A, chloroplast (GAPA) / NADP-dependent glyceraldehydephosphate dehydrogenase subunit A identical to SP|P25856 Glyceraldehyde 3-phosphate dehydrogenase A, chloroplast precursor (EC 1.2.1.13) (NADP-dependent glyceraldehydephosphate dehydrogenase subunit A) {Arabidopsis thaliana}	5e-68		Os04g38600.3	Glyceraldehyde-3-phosphate dehydrogenase A, chloroplast precursor, putative, expressed	3e-63		Q9LPW0	F13K23.15 protein (Putative calcium-binding protein, calreticulin) (At1g12900)	5e-67
PnFL1-034_H15	At1g67640.1	lysine and histidine specific transporter, putative similar to lysine and histidine specific transporter GB:AAC49885 GI:2576361 (Arabidopsis thaliana); contains Pfam profile PF01490: Transmembrane amino acid transporter protein	2e-23		Os08g03350.1	lysine and histidine specific transporter, putative, expressed	5e-24		Q85V22	Histidine amino acid transporter	1e-23		At5g40780.2	lysine and histidine specific transporter, putative strong similarity to lysine and histidine specific transporter GI:2576361 from [Arabidopsis thaliana]; contains Pfam profile PF01490: Transmembrane amino acid transporter protein	0.013		Os08g03350.1	lysine and histidine specific transporter, putative, expressed	0.016		Q9FSF1	Amino acid permease (Fragment)	0.029
PnFL1-034_I24	At2g46225.1	expressed protein	1e-34		Os01g43420.1	expressed protein	3e-31		Q8S8M5	Expressed protein (Hypothetical protein)	4e-34		At5g12860.1	oxoglutarate/malate translocator, putative similar to 2-oxoglutarate/malate translocator precursor, spinach, SWISSPROT:Q41364	0.33		Os01g11510.1	SRF-type transcription factor family protein	6.2		Q9LXV3	2-oxoglutarate/malate translocator-like protein	1.4
PnFL1-034_K06	At5g03340.1	cell division cycle protein 48, putative / CDC48, putative very strong similarity to SP|P54609 Cell division cycle protein 48 homolog {Arabidopsis thaliana}; contains Pfam profiles PF00004: ATPase AAA family, PF02359: Cell division protein 48 (CDC48) N-terminal domain; supporting cDNA gi|26449351|dbj|AK117125.1|	4e-82		Os10g30580.1	Cell division cycle protein 48 homolog, putative, expressed	1e-83		Q7XE16	Putative endoplasmic reticulum membrane fusion protein	5e-81		At3g09840.1	cell division cycle protein 48 (CDC48A) (CDC48) identical to SP|P54609 Cell division cycle protein 48 homolog {Arabidopsis thaliana}	6e-39		Os03g05730.1	Cell division cycle protein 48 homolog, putative, expressed	5e-41		Q7XE16	Putative endoplasmic reticulum membrane fusion protein	2e-40
PnFL1-034_O23	At1g22440.1	alcohol dehydrogenase, putative similar to alcohol dehydrogenase ADH GI:7705214 from [Lycopersicon esculentum]; contains Pfam zinc-binding dehydrogenase domain PF00107	8e-17		Os11g10510.1	Alcohol dehydrogenase 2, putative, expressed	1e-16		Q43169	Alcohol dehydrogenase (EC 1.1.1.1)	7e-20		At5g24760.2	alcohol dehydrogenase, putative similar to alcohol dehydrogenase from Solanum tuberosum [SP|p14673]; contains Pfam zinc-binding dehydrogenase domain PF00107	2e-12		Os02g42520.4	oxidoreductase, zinc-binding dehydrogenase family protein, expressed	2e-13		Q43169	Alcohol dehydrogenase (EC 1.1.1.1)	6e-16
PnFL1-034_P04	At5g56590.1	glycosyl hydrolase family 17 protein similar to elicitor inducible chitinase Nt-SubE76 GI:11071974 from [Nicotiana tabacum]	3e-40		Os01g53750.1	Glycosyl hydrolases family 17 protein, expressed	1e-44		Q94JH7	P0638D12.12 protein	3e-44		At5g56590.1	glycosyl hydrolase family 17 protein similar to elicitor inducible chitinase Nt-SubE76 GI:11071974 from [Nicotiana tabacum]	8e-17		Os01g53750.1	Glycosyl hydrolases family 17 protein, expressed	2e-16		Q9FJU9	Beta-1,3-glucanase-like protein (AT5g56590/MIK19_3)	3e-16
PnFL1-035_B05	At1g75660.1	5'-3' exoribonuclease (XRN3) identical to XRN3 [Arabidopsis thaliana] gi|11875628|gb|AAG40732	6e-64		Os01g65220.1	5'-3' exoribonuclease, putative, expressed	2e-58		Q9FQ03	XRN3	2e-63		At1g33680.1	KH domain-containing protein similar to FUSE binding protein 2 GB:AAC50892 GI:1575607 from [Homo sapiens]	7e-05		Os01g65220.1	5'-3' exoribonuclease, putative, expressed	4e-07		Q8RV84	Putative 5-3 exoribonuclease	7e-07
PnFL1-035_B13	At5g06220.1	expressed protein	0.58		Os06g10960.1	Galactoside 2-alpha-L-fucosyltransferase, putative	5.9		O65640	Hypothetical protein T19K4.160 (Hypothetical protein At4g36030/T19K4_160) (Hypothetical protein At4g36030)	6.2		At4g30490.1	AFG1-like ATPase family protein contains Pfam profile: PF03969 AFG1-like ATPase	6e-41		Os08g16480.1	ATPase, AFG1 family protein, expressed	1e-37		Q5XET7	At4g28070	1e-44
PnFL1-035_C11	At5g44680.1	methyladenine glycosylase family protein similar to SP|P05100 DNA-3-methyladenine glycosylase I (EC 3.2.2.20) (3-methyladenine-DNA glycosylase I, constitutive) {Escherichia coli}; contains Pfam profile PF03352: Methyladenine glycosylase	2e-06		Os06g17550.1	retrotransposon protein, putative, Ty3-gypsy subclass	2.5		Q9FIZ5	Similarity to DNA-3-methyladenine glycosylase I (Hypothetical protein At5g44680)	7e-06		At3g26730.1	zinc finger (C3HC4-type RING finger) family protein contains Pfam profile: PF00097 zinc finger, C3HC4 type (RING finger)	1.1		Os05g25930.1	hypothetical protein	5.4		Q9S9Y2	F10A2.21 protein	1.5
PnFL1-035_C14	At5g20620.1	polyubiquitin (UBQ4) identical to GI:17677	3e-39		Os06g46770.1	polyubiquitin containing 7 ubiquitin monomers, putative, expressed	7e-39		Q9SNZ1	Ubiquitin	7e-40		At5g20620.1	polyubiquitin (UBQ4) identical to GI:17677	2e-53		Os06g46770.1	polyubiquitin containing 7 ubiquitin monomers, putative, expressed	4e-53		Q9ZRW9	Polyubiquitin	8e-53
PnFL1-035_D13	At1g13700.1	glucosamine/galactosamine-6-phosphate isomerase family protein similar to SP|O95336 6-phosphogluconolactonase (EC 3.1.1.31) (6PGL) {Homo sapiens}; contains Pfam profile PF01182: Glucosamine-6-phosphate isomerase/6-phosphogluconolactonase	1e-35		Os07g41280.1	6-phosphogluconolactonase family protein, expressed	6e-32		Q9LMX8	F21F23.14 protein (At1g13700)	8e-35		At4g14990.1	expressed protein	0.3		Os11g40620.1	hypothetical protein	1.9		Q8S457	163k15.5	0.94
PnFL1-035_G11	At2g44190.1	expressed protein contains Pfam profile: PF04484 family of unknown function (DUF566)	9.8		Os12g32080.1	hypothetical protein	8		No hit	No hit			At5g09810.1	actin 7 (ACT7) / actin 2 identical to SP|P53492 Actin 7 (Actin-2) {Arabidopsis thaliana}	2e-65		Os03g61970.1	Actin-3, putative, expressed	2e-65		Q9XHH1	Actin	4e-66
PnFL1-035_H04	At1g78700.1	brassinosteroid signalling positive regulator-related contains similarity to BZR1 protein [Arabidopsis thaliana] gi|20270971|gb|AAM18490	2e-13		Os01g10610.1	BES1/BZR1 homolog protein 4, putative, expressed	4e-10		Q9ZV88	F9K20.26 protein (At1g78700/F9K20_26)	7e-13		At5g28760.1	hypothetical protein contains Pfam profile PF03384: Drosophila protein of unknown function, DUF287	6		Os02g44440.1	retrotransposon protein, putative, unclassified	1.5		Q653S8	Putative ARIADNE-like protein ARI5	4.5
PnFL1-035_J08	At2g26100.1	galactosyltransferase family protein contains Pfam profile: PF01762 galactosyltransferase	3e-18		Os05g11060.2	galactosyltransferase family protein, putative, expressed	2e-07		Q66GS2	At2g26100	1e-17		At3g26480.1	transducin family protein / WD-40 repeat family protein contains Pfam profile: PF00400 WD domain, G-beta repeat (5 copies, 2 below cutoff); related to LACK protective antigen (GI:13625467) [Leishmania donovani]	5.4		No hit	No hit			No hit	No hit
PnFL1-035_M01	At5g48230.2	acetyl-CoA C-acyltransferase, putative / 3-ketoacyl-CoA thiolase, putative strong similarity to Acetoacetyl-coenzyme A thiolase (E.C. 2.3.1.9) [Raphanus sativus] GI:1542941; contains InterPro accession IPR002155: Thiolase	3e-67		Os09g07830.2	Acetyl-CoA acetyltransferase, cytosolic 1, putative, expressed	2e-64		Q43637	Acetoacetyl-coenzyme A thiolase (EC 2.3.1.9)	1e-67		At5g47720.4	acetyl-CoA C-acyltransferase, putative / 3-ketoacyl-CoA thiolase, putative strong similarity to Acetoacetyl-coenzyme A thiolase (E.C. 2.3.1.9) [Raphanus sativus] GI:1542941; contains InterPro accession IPR002155: Thiolase	2e-24		Os09g07830.2	Acetyl-CoA acetyltransferase, cytosolic 1, putative, expressed	8e-23		Q5XMB8	Cytosolic acetoacetyl-coenzyme A thiolase	7e-26
PnFL1-036_D08	At1g49820.1	5-methylthioribose kinase family contains TIGRfam TIGR01767: 5-methylthioribose kinase profile	3e-35		Os04g57400.2	5-methylthioribose kinase family protein, expressed	2e-32		Q9C6D2	Hypothetical protein F10F5.1 (At1g49820/F10F5_1)	1e-34		At1g49820.1	5-methylthioribose kinase family contains TIGRfam TIGR01767: 5-methylthioribose kinase profile	2e-50		Os04g57410.1	5-methylthioribose kinase family protein	9e-50		Q9C6D2	Hypothetical protein F10F5.1 (At1g49820/F10F5_1)	1e-49
PnFL1-036_E17	At2g44130.1	kelch repeat-containing F-box family protein very low similarity to SP|Q9ER30 Kelch-related protein 1 (Sarcosin) {Rattus norvegicus}; contains Pfam profiles PF01344: Kelch motif, PF00646: F-box domain	2e-09		Os02g35530.1	Kelch motif family protein	6e-09		O80582	Expressed protein (At2g44130/F6E13.26)	6e-09		At5g61820.1	expressed protein MtN19, Medicago truncatula, EMBL:MTY15367	3.9		Os05g01360.1	expressed protein	6.3		Q9SXD6	T3P18.17	5.2
PnFL1-036_F14	At5g60390.1	elongation factor 1-alpha / EF-1-alpha identical to SWISS-PROT:P13905 elongation factor 1-alpha (EF-1-alpha) [Arabidopsis thaliana]	4e-16		Os03g08050.3	Elongation factor 1-alpha, putative, expressed	5e-16		Q9M7E6	Elongation factor 1 alpha	5e-16		At5g60390.1	elongation factor 1-alpha / EF-1-alpha identical to SWISS-PROT:P13905 elongation factor 1-alpha (EF-1-alpha) [Arabidopsis thaliana]	6e-22		Os03g08060.2	Elongation factor 1-alpha, putative, expressed	4e-22		Q9LN13	T6D22.2	6e-26
PnFL1-036_F24	At4g00400.1	phospholipid/glycerol acyltransferase family protein	3e-24		Os02g02340.1	Acyltransferase family protein, expressed	8e-16		Q5XF03	At4g00400	1e-23		At4g00400.1	phospholipid/glycerol acyltransferase family protein	2e-26		Os01g63580.1	Glycerol-3-phosphate acyltransferase 4, putative, expressed	2e-16		Q5XF03	At4g00400	8e-26
PnFL1-036_G09	At3g16200.1	expressed protein	3e-29		Os01g31220.1	expressed protein	4e-10		Q9LU25	Arabidopsis thaliana genomic DNA, chromosome 3, P1 clone: MYA6	1e-28		At3g16200.1	expressed protein	5e-71		Os01g31220.1	expressed protein	9e-71		Q9LU25	Arabidopsis thaliana genomic DNA, chromosome 3, P1 clone: MYA6	2e-70
PnFL1-036_G11	At1g66580.1	60S ribosomal protein L10 (RPL10C) contains Pfam profile: PF00826: Ribosomal L10	5e-58		Os11g11390.1	60S ribosomal protein L10-1, putative, expressed	1e-57		Q9FUN3	QM-like protein	8e-59		At1g14320.1	60S ribosomal protein L10 (RPL10A) / Wilm's tumor suppressor protein-related similar to tumor suppressor GI:575354 from [Oryza sativa]	1e-37		Os11g11390.1	60S ribosomal protein L10-1, putative, expressed	1e-35		Q9FUN3	QM-like protein	9e-40
PnFL1-036_G19	At1g32230.2	WWE domain-containing protein / ceo protein, putative (CEO) contains Pfam domain, PF02825: WWE domain; identical to cDNA for ceo protein (ceo gene) GI:11044956	4e-42		Os10g42710.6	Poly polymerase catalytic domain containing protein, expressed	8e-37		Q9FT85	Ceo protein	1e-41		At1g32230.2	WWE domain-containing protein / ceo protein, putative (CEO) contains Pfam domain, PF02825: WWE domain; identical to cDNA for ceo protein (ceo gene) GI:11044956	1e-09		Os03g63770.5	Poly polymerase catalytic domain containing protein, expressed	1e-10		Q84T80	Putative CEO protein	3e-10
PnFL1-036_I03	At3g05545.1	transcription factor, putative / zinc finger (C3HC4 type RING finger) family protein similar to VIP2 protein [Avena fatua] gi|6996144|emb|CAB75506; contains Pfam domain PF00097: Zinc finger, C3HC4 type (RING finger)	9e-43		Os05g06270.1	VIP2 protein, putative, expressed	4e-36		Q84WW4	Hypothetical protein At3g05545	4e-42		At4g27060.1	expressed protein	2		Os05g06270.2	VIP2 protein, putative, expressed	0.001		Q60F23	Putative transcription factor VIP2	0.002
PnFL1-036_K22	At4g29680.1	type I phosphodiesterase/nucleotide pyrophosphatase family protein similar to SP|P06802 Ectonucleotide pyrophosphatase/phosphodiesterase 1 (Plasma-cell membrane glycoprotein PC-1) [Includes: Alkaline phosphodiesterase I (EC 3.1.4.1); Nucleotide pyrophosphatase (EC 3.6.1.9) {Mus musculus}; contains Pfam profile PF01663: Type I phosphodiesterase / nucleotide pyrophosphatase	1e-32		Os01g10020.1	Type I phosphodiesterase/nucleotide pyrophosphatase family protein, expressed	5e-24		Q9SU83	Nucleotide pyrophosphatase-like protein (EC 3.6.1.9)	5e-32		At4g29680.1	type I phosphodiesterase/nucleotide pyrophosphatase family protein similar to SP|P06802 Ectonucleotide pyrophosphatase/phosphodiesterase 1 (Plasma-cell membrane glycoprotein PC-1) [Includes: Alkaline phosphodiesterase I (EC 3.1.4.1); Nucleotide pyrophosphatase (EC 3.6.1.9) {Mus musculus}; contains Pfam profile PF01663: Type I phosphodiesterase / nucleotide pyrophosphatase	1e-23		Os01g10020.1	Type I phosphodiesterase/nucleotide pyrophosphatase family protein, expressed	6e-23		Q9FS13	Nucleotide pyrophosphatase-like protein	1e-26
PnFL1-036_N06	At3g55430.1	glycosyl hydrolase family 17 protein / beta-1,3-glucanase, putative similar to beta-1,3 glucanase GI:7414433 from [Pisum sativum]; contains Pfam profile PF00332: Glycosyl hydrolases family 17	1e-23		Os07g13580.1	Glucan endo-1,3-beta-glucosidase precursor, putative, expressed	4e-21		Q9AVE5	Endo-1,3-beta-glucanase-like protein (EC 3.2.1.39)	1e-26		At3g55430.1	glycosyl hydrolase family 17 protein / beta-1,3-glucanase, putative similar to beta-1,3 glucanase GI:7414433 from [Pisum sativum]; contains Pfam profile PF00332: Glycosyl hydrolases family 17	2e-23		Os07g13580.1	Glucan endo-1,3-beta-glucosidase precursor, putative, expressed	3e-22		Q9M4A9	Beta-1,3 glucanase precursor (EC 3.2.1.39)	2e-24
PnFL1-037_A03	At5g61970.1	signal recognition particle-related / SRP-related low similarity to Signal recognition particle 68 kDa protein (SRP68) from Homo sapiens SP|Q9UHB9, Canis familiaris SP|Q00004	5e-15		Os08g23360.2	Signal recognition particle 68 kDa protein, putative, expressed	7e-06		Q9FH46	Signal recognition particle 68kD protein-like (Putative signal recognition particle protein)	2e-14		At5g61970.1	signal recognition particle-related / SRP-related low similarity to Signal recognition particle 68 kDa protein (SRP68) from Homo sapiens SP|Q9UHB9, Canis familiaris SP|Q00004	9e-40		Os08g23360.1	Signal recognition particle 68 kDa protein, putative, expressed	2e-33		Q9FH46	Signal recognition particle 68kD protein-like (Putative signal recognition particle protein)	4e-39
PnFL1-037_A20	At1g02500.2	S-adenosylmethionine synthetase 1 (SAM1) identical to S-adenosylmethionine synthetase 1 (Methionine adenosyltransferase 1, AdoMet synthetase 1) [Arabidopsis thaliana] SWISS-PROT:P23686	1e-31		Os01g22010.3	S-adenosylmethionine synthetase 2, putative, expressed	1e-31		Q9AT55	S-adenosyl-L-methionine synthetase (EC 2.5.1.6)	2e-32		At1g30570.1	protein kinase family protein contains protein kinase domain, Pfam:PF00069	8.7		No hit	No hit			Q98S85	Hypothetical protein orf214	6.8
PnFL1-037_B17	At1g72680.1	cinnamyl-alcohol dehydrogenase, putative similar to cinnamyl-alcohol dehydrogenase GB:AAC35846 [Medicago sativa], SP|Q08350 [Picea abies]	1e-25		Os11g40690.1	mannitol dehydrogenase, putative	2e-21		Q9CAI3	Putative cinnamyl-alcohol dehydrogenase; 49641-51171 (Hypothetical protein At1g72680) (Putative alcohol dehydrogenase) (EC 1.1.1.195)	7e-25		At1g72680.1	cinnamyl-alcohol dehydrogenase, putative similar to cinnamyl-alcohol dehydrogenase GB:AAC35846 [Medicago sativa], SP|Q08350 [Picea abies]	9e-22		Os10g11810.3	mannitol dehydrogenase, putative, expressed	2e-18		Q9CAI3	Putative cinnamyl-alcohol dehydrogenase; 49641-51171 (Hypothetical protein At1g72680) (Putative alcohol dehydrogenase) (EC 1.1.1.195)	4e-21
PnFL1-037_C03	At1g13320.1	serine/threonine protein phosphatase 2A (PP2A) 65 kDa regulatory subunit, putative similar to protein phosphatase 2A 65 kDa regulatory subunit GI:683502 from [Arabidopsis thaliana]	4e-56		Os09g07510.3	Serine/threonine protein phosphatase 2A, 65 kDa regulatory subunit A,alpha isoform, putative, expressed	8e-56		Q8L7J9	Protein phosphatase 2A regulatory A subunit (Fragment)	6e-56		At3g26855.1	hypothetical protein	3.4		Os04g30310.1	hypothetical protein	2.5		Q7XV74	OSJNBb0076A22.11 protein	4.7
PnFL1-037_D07	At4g14360.1	dehydration-responsive protein-related similar to early-responsive to dehydration stress ERD3 protein [Arabidopsis thaliana] GI:15320410; contains Pfam profile PF03141: Putative methyltransferase	3e-85		Os10g33720.3	dehydration-responsive protein, putative, expressed	6e-82		Q93YV7	Putative ankyrin protein	1e-84		At4g14360.1	dehydration-responsive protein-related similar to early-responsive to dehydration stress ERD3 protein [Arabidopsis thaliana] GI:15320410; contains Pfam profile PF03141: Putative methyltransferase	2e-65		Os10g33720.3	dehydration-responsive protein, putative, expressed	1e-61		Q93YV7	Putative ankyrin protein	7e-65
PnFL1-037_E05	At3g57480.1	zinc finger (C2H2 type, AN1-like) family protein contains Pfam domain, PF00096: Zinc finger, C2H2 type; contains Pfam domain, PF01428: AN1-like Zinc finger	4e-80		Os07g38240.1	Zinc finger protein, putative, expressed	9e-78		Q5NDD4	Putative zinc finger protein	5e-82		At2g41835.1	zinc finger (C2H2 type, AN1-like) family protein contains Pfam domain, PF00096: Zinc finger, C2H2 type; contains Pfam domain, PF01428: AN1-like Zinc finger	1e-17		Os07g38240.1	Zinc finger protein, putative, expressed	2e-14		Q5NDD4	Putative zinc finger protein	2e-20
PnFL1-037_F16	At3g59300.1	expressed protein hypothetical protein T2J13.20 - Arabidopsis thaliana, PIR:T46116	6e-31		Os01g67370.2	pentatricopeptide, putative, expressed	1e-24		Q9LX41	Hypothetical protein F25L23_160	2e-30		At3g59300.1	expressed protein hypothetical protein T2J13.20 - Arabidopsis thaliana, PIR:T46116	8e-41		Os01g67370.1	pentatricopeptide, putative, expressed	9e-23		Q949V7	Hypothetical protein At3g59300	3e-40
PnFL1-037_G15	At2g01970.1	endomembrane protein 70, putative	5e-74		Os03g13380.1	Endomembrane protein 70 containing protein, expressed	2e-71		Q9ZPS7	Putative endosomal protein (At2g01970/F14H20.4)	2e-73		At2g01970.1	endomembrane protein 70, putative	3e-26		Os03g13380.1	Endomembrane protein 70 containing protein, expressed	1e-24		Q9SP31	Putative multispanning membrane protein (Fragment)	2e-26
PnFL1-037_J10	At5g02490.1	heat shock cognate 70 kDa protein 2 (HSC70-2) (HSP70-2) identical to SP|P22954 Heat shock cognate 70 kDa protein 2 (Hsc70.2) {Arabidopsis thaliana}	2e-20		Os11g47760.3	Heat shock cognate 70 kDa protein, putative, expressed	5e-20		Q9ZSL3	Heat shock protein (Fragment)	7e-20		At3g12580.1	heat shock protein 70, putative / HSP70, putative strong similarity to heat shock protein GI:425194 [Spinacia oleracea]	7e-51		Os11g47760.4	Heat shock cognate 70 kDa protein, putative, expressed	4e-52		Q9ZWP3	Heat shock protein 70 cognate (Fragment)	4e-53
PnFL1-037_M22	At5g12370.1	exocyst complex component Sec10-related low similarity to SP|O00471 Exocyst complex component Sec10 (hSec10) {Homo sapiens}	1e-37		Os12g13590.2	Exocyst complex component Sec10, putative, expressed	4e-36		Q6R517	Expressed protein (Fragment)	2e-09		At4g11720.1	hypothetical protein	0.28		Os08g24952.1	expressed protein	4.2		Q9T0D9	Hypothetical protein AT4g11720	1.2
PnFL1-037_N24	At3g02420.1	expressed protein	1e-26		Os01g42010.1	expressed protein	4e-25		Q9M898	F16B3.5 protein (AT3g02420/F16B3_5) (Hypothetical protein)	6e-26		At3g02420.1	expressed protein	4e-12		Os01g42010.2	expressed protein	4e-14		Q5ZDA3	Membrane protein-like	8e-14
PnFL1-037_O14	At5g55050.1	GDSL-motif lipase/hydrolase family protein similar to family II lipases EXL3 GI:15054386, EXL1 GI:15054382, EXL2 GI:15054384 from [Arabidopsis thaliana]; contains Pfam profile PF00657: GDSL-like Lipase/Acylhydrolase	1e-40		Os03g38390.1	GDSL-like Lipase/Acylhydrolase family protein, expressed	1e-29		Q9FIA1	Putative GDSL-motif lipase/hydrolase	4e-40		At5g55050.1	GDSL-motif lipase/hydrolase family protein similar to family II lipases EXL3 GI:15054386, EXL1 GI:15054382, EXL2 GI:15054384 from [Arabidopsis thaliana]; contains Pfam profile PF00657: GDSL-like Lipase/Acylhydrolase	3e-28		Os03g38470.1	GDSL-like Lipase/Acylhydrolase family protein, expressed	6e-25		Q9AYM7	CPRD47 protein	6e-35
PnFL1-038_A02	At2g44480.1	glycosyl hydrolase family 1 protein contains Pfam PF00232 : Glycosyl hydrolase family 1 domain; TIGRFAM TIGR01233: 6-phospho-beta-galactosidase; similar to amygdalin hydrolase isoform AH I precursor (GI:16757966) [Prunus serotina]	1e-67		Os04g39880.1	Non-cyanogenic beta-glucosidase precursor, putative, expressed	8e-66		Q9XJ67	Beta-glucosidase precursor	1e-73		At2g44480.1	glycosyl hydrolase family 1 protein contains Pfam PF00232 : Glycosyl hydrolase family 1 domain; TIGRFAM TIGR01233: 6-phospho-beta-galactosidase; similar to amygdalin hydrolase isoform AH I precursor (GI:16757966) [Prunus serotina]	1e-35		Os04g39880.2	Non-cyanogenic beta-glucosidase precursor, putative, expressed	4e-39		Q945G7	Amygdalin hydrolase isoform AH I (EC 3.2.1.117) (Fragment)	2e-40
PnFL1-038_A20	At4g32010.1	transcriptional factor B3 family protein low similarity to FUSCA3 [Arabidopsis thaliana] GI:3582518, VIVIPAROUS1 protein [Triticum aestivum] GI:7801376; contains Pfam profile PF02362: B3 DNA binding domain	1e-52		Os07g48200.2	B3 DNA binding domain containing protein, expressed	1e-51		Q6Z3U3	VP1/ABI3 family regulatory protein-like	2e-51		At4g32010.1	transcriptional factor B3 family protein low similarity to FUSCA3 [Arabidopsis thaliana] GI:3582518, VIVIPAROUS1 protein [Triticum aestivum] GI:7801376; contains Pfam profile PF02362: B3 DNA binding domain	0.005		Os07g48200.1	B3 DNA binding domain containing protein, expressed	8e-09		Q5QET6	Auxin-induced putative B3 domain-containing DNA-binding protein (Fragment)	5e-11
PnFL1-038_B04	At5g26210.1	PHD finger family protein contains Pfam domain, PF00628: PHD-finger	5e-42		Os07g41740.1	PHD finger family protein, putative, expressed	4e-42		Q94LL0	Putative nucleic acid binding protein	7e-42		At5g20510.1	PHD finger family protein contains Pfam domain, PF00628: PHD-finger	2e-31		Os07g41740.1	PHD finger family protein, putative, expressed	9e-29		Q5XEM9	At5g20510	8e-31
PnFL1-038_B11	At2g38670.1	ethanolamine-phosphate cytidylyltransferase, putative / phosphorylethanolamine transferase, putative / CTP:phosphoethanolamine cytidylyltransferase, putative similar to SP|Q99447 Ethanolamine-phosphate cytidylyltransferase (EC 2.7.7.14) {Homo sapiens}; contains Pfam profile PF01467: Cytidylyltransferase	7e-08		Os10g24810.1	Cytidylyltransferase family protein, expressed	4e-17		Q9AYG1	Putative phospholipid cytidylyltransferase	2e-16		At2g38670.1	ethanolamine-phosphate cytidylyltransferase, putative / phosphorylethanolamine transferase, putative / CTP:phosphoethanolamine cytidylyltransferase, putative similar to SP|Q99447 Ethanolamine-phosphate cytidylyltransferase (EC 2.7.7.14) {Homo sapiens}; contains Pfam profile PF01467: Cytidylyltransferase	3e-24		Os12g02820.1	Cytidylyltransferase family protein, expressed	3e-25		Q6Z918	Putative phosphoethanolamine cytidylyltransferase	2e-24
PnFL1-038_D09	At4g13510.1	ammonium transporter 1, member 1 (AMT1.1) identical to SP|P54144 High affinity ammonium transporter (AtAMT1;1) {Arabidopsis thaliana}	1e-35		Os02g40730.1	Ammonium transporter 1, member 2, putative, expressed	5e-33		Q9FVI4	Putative ammonium transporter AMT1;1	8e-47		At1g64780.1	ammonium transporter 1, member 2 (AMT1.2) nearly identical to SP|Q9ZPJ8 Ammonium transporter 1, member 2 (AtAMT1;2) {Arabidopsis thaliana}	3e-26		Os04g43070.1	Ammonium transporter 1, member 2, putative, expressed	5e-25		Q9FSH3	Ammonium transporter (AMT1.1)	3e-26
PnFL1-038_E02	At2g47115.1	expressed protein	2e-09		Os02g03790.1	expressed protein	0.0007		Q8S8R0	Predicted protein	1e-08		At2g47115.1	expressed protein	2e-54		Os07g46430.2	expressed protein	4e-39		Q8S8R0	Predicted protein	7e-54
PnFL1-038_E13	At1g10020.1	expressed protein	1e-60		Os07g04150.1	expressed protein	3e-43		O80593	T27I1.4 protein (At1g10020)	5e-60		At1g10020.1	expressed protein	6e-29		Os07g04150.1	expressed protein	5e-23		O80593	T27I1.4 protein (At1g10020)	3e-28
PnFL1-038_F14	At1g12910.1	flower pigmentation protein (AN11) contains 3 WD-40 repeats (PF00400); identical to GB:AAC18912 from [Arabidopsis thaliana] (Genes Dev. 11 (11), 1422-1434 (1997))	2e-60		Os02g32430.1	WD40 repeat protein, putative, expressed	7e-37		Q9LPV9	F13K23.16 protein (WD repeat protein ATAN11)	6e-60		At1g12910.1	flower pigmentation protein (AN11) contains 3 WD-40 repeats (PF00400); identical to GB:AAC18912 from [Arabidopsis thaliana] (Genes Dev. 11 (11), 1422-1434 (1997))	1e-105		Os02g32430.1	WD40 repeat protein, putative, expressed	5e-94		Q8L4X6	WD-repeat protein GhTTG2	1e-107
PnFL1-038_F23	At3g21220.1	mitogen-activated protein kinase kinase (MAPKK), putative (MKK5) identical to GB:BAA28831 from [Arabidopsis thaliana]; mitogen-activated protein kinase kinase (MAPKK) family, PMID:12119167	3e-15		Os02g54600.1	Protein kinase domain containing protein, expressed	6e-13		Q9AXI8	Mitogen-activated protein kinase 2	4e-17		At1g51660.1	mitogen-activated protein kinase kinase (MAPKK), putative (MKK4) identical to MAP kinase kinase 4 [Arabidopsis thaliana] gi|3219271|dbj|BAA28830 gi_13265419	2e-55		Os06g09180.1	Protein kinase domain containing protein, expressed	6e-48		Q7XAC9	Mitogen-activated protein kinase kinase	1e-57
PnFL1-038_H19	At1g16190.1	DNA repair protein RAD23, putative similar to DNA repair by nucleotide excision (NER) RAD23 protein, isoform II GI:1914685 from [Daucus carota]	2e-48		Os02g08300.2	DNA repair protein RAD23, putative, expressed	1e-37		O03991	RAD23 protein, isoform II	1e-44		At1g79650.2	DNA repair protein RAD23, putative similar to DNA repair by nucleotide excision (NER) RAD23 protein, isoform II GI:1914685 from [Daucus carota]; contains Pfam profiles PF00240: Ubiquitin family, PF00627: UBA/TS-N domain	2e-55		Os02g08300.2	DNA repair protein RAD23, putative, expressed	1e-48		O03991	RAD23 protein, isoform II	1e-53
PnFL1-038_M12	At3g61430.1	plasma membrane intrinsic protein 1A (PIP1A) / aquaporin PIP1.1 (PIP1.1) (AQ1) identical to plasma membrane intrinsic protein 1A SP:P43285 from [Arabidopsis thaliana]	6e-06		Os02g44630.1	Aquaporin RWC3, putative, expressed	7e-07		Q84RL8	Plasma membrane intrinsic protein	8e-08		At4g23400.1	major intrinsic family protein / MIP family protein contains Pfam profile: MIP PF00230	1e-30		Os02g44630.3	Aquaporin RWC3, putative, expressed	3e-29		Q70AP4	Aquaporin	1e-30
PnFL1-038_M24	At5g60700.1	glycosyltransferase family protein 2 contains Pfam profile PF00535: glycosyl transferase, group 2 family protein	3e-66		Os02g56260.1	hypothetical protein	3e-55		Q9FF50	Arabidopsis thaliana genomic DNA, chromosome 5, P1 clone:MUP24	1e-65		No data	No data			No data	No data			No data	No data
PnFL1-039_E10	At3g66654.3	peptidyl-prolyl cis-trans isomerase cyclophilin-type family protein contains Pfam domain, PF00160: peptidyl-prolyl cis-trans isomerase, cyclophilin-type	3e-37		Os07g29390.2	peptidyl-prolyl cis-trans isomerase, cyclophilin-type family protein, expressed	5e-26		Q9C835	Hypothetical protein T8E24.14 (Hypothetical protein At3g66654/T8E24_14) (Hypothetical protein At3g66654) (Single domain cyclophilin type peptidyl-prolyl cis-trans isomerase)	1e-36		At3g66654.3	peptidyl-prolyl cis-trans isomerase cyclophilin-type family protein contains Pfam domain, PF00160: peptidyl-prolyl cis-trans isomerase, cyclophilin-type	3e-17		Os07g29390.2	peptidyl-prolyl cis-trans isomerase, cyclophilin-type family protein, expressed	2e-15		Q9C835	Hypothetical protein T8E24.14 (Hypothetical protein At3g66654/T8E24_14) (Hypothetical protein At3g66654) (Single domain cyclophilin type peptidyl-prolyl cis-trans isomerase)	1e-16
PnFL1-039_F13	At1g04140.2	transducin family protein / WD-40 repeat family protein contains 4 WD-40 repeats (PF00400); similar to neural cell adhesion molecule 2, large isoform precursor gb|M76710 from Xenopus laevis, and beta transducin from S. cerevisiae gb|Q05946. ESTs gb|N65081 gb|Z30910, gb|Z34190, gb|Z34611, gb|R30101, gb|H36304, and gb|N65606 come from	5e-09		Os08g16240.1	retrotransposon protein, putative, unclassified	0.72		Q94C94	Hypothetical protein At1g04140	3e-08		At1g04140.1	transducin family protein / WD-40 repeat family protein contains 4 WD-40 repeats (PF00400); similar to neural cell adhesion molecule 2, large isoform precursor gb|M76710 from Xenopus laevis, and beta transducin from S. cerevisiae gb|Q05946. ESTs gb|N65081 gb|Z30910, gb|Z34190, gb|Z34611, gb|R30101, gb|H36304, and gb|N65606 come from	2e-23		Os02g18820.2	transducin family protein, putative, expressed	4e-23		Q94C94	Hypothetical protein At1g04140	7e-23
PnFL1-039_F14	At3g27240.1	cytochrome c1, putative cytochrome c1, heme protein, mitochondrial precursor (Clone PC13III) [Solanum tuberosum] SWISS-PROT:P25076	2e-09		Os05g23620.4	Cytochrome c1, heme protein, mitochondrial precursor, putative, expressed	0.32		Q42065	Cytochrome C1 heme protein precur. (Fragment)	2e-09		At5g40810.1	cytochrome c1, putative cytochrome c1, heme protein, mitochondrial precursor (Clone PC13III) [Solanum tuberosum] SWISS-PROT:P25076	2e-21		Os05g23620.3	Cytochrome c1, heme protein, mitochondrial precursor, putative, expressed	5e-20		Q9FKS5	Cytochrome c1	6e-21
PnFL1-039_K13	At1g66860.1	expressed protein similar to Hypothetical protein RP404. (Swiss-Prot:Q9ZDC7) [Rickettsia prowazekii]; similar to Hypothetical protein yvdE homolog (Fragment) (Swiss-Prot:P22347) [Lactococcus lactis]	6e-59		Os01g04620.1	expressed protein	6e-59		Q5ZC52	Hypothetical protein P0443D08.44	1e-58		At5g38200.1	expressed protein	2e-45		Os01g04620.1	expressed protein	1e-41		Q93Z85	AT5g38200/MXA21_90	8e-45
PnFL1-040_C02	At4g09670.1	oxidoreductase family protein similar to AX110P [Daucus carota] GI:285739; contains Pfam profiles PF01408: Oxidoreductase family NAD-binding Rossmann fold, PF02894: Oxidoreductase family C-terminal alpha/beta domain	2e-53		Os10g26390.1	Oxidoreductase family, NAD-binding Rossmann fold containing protein, expressed	2e-32		Q9SZ83	AX110P-like protein	8e-53		At4g09670.1	oxidoreductase family protein similar to AX110P [Daucus carota] GI:285739; contains Pfam profiles PF01408: Oxidoreductase family NAD-binding Rossmann fold, PF02894: Oxidoreductase family C-terminal alpha/beta domain	1e-37		Os10g26400.1	oxidoreductase, putative, expressed	1e-19		Q9SZ83	AX110P-like protein	4e-37
PnFL1-040_C03	At3g23310.1	protein kinase, putative contains protein kinase domain, Pfam:PF00069	5e-95		Os10g33640.1	Protein kinase domain containing protein, expressed	2e-81		Q9LW66	Protein kinase (Hypothetical protein At3g23310)	2e-94		At1g10280.1	expressed protein contains Pfam profile PF03267: Arabidopsis protein of unknown function, DUF266	0.54		Os03g55620.1	Serine/threonine-protein kinase 12, putative, expressed	3.3		Q9SY70	F14N23.16	2
PnFL1-040_E02	At3g19950.1	zinc finger (C3HC4-type RING finger) family protein contains Pfam domain, PF00097: Zinc finger, C3HC4 type (RING finger)	3e-42		Os10g34590.1	Zinc finger, C3HC4 type family protein, expressed	2e-31		Q9LT14	Arabidopsis thaliana genomic DNA, chromosome 3, P1 clone: MPN9	1e-41		No hit	No hit			Os03g21100.1	transposon protein, putative, CACTA, En/Spm sub-class	8.4		No hit	No hit
PnFL1-040_E08	At1g34360.1	translation initiation factor 3 (IF-3) family protein low similarity to Translation initiation factor IF-3 from [subsp. Schizaphis graminum] {Buchnera aphidicola} SP|P46243, {Salmonella typhimurium} SP|P33321; contains Pfam profiles PF05198: Translation initiation factor IF-3 N-terminal domain, PF00707: Translation initiation factor IF-3 C-terminal domain	2e-33		Os02g01110.1	Translation initiation factor IF-3, N-terminal domain containing protein, expressed	1e-29		Q6NLP2	At1g34360	7e-33		At3g13150.1	pentatricopeptide (PPR) repeat-containing protein contains Pfam profile PF01535: PPR repeat	0.85		Os04g59310.1	MAP3K-like protein kinase, putative, expressed	2.5		Q9LK58	Arabidopsis thaliana genomic DNA, chromosome 3, P1 clone:MJG19	3.7
PnFL1-040_F05	At5g52070.1	agenet domain-containing protein contains Pfam PF05641: Agenet domain	5e-28		Os05g04860.1	Agenet domain containing protein, expressed	4e-22		Q8RXR3	Hypothetical protein At5g52070	2e-27		At5g52070.1	agenet domain-containing protein contains Pfam PF05641: Agenet domain	0.002		Os11g03720.1	expressed protein	4.9		Q9FJ85	Arabidopsis thaliana genomic DNA, chromosome 5, P1 clone:MSG15	0.007
PnFL1-040_G23	At2g39800.2	delta 1-pyrroline-5-carboxylate synthetase A / P5CS A (P5CS1) identical to SP:P54887:P5C1_ARATH	1e-58		Os05g38150.2	Delta 1-pyrroline-5-carboxylate synthetase, putative, expressed	4e-55		Q6RUF7	Delta-pyrroline-5-carboxylate synthetase (EC 2.7.2.11)	2e-63		No data	No data			No data	No data			No data	No data
PnFL1-040_H08	At1g63160.1	replication factor C 40 kDa, putative similar to SWISS-PROT:Q9WUK4 activator 1 40 kDa subunit (Replication factor C 40 kDa subunit, A1 40 kDa subunit, RF-C 40 kDa subunit, RFC40) [Mus musculus]	3e-88		Os04g48060.1	Activator 1 40 kDa subunit, putative, expressed	8e-88		Q948P2	Replication factor C 40kDa subunit	2e-89		At3g24000.1	pentatricopeptide (PPR) repeat-containing protein contains Pfam profile PF01535: PPR repeat	1.1		Os06g41750.1	TPR Domain containing protein, expressed	2.1		Q69XV2	Putative HOBBIT	4.6
PnFL1-040_K07	At2g21130.1	peptidyl-prolyl cis-trans isomerase / cyclophilin (CYP2) / rotamase identical to cyclophilin [Arabidopsis thaliana] gi|2443757|gb|AAB71402; similar to peptidyl-prolyl cis-trans isomerase, PPIase (cyclophilin, cyclosporin A-binding protein) [Arabidopsis thaliana] SWISS-PROT:P34790	2e-75		Os02g02890.1	Peptidyl-prolyl cis-trans isomerase, putative, expressed	4e-71		Q96416	Cyclophylin	4e-80		At4g38080.1	hydroxyproline-rich glycoprotein family protein contains proline-rich extensin domains, INTERPRO:IPR002965; Common family member: At2g22510 [Arabidopsis thaliana]	7.5		Os06g28920.1	retrotransposon protein, putative, Ty3-gypsy subclass	2		Q7XJZ3	OSJNBa0034E24.18 protein	6.5
PnFL1-040_K13	At4g26850.1	expressed protein	3e-66		Os12g08810.1	VTC2, putative, expressed	2e-53		Q940B4	Hypothetical protein At4g26850	1e-65		At5g50780.1	ATP-binding region, ATPase-like domain-containing protein low similarity to microrchidia [Homo sapiens] GI:5410257; contains Pfam profile PF02518: ATPase, histidine kinase-, DNA gyrase B-, and HSP90-like domain protein	2.3		No hit	No hit			Q9FGW3	Arabidopsis thaliana genomic DNA, chromosome 5, P1 clone:MFB16	9.1
PnFL1-040_P03	At5g63830.1	zinc finger (HIT type) family protein contains Pfam profile: PF04438 HIT zinc finger	8e-21		Os10g37640.1	HIT zinc finger family protein, expressed	2e-41		Q9FN06	Arabidopsis thaliana genomic DNA, chromosome 5, P1 clone:MGI19	2e-46		At5g63830.1	zinc finger (HIT type) family protein contains Pfam profile: PF04438 HIT zinc finger	2e-31		Os10g37640.1	HIT zinc finger family protein, expressed	1e-38		Q9FN06	Arabidopsis thaliana genomic DNA, chromosome 5, P1 clone:MGI19	7e-31
PnFL1-041_F04	At4g00150.1	scarecrow-like transcription factor 6 (SCL6)	0.0004		Os08g11110.1	retrotransposon protein, putative, Ty3-gypsy subclass	1.6		O81316	F6N15.20 protein (Scarecrow-like 6) (SCL6) (AT4g00150/F6N15_20)	0.002		At3g60630.1	scarecrow transcription factor family protein scarecrow-like 6, Arabidopsis thaliana, EMBL:AF036303	8e-24		Os02g44360.1	GRAS family transcription factor containing protein, expressed	2e-15		Q9M000	Putative scarecrow protein	3e-23
PnFL1-041_G11	At2g01320.4	ABC transporter family protein	2e-64		Os01g03144.1	ABC-2 type transporter family protein, expressed	2e-57		Q9ZU35	Putative membrane transporter	6e-64		At2g01320.2	ABC transporter family protein	0.0001		Os01g03144.1	ABC-2 type transporter family protein, expressed	0.008		Q9ASR9	At2g01320/F10A8.20	0.0001
PnFL1-041_H07	At2g44410.1	expressed protein	2e-26		Os01g61420.1	Zinc finger, C3HC4 type family protein, expressed	2e-22		Q6NLR3	At2g44410	8e-26		At3g55470.1	C2 domain-containing protein similar to phloem protein GI:4164539 from [Cucurbita maxima]	5		Os03g33570.1	Calcineurin B-like protein 8, putative	0.46		Q7XKB3	OSJNBa0064G10.18 protein	2.5
PnFL1-041_H23	At5g62700.1	tubulin beta-2/beta-3 chain (TUB3) nearly identical to SP|P29512 Tubulin beta-2/beta-3 chain {Arabidopsis thaliana}	5e-55		Os06g46000.2	Tubulin beta-3 chain, putative, expressed	1e-54		Q9AY74	Beta-tubulin	2e-54		At5g62700.1	tubulin beta-2/beta-3 chain (TUB3) nearly identical to SP|P29512 Tubulin beta-2/beta-3 chain {Arabidopsis thaliana}	1e-42		Os03g01530.1	Tubulin beta-2 chain, putative, expressed	3e-42		Q9STD1	Beta-tubulin	6e-42
PnFL1-041_I18	At2g26570.1	expressed protein contains Pfam profile PF05701: Plant protein of unknown function (DUF827); weak similarity to merozoite surface protein 3 alpha (GI:27596802) [Plasmodium vivax]	1e-19		Os07g42700.4	Paramyosin, putative, expressed	7e-09		O48724	Hypothetical protein At2g26570	6e-19		No data	No data			No data	No data			No data	No data
PnFL1-041_I23	At2g25490.1	F-box family protein (FBL6) contains similarity to grr1 GI:2407790 from [Glycine max]	2e-36		Os06g40360.2	Leucine Rich Repeat family protein, expressed	7e-30		O22512	Grr1	1e-44		At1g49120.1	AP2 domain-containing transcription factor, putative similar to ethylene-responsive element binding factor GI:8809573 from [Nicotiana sylvestris]	1.7		Os10g30910.1	transmembrane protein, putative, expressed	0.35		Q7XDY6	Hypothetical protein	0.65
PnFL1-041_K23	At3g15010.2	RNA recognition motif (RRM)-containing protein similar to UBP1 interacting protein 1a [Arabidopsis thaliana] GI:19574236; contains Pfam profile: PF00076 RNA recognition motif. (a.k.a. RRM, RBD, or RNP domain)	3e-09		Os01g42820.1	RNA recognition motif family protein, expressed	0.017		Q9LKA4	Similarity to RNA-binding protein (Putative RNA-binding protein)	2e-08		At3g24650.1	abscisic acid-insensitive protein 3 (ABI3) identical to abscisic acid-insensitive protein 3 GI:16146 SP:Q01593 from [Arabidopsis thaliana], (Plant Cell 4 (10), 1251-1261 (1992))	2.6		Os04g34170.3	transposon protein, putative, CACTA, En/Spm sub-class, expressed	0.69		Q7XQY2	OSJNBb0108J11.9 protein	1.3
PnFL1-041_L02	At4g23510.1	disease resistance protein (TIR class), putative domain signature TIR exists, suggestive of a disease resistance protein.	1.8		No hit	No hit			Q84R28	Hypothetical protein OSJNBb0016H12.11	1.4		At3g08640.1	alphavirus core protein family contains Pfam profile: PF00944 alphavirus core protein	1e-35		Os01g59740.1	expressed protein	9e-31		Q9C9Z2	Hypothetical protein F17O14.11 (Hypothetical protein At3g08640)	6e-35
PnFL1-041_L09	At4g01810.1	protein transport protein-related related to Sec23 protein [Homo sapiens] gi|1296664|emb|CAA65774	2e-66		Os01g21850.2	protein transport protein, putative, expressed	3e-61		Q9SYI1	Hypothetical protein T7B11.7 (Hypothetical protein AT4g01810)	9e-66		At4g01810.1	protein transport protein-related related to Sec23 protein [Homo sapiens] gi|1296664|emb|CAA65774	7e-45		Os01g21850.1	protein transport protein, putative, expressed	4e-44		Q94C84	Hypothetical protein At4g01810	3e-44
PnFL1-041_L12	At1g75560.1	zinc knuckle (CCHC-type) family protein contains Pfam domain, PF00098: Zinc knuckle	1e-27		Os10g39820.1	Zinc knuckle family protein, expressed	1e-29		Q9AV38	Putative zinc finger protein	2e-29		No data	No data			No data	No data			No data	No data
PnFL1-041_L18	At1g56190.1	phosphoglycerate kinase, putative similar to SP|P41758 Phosphoglycerate kinase, chloroplast precursor (EC 2.7.2.3) {Chlamydomonas reinhardtii}; contains Pfam profile PF00162: phosphoglycerate kinase	1e-73		Os05g41640.2	Phosphoglycerate kinase, chloroplast precursor, putative, expressed	1e-69		O82160	Chloroplast phosphoglycerate kinase	3e-76		At1g79550.2	phosphoglycerate kinase, putative similar to SP|P41758 Phosphoglycerate kinase, chloroplast precursor (EC 2.7.2.3) {Chlamydomonas reinhardtii}; contains Pfam profile PF00162: phosphoglycerate kinase	2e-70		Os05g41640.2	Phosphoglycerate kinase, chloroplast precursor, putative, expressed	2e-70		O82160	Chloroplast phosphoglycerate kinase	5e-80
PnFL1-041_P11	At1g75660.1	5'-3' exoribonuclease (XRN3) identical to XRN3 [Arabidopsis thaliana] gi|11875628|gb|AAG40732	1e-38		Os01g65220.1	5'-3' exoribonuclease, putative, expressed	4e-36		Q9FQ03	XRN3	6e-38		At1g33680.1	KH domain-containing protein similar to FUSE binding protein 2 GB:AAC50892 GI:1575607 from [Homo sapiens]	7e-05		Os01g65220.1	5'-3' exoribonuclease, putative, expressed	4e-06		Q8RV84	Putative 5-3 exoribonuclease	7e-06
PnFL1-041_P12	At4g26250.1	galactinol synthase, putative similar to galactinol synthase, isoform GolS-1 [Ajuga reptans] GI:5608497; contains Pfam profile: PF01501 glycosyl transferase family 8	4e-07		Os07g48830.1	galactinol synthase 3, putative, expressed	5e-08		Q7XYY1	Galactinol synthase 3	6e-08		At1g56600.1	galactinol synthase, putative similar to galactinol synthase, isoform GolS-1 GI:5608497 from [Ajuga reptans]	1e-80		Os07g48830.1	galactinol synthase 3, putative, expressed	1e-69		Q9FXB2	Galactinol synthase (At1g56600/F25P12_16)	4e-80
PnFL1-042_A14	At5g59520.1	zinc transporter (ZIP2) identical to zinc transporter ZIP2 [Arabidopsis thaliana] gi|3252868|gb|AAC24198; member of the Zinc (Zn2+)-Iron (Fe2+) permease (ZIP) family, PMID:11500563	4.3		No hit	No hit			Q9AWG7	Zinc transporter	3.5		At1g55910.1	metal transporter, putative (ZIP11) similar to putative zinc transporter ZIP2 [Arabidopsis thaliana] gi|3252868|gb|AAC24198; member of the Zinc (Zn2+)-Iron (Fe2+) permease (ZIP) family, PMID:11500563	2e-18		Os03g29850.1	zinc transporter, putative, expressed	2e-18		Q6VM15	Metal transport protein	3e-19
PnFL1-042_C20	At2g01480.1	expressed protein contains Pfam PF03138: Plant protein family. The function of this family of plant proteins is unknown; previously annotated as 'axi 1 protein from Nicotiana tabacum -related' based on similarity to axi 1 protein (GB:X80301) (GI:559920) from [Nicotiana tabacum], which, due to scienitific fraud was retracted. Retraction in: Schell J. EMBO J 1999 May 17;18(10):2908. PMID:10400497.	0.095		Os12g17090.1	NB-ARC domain containing protein, expressed	8.5		Q9ZVF7	Similar to axi 1 protein	0.37		At2g01480.1	expressed protein contains Pfam PF03138: Plant protein family. The function of this family of plant proteins is unknown; previously annotated as 'axi 1 protein from Nicotiana tabacum -related' based on similarity to axi 1 protein (GB:X80301) (GI:559920) from [Nicotiana tabacum], which, due to scienitific fraud was retracted. Retraction in: Schell J. EMBO J 1999 May 17;18(10):2908. PMID:10400497.	1e-26		Os01g62390.1	Growth regulator protein, putative, expressed	5e-24		Q9ZVF7	Similar to axi 1 protein	5e-26
PnFL1-042_C22	At3g55730.1	myb family transcription factor (MYB109) contains Pfam profile: PF00249 myb-like DNA-binding domain	0.26		Os06g40870.1	expressed protein	5.9		Q9LDW5	MYB transcription factor-like protein (Putative transcription factor MYB109)	0.96		At2g25220.1	protein kinase family protein contains protein kinase domain, Pfam:PF00069	8e-34		Os05g25540.1	Protein kinase domain containing protein, expressed	1e-34		Q5W6F7	Hypothetical protein OSJNBb0006B22.5 (Hypothetical protein OSJNBb0059K16.12)	2e-34
PnFL1-042_F08	At4g13510.1	ammonium transporter 1, member 1 (AMT1.1) identical to SP|P54144 High affinity ammonium transporter (AtAMT1;1) {Arabidopsis thaliana}	2e-55		Os04g43070.1	Ammonium transporter 1, member 2, putative, expressed	1e-56		Q6F5D8	Putative ammonium transporter	2e-58		At1g64780.1	ammonium transporter 1, member 2 (AMT1.2) nearly identical to SP|Q9ZPJ8 Ammonium transporter 1, member 2 (AtAMT1;2) {Arabidopsis thaliana}	3e-13		Os04g43070.1	Ammonium transporter 1, member 2, putative, expressed	3e-13		Q9FVI4	Putative ammonium transporter AMT1;1	7e-14
PnFL1-043_G06	At4g36710.1	scarecrow transcription factor family protein	2e-05		Os06g07080.1	Pre-mRNA processing splicing factor 8, putative, expressed	0.067		Q9FYW2	BAC19.14	4e-18		At4g36710.1	scarecrow transcription factor family protein	4e-42		Os02g44360.1	GRAS family transcription factor containing protein, expressed	9e-24		Q8GX15	Ap2 SCARECROW-like protein	4e-42
PnFL1-043_G10	At5g60390.1	elongation factor 1-alpha / EF-1-alpha identical to SWISS-PROT:P13905 elongation factor 1-alpha (EF-1-alpha) [Arabidopsis thaliana]	4e-28		Os03g08060.2	Elongation factor 1-alpha, putative, expressed	9e-28		Q9ZRP9	Elongation factor 1 alpha subunit	1e-27		At5g60390.1	elongation factor 1-alpha / EF-1-alpha identical to SWISS-PROT:P13905 elongation factor 1-alpha (EF-1-alpha) [Arabidopsis thaliana]	2e-32		Os03g08060.2	Elongation factor 1-alpha, putative, expressed	2e-32		Q9LN13	T6D22.2	5e-36
PnFL1-043_H18	At5g60390.1	elongation factor 1-alpha / EF-1-alpha identical to SWISS-PROT:P13905 elongation factor 1-alpha (EF-1-alpha) [Arabidopsis thaliana]	1e-72		Os03g08060.2	Elongation factor 1-alpha, putative, expressed	2e-72		Q8H9B1	Eukaryotic elongation factor 1A	3e-72		At5g60390.1	elongation factor 1-alpha / EF-1-alpha identical to SWISS-PROT:P13905 elongation factor 1-alpha (EF-1-alpha) [Arabidopsis thaliana]	4e-52		Os03g08060.2	Elongation factor 1-alpha, putative, expressed	5e-52		Q8H9B1	Eukaryotic elongation factor 1A	2e-52
PnFL1-043_I14	At5g67220.1	nitrogen regulation family protein similar to unknown protein (gb|AAF51525.1) ; contains Pfam domain PF01207: Dihydrouridine synthase (Dus); similar to (SP:P45672) NIFR3-like protein (SP:P45672) [Azospirillum brasilense]	3e-19		Os06g49870.1	Dihydrouridine synthase family protein, expressed	1e-17		Q9FH91	G	1e-18		At5g67220.1	nitrogen regulation family protein similar to unknown protein (gb|AAF51525.1) ; contains Pfam domain PF01207: Dihydrouridine synthase (Dus); similar to (SP:P45672) NIFR3-like protein (SP:P45672) [Azospirillum brasilense]	9e-37		Os06g49870.1	Dihydrouridine synthase family protein, expressed	2e-34		Q9FH91	G	4e-36
PnFL1-043_K21	At3g57650.1	acyl-CoA:1-acylglycerol-3-phosphate acyltransferase, putative similar to acyl-CoA:1-acylglycerol-3-phosphate acyltransferase GI:4583544 from [Brassica napus]	2e-47		Os11g41900.1	1-acyl-sn-glycerol-3-phosphate acyltransferase PLS1, putative, expressed	1e-41		Q6IWY1	Acyl-CoA:1-acylglycerol-3-phosphate acyltransferase	1e-47		At3g57650.1	acyl-CoA:1-acylglycerol-3-phosphate acyltransferase, putative similar to acyl-CoA:1-acylglycerol-3-phosphate acyltransferase GI:4583544 from [Brassica napus]	1e-07		Os11g41900.1	1-acyl-sn-glycerol-3-phosphate acyltransferase PLS1, putative, expressed	5e-05		Q9SDN3	1-acyl-sn-glycerol-3-phosphate acyltransferase	3e-09
PnFL1-043_L21	At5g26220.1	ChaC-like family protein contains Pfam profile: PF04752 ChaC-like protein	1e-40		Os02g26700.7	ChaC-like protein, expressed	1e-34		Q8GY54	Hypothetical protein At5g26220/T19G15_70 (At5g26220)	4e-40		No data	No data			No data	No data			No data	No data
PnFL1-043_N22	At3g30390.1	amino acid transporter family protein low similarity to neuronal glutamine transporter [Rattus norvegicus] GI:6978016; belongs to INTERPRO:IPR002422 amino acid/polyamine transporter, family II	1e-29		Os02g49510.1	amino acid transporter family protein, putative, expressed	1e-27		Q9LI61	G	6e-29		At5g38820.1	amino acid transporter family protein low similarity to N system amino acids transporter NAT-1 [Mus musculus] GI:7406950; contains Pfam profile PF01490: Transmembrane amino acid transporter protein	1e-23		Os06g16420.1	amino acid transporter family protein, putative, expressed	5e-24		Q9FNZ8	Putative Na+-dependent neutral amino acid transporter	9e-24
PnFL1-043_O02	At5g35160.1	endomembrane protein 70, putative p76, Homo sapiens, EMBL:HSU81006	9e-61		Os02g55440.1	Endomembrane protein 70 containing protein, expressed	1e-57		Q9FYQ8	Endosomal protein-like	4e-60		No data	No data			No data	No data			No data	No data
PnFL1-044_B21	At4g04210.1	UBX domain-containing protein similar to XY40 protein [Rattus norvegicus] GI:2547025; contains Pfam profile PF00789: UBX domain	8e-37		Os04g39040.1	UBX domain containing protein, expressed	2e-22		Q8RWU7	Putative membrane trafficking factor (CDC48-interacting UBX-domain protein)	3e-36		At4g22150.1	UBX domain-containing protein similar to XY40 protein [Rattus norvegicus] GI:2547025; contains Pfam profile PF00789: UBX domain	3e-37		Os04g39040.1	UBX domain containing protein, expressed	7e-31		Q9SUG6	Hypothetical protein AT4g22150 (CDC48-interacting UBX-domain protein)	1e-36
PnFL1-044_D04	At2g17265.1	homoserine kinase (HSK) identical to homoserine kinase [Arabidopsis thaliana] gi|4927412|gb|AAD33097	1e-40		Os02g58510.1	homoserine kinase family protein, expressed	6e-23		Q9XEE0	Homoserine kinase (EC 2.7.1.39)	4e-40		At2g17265.1	homoserine kinase (HSK) identical to homoserine kinase [Arabidopsis thaliana] gi|4927412|gb|AAD33097	5e-58		Os02g58510.1	homoserine kinase family protein, expressed	7e-47		Q8L7R2	3-hydroxy-3-methylglutaryl-coenzyme A reductase 2	2e-57
PnFL1-044_D10	At1g53910.1	AP2 domain-containing protein RAP2.12 (RAP2.12) identical to AP2 domain containing protein GI:2281649 from [Arabidopsis thaliana]	2e-29		Os02g54160.1	ethylene response element binding protein, putative, expressed	7e-29		Q8VXK9	Ethylene responsive element binding protein	6e-37		At1g53910.1	AP2 domain-containing protein RAP2.12 (RAP2.12) identical to AP2 domain containing protein GI:2281649 from [Arabidopsis thaliana]	1e-05		Os09g26420.3	AP2 domain containing protein, expressed	5e-05		Q672K6	Ethylene response factor 1	5e-24
PnFL1-044_F13	At5g20620.1	polyubiquitin (UBQ4) identical to GI:17677	4e-50		Os06g46770.1	polyubiquitin containing 7 ubiquitin monomers, putative, expressed	8e-50		O49976	Ubiquitin (Fragment)	7e-50		At5g20620.1	polyubiquitin (UBQ4) identical to GI:17677	3e-76		Os06g46770.1	polyubiquitin containing 7 ubiquitin monomers, putative, expressed	7e-76		Q94B30	Hypothetical protein	6e-76
PnFL1-044_H23	At2g17370.1	3-hydroxy-3-methylglutaryl-CoA reductase 2 / HMG-CoA reductase 2 (HMGR2) identical to SP|P43256 3-hydroxy-3-methylglutaryl-coenzyme A reductase 2 (EC 1.1.1.34) (HMG- CoA reductase 2) (HMGR2) {Arabidopsis thaliana}	2e-52		Os09g31970.1	3-hydroxy-3-methylglutaryl-coenzyme A reductase 3, putative, expressed	2e-51		P93080	3-hydroxy-3-methylglutaryl coenzyme a reductase (EC 1.1.1.34)	1e-58		At1g76490.1	3-hydroxy-3-methylglutaryl-CoA reductase 1 / HMG-CoA reductase 1 (HMG1) identical to HMG-CoA reductase 1 [SP|P14891]	8e-32		Os09g31970.1	3-hydroxy-3-methylglutaryl-coenzyme A reductase 3, putative, expressed	5e-32		Q9ZWF9	HMG-CoA reductase	2e-34
PnFL1-044_K03	At1g78080.1	AP2 domain-containing transcription factor RAP2.4 identical to AP2 domain containing protein GI:2281633 from [Arabidopsis thaliana]	5e-29		Os02g51670.1	AP2 domain containing protein, expressed	1e-25		Q8GZE8	Dehydration-responsive element binding protein 3	6e-34		At1g78080.1	AP2 domain-containing transcription factor RAP2.4 identical to AP2 domain containing protein GI:2281633 from [Arabidopsis thaliana]	2e-05		Os02g51670.1	AP2 domain containing protein, expressed	0.004		Q9SGZ3	F28K19.29	7e-05
PnFL1-044_K06	At3g03330.1	short-chain dehydrogenase/reductase (SDR) family protein contains INTERPRO family IPR002198 Short-chain dehydrogenase/reductase (SDR) superfamily	8e-37		Os11g16410.3	oxidoreductase, short chain dehydrogenase/reductase family protein, expressed	4e-32		Q9SRN7	T21P5.25 protein	3e-36		At4g31070.1	pentatricopeptide (PPR) repeat-containing protein contains INTERPRO:IPR002885 PPR repeats	0.67		Os03g24450.1	expressed protein	2.7		Q9TKT6	Maturase-like protein	0.41
PnFL1-044_L11	At1g13390.2	expressed protein	3e-20		Os02g30150.1	NB-ARC domain containing protein, expressed	4.5		Q9FX58	T6J4.14 protein	1e-19		At1g68490.1	expressed protein	3e-08		Os11g47300.1	Leucine Rich Repeat family protein	5.7		Q9CA32	Hypothetical protein T26J14.6 (At1g68490)	1e-07
PnFL1-044_M05	At3g21600.2	senescence/dehydration-associated protein-related similar to senescence-associated protein 12 [Hemerocallis hybrid cultivar] gi|3551958|gb|AAC34857; similar to early-responsive to dehydration stress ERD7 protein [Arabidopsis thaliana] gi|15320412|dbj|BAB63916	8e-08		Os01g52480.1	senescence/dehydration-associated protein, putative, expressed	0.0003		Q9LVE6	Similarity to senescence-associated protein	3e-07		At3g21600.1	senescence/dehydration-associated protein-related similar to senescence-associated protein 12 [Hemerocallis hybrid cultivar] gi|3551958|gb|AAC34857; similar to early-responsive to dehydration stress ERD7 protein [Arabidopsis thaliana] gi|15320412|dbj|BAB63916	1e-05		Os01g52480.1	senescence/dehydration-associated protein, putative, expressed	0.017		Q8GY71	Hypothetical protein At4g15450/dl3768w (At4g15450)	6e-06
PnFL1-044_M16	At3g60820.1	20S proteasome beta subunit F1 (PBF1)	5e-25		Os09g32800.1	Proteasome subunit beta type 1, putative, expressed	1e-22		Q93X30	Putative beta6 proteasome subunit (Fragment)	3e-24		At3g60820.1	20S proteasome beta subunit F1 (PBF1)	1e-38		Os09g32800.1	Proteasome subunit beta type 1, putative, expressed	7e-41		Q6ZIB4	Putative proteasome subunit beta type 1	8e-40
PnFL1-044_N07	At2g30950.1	FtsH protease (VAR2) identical to zinc dependent protease VAR2 GI:7650138 from [Arabidopsis thaliana]	8e-56		Os06g45820.4	Cell division protein ftsH homolog, putative, expressed	2e-55		Q9ZP50	FtsH-like protein Pftf precursor	4e-56		No data	No data			No data	No data			No data	No data
PnFL1-044_N17	At4g26990.1	expressed protein	7e-27		Os04g53450.1	expressed protein	9e-16		Q9SZ38	Hypothetical protein F10M23.330 (Hypothetical protein AT4g26990)	3e-26		At4g26990.1	expressed protein	5e-06		Os06g51280.1	acetohydroxyacid synthase, putative	3		Q8RY61	AT4g26990/F10M23_330	2e-05
PnFL1-044_N22	At1g56410.1	heat shock cognate 70 kDa protein, putative / HSC70, putative / HSP70, putative strong similarity to heat shock cognate 70 kd protein 1 SP:P22953 [Arabidopsis thaliana (Mouse-ear cress)]	3e-63		Os05g38530.1	Heat shock cognate 70 kDa protein, putative, expressed	3e-65		Q40151	Hsc70 protein	8e-66		At3g12580.1	heat shock protein 70, putative / HSP70, putative strong similarity to heat shock protein GI:425194 [Spinacia oleracea]	5e-57		Os11g47760.4	Heat shock cognate 70 kDa protein, putative, expressed	6e-58		Q9ZWP3	Heat shock protein 70 cognate (Fragment)	6e-59
PnFL1-044_P19	At3g26040.1	transferase family protein similar to deacetylvindoline 4-O-acetyltransferase [Catharanthus roseus][GI:4091808][PMID:9681034], alcohol acyltransferase [Fragaria x ananassa][GI:10121328][PMID:10810141]	4e-24		Os06g39390.1	Transferase family protein, expressed	2e-07		Q9LU88	Acetyltranferase-like protein	4e-24		At4g15390.1	transferase family protein similar to alcohol acyltransferase [Fragaria x ananassa][GI:10121328][PMID:10810141], deacetylvindoline 4-O-acetyltransferase [Catharanthus roseus][GI:4091808][PMID:9681034]	2e-06		Os05g15140.1	expressed protein	0.44		O23392	HSR201 like protein	9e-06
PnFL1-045_A20	At1g24140.1	matrixin family protein similar to matrix metalloproteinase [Cucumis sativus] GI:7159629; contains InterPro accession IPR001818: Matrixin	3e-41		Os02g50730.1	Matrixin family protein, expressed	4e-27		Q5XF51	At1g24140	1e-40		At1g70170.1	matrixin family protein similar to SP|P29136 Metalloendoproteinase 1 precursor (EC 3.4.24.-) (SMEP1) {Glycine max}; contains InterPro accession IPR001818: Matrixin	2e-13		Os06g13180.1	Matrixin family protein, expressed	3e-12		O04529	F20P5.11 protein	8e-13
PnFL1-045_B20	At5g25757.1	expressed protein	3e-39		Os01g12870.1	Eukaryotic translation initiation factor 3 subunit 6 interactingprotein, putative, expressed	3e-28		Q8H152	Hypothetical protein At5g25754	1e-38		At5g25757.1	expressed protein	1e-80		Os05g13950.1	Eukaryotic translation initiation factor 3 subunit 6 interactingprotein, putative, expressed	1e-70		Q8H152	Hypothetical protein At5g25754	6e-80
PnFL1-045_H21	At4g11570.2	haloacid dehalogenase-like hydrolase family protein similar to genetic modifier [Zea mays] GI:10444400; contains InterPro accession IPR005834: Haloacid dehalogenase-like hydrolase	3e-36		Os09g39560.1	Genetic modifier, putative, expressed	6e-27		Q9LDD5	Hypothetical protein AT4g11570 (AT4g11570/F25E4_190)	1e-35		At4g11570.2	haloacid dehalogenase-like hydrolase family protein similar to genetic modifier [Zea mays] GI:10444400; contains InterPro accession IPR005834: Haloacid dehalogenase-like hydrolase	2e-41		Os09g39560.1	Genetic modifier, putative, expressed	9e-48		Q652P6	Putative genetic modifier	2e-47
PnFL1-045_M10	At4g36010.1	pathogenesis-related thaumatin family protein similar to receptor serine/threonine kinase PR5K [Arabidopsis thaliana] GI:1235680; contains Pfam profile PF00314: Thaumatin family	4e-30		Os09g36560.1	Thaumatin-like protein 1 precursor, putative	2e-24		O65638	Putative thaumatin protein	2e-29		At4g36010.1	pathogenesis-related thaumatin family protein similar to receptor serine/threonine kinase PR5K [Arabidopsis thaliana] GI:1235680; contains Pfam profile PF00314: Thaumatin family	1e-27		Os10g05660.1	Thaumatin-like protein 1 precursor, putative, expressed	2e-20		O65638	Putative thaumatin protein	5e-27
PnFL1-045_N12	At5g59160.2	serine/threonine protein phosphatase PP1 isozyme 2 (TOPP2) identical to SP|P48482 Serine/threonine protein phosphatase PP1 isozyme 2 (EC 3.1.3.16) {Arabidopsis thaliana}	1e-100		Os03g16110.3	Serine/threonine protein phosphatase PP1, putative, expressed	2e-99		Q9SPE2	Serine/threonine protein phosphatase 1	2e-99		At1g28960.4	MutT/nudix family protein similar to coenzyme A diphosphatase [Mus musculus] GI:12746410; contains Pfam profile PF00293: NUDIX domain	2		Os12g28240.1	retrotransposon protein, putative, Ty1-copia subclass	4.4		O22725	F11P17.7 protein	6.3
PnFL1-045_O10	At3g02540.2	ubiquitin family protein contains Pfam profiles PF00240: Ubiquitin family, PF00627: UBA/TS-N domain;	3e-26		Os09g24200.2	DNA repair protein RAD23, putative, expressed	2e-24		O03990	RAD23, isoform I	1e-26		No data	No data			No data	No data			No data	No data
PnFL1-046_G19	At5g08530.1	NADH-ubiquinone oxidoreductase 51 kDa subunit, mitochondrial, putative similar to NADH-ubiquinone oxidoreductase 51 kDa subunit, mitochondrial precursor (EC 1.6.5.3) (EC 1.6.99.3) from {Homo sapiens} SP|P49821, {Bos taurus} SP|P25708, {Aspergillus niger} SP|Q92406; contains Pfam profile PF01512: Respiratory-chain NADH dehydrogenase 51 Kd subunit	8e-82		Os07g45090.1	NADH-ubiquinone oxidoreductase 51 kDa subunit, mitochondrial precursor, putative, expressed	5e-82		Q8H2T7	Putative NADH dehydrogenase	8e-82		At5g08530.1	NADH-ubiquinone oxidoreductase 51 kDa subunit, mitochondrial, putative similar to NADH-ubiquinone oxidoreductase 51 kDa subunit, mitochondrial precursor (EC 1.6.5.3) (EC 1.6.99.3) from {Homo sapiens} SP|P49821, {Bos taurus} SP|P25708, {Aspergillus niger} SP|Q92406; contains Pfam profile PF01512: Respiratory-chain NADH dehydrogenase 51 Kd subunit	3e-07		Os07g45090.1	NADH-ubiquinone oxidoreductase 51 kDa subunit, mitochondrial precursor, putative, expressed	6e-07		Q9FNN5	NADH dehydrogenase (At5g08530)	1e-06
PnFL1-046_J11	At5g11670.1	malate oxidoreductase, putative similar to NADP-dependent malic enzyme (EC 1.1.1.40) (NADP-ME) (SP|P12628) {Phaseolus vulgaris}	3e-77		Os01g09320.1	NADP-dependent malic enzyme, chloroplast precursor, putative, expressed	5e-78		Q9M4Q9	NADP-dependent malic protein (EC 1.1.1.40)	2e-84		At5g25880.1	malate oxidoreductase, putative similar to NADP-dependent malic enzyme (EC 1.1.1.40) (NADP-ME) (SP:P12628) {Phaseolus vulgaris}	4e-37		Os01g52500.4	NADP-dependent malic enzyme, putative, expressed	4e-39		Q9M4Q9	NADP-dependent malic protein (EC 1.1.1.40)	2e-41
PnFL1-046_J13	At4g01470.1	major intrinsic family protein / MIP family protein contains Pfam profile: MIP PF00230	1e-15		Os01g74450.1	Aquaporin TIP1.1, putative, expressed	9e-16		Q5MBH8	Aquaporin	4e-16		At4g01470.1	major intrinsic family protein / MIP family protein contains Pfam profile: MIP PF00230	9e-40		Os01g74450.1	Aquaporin TIP1.1, putative, expressed	8e-35		Q5MBH8	Aquaporin	2e-35
PnFL1-046_N18	At5g12250.1	tubulin beta-6 chain (TUB6) nearly identical to SP|P29514 Tubulin beta-6 chain {Arabidopsis thaliana}	6e-45		Os01g18050.1	Tubulin beta-4 chain, putative, expressed	1e-45		Q9ARZ3	Putative tubulin beta-4 chain (Putative beta-tubulin 4)	2e-45		At5g12250.1	tubulin beta-6 chain (TUB6) nearly identical to SP|P29514 Tubulin beta-6 chain {Arabidopsis thaliana}	8e-53		Os01g59150.2	Tubulin beta-6 chain, putative, expressed	2e-53		Q9ARZ3	Putative tubulin beta-4 chain (Putative beta-tubulin 4)	4e-53
PnFL1-046_O12	At2g23790.1	expressed protein contains Pfam domain, PF04678: Protein of unknown function, DUF607	2e-12		Os07g32400.2	GCK-like kinase MIK, putative, expressed	1		O64823	Hypothetical protein At2g23790	8e-12		At2g23790.1	expressed protein contains Pfam domain, PF04678: Protein of unknown function, DUF607	1e-30		Os10g35770.1	expressed protein	1e-27		Q8H1L7	Hypothetical protein At2g23790	4e-30
PnFL1-046_P24	At2g24820.1	Rieske [2Fe-2S] domain-containing protein similar to Rieske iron-sulfur protein Tic55 from Pisum sativum [gi:2764524]; contains Pfam PF00355 Rieske [2Fe-2S] domain	1e-29		Os02g54980.1	Rieske domain containing protein, expressed	6e-24		O49931	Rieske iron-sulfur protein Tic55 precursor	4e-31		At2g24820.1	Rieske [2Fe-2S] domain-containing protein similar to Rieske iron-sulfur protein Tic55 from Pisum sativum [gi:2764524]; contains Pfam PF00355 Rieske [2Fe-2S] domain	4e-45		Os02g54980.1	Rieske domain containing protein, expressed	3e-35		O49931	Rieske iron-sulfur protein Tic55 precursor	2e-52
PnFL1-047_A04	At3g56310.1	alpha-galactosidase, putative / melibiase, putative / alpha-D-galactoside galactohydrolase, putative similar to alpha-galactosidase SP:Q42656 from [Coffea arabica]	1e-31		Os07g48160.1	Alpha-galactosidase precursor, putative, expressed	7e-25		Q8VXZ7	Putative alpha-galactosidase	5e-31		At3g56310.2	alpha-galactosidase, putative / melibiase, putative / alpha-D-galactoside galactohydrolase, putative similar to alpha-galactosidase SP:Q42656 from [Coffea arabica]	0.001		Os07g48160.1	Alpha-galactosidase precursor, putative, expressed	0.031		Q9LYL2	Alpha-galactosidase-like protein	0.005
PnFL1-047_B14	At5g17850.1	cation exchanger, putative (CAX8) similar to sodium/calcium exchanger protein [Mus musculus] gi|13925661|gb|AAK49407; Ca2+:Cation Antiporter (CaCA) Family member PMID:11500563	3e-23		Os03g08230.1	cation exchanger, putative, expressed	1e-13		Q9FKP2	Na/Ca,K-exchanger-like protein	1e-22		At5g47020.1	glycine-rich protein strong similarity to unknown protein (emb|CAB87688.1)	5.7		Os12g19650.1	retrotransposon protein, putative, unclassified	8		No hit	No hit
PnFL1-047_G14	At1g12900.1	glyceraldehyde 3-phosphate dehydrogenase, chloroplast, putative / NADP-dependent glyceraldehydephosphate dehydrogenase, putative similar to SP|P25856 Glyceraldehyde 3-phosphate dehydrogenase A, chloroplast precursor (EC 1.2.1.13) (NADP-dependent glyceraldehydephosphate dehydrogenase subunit A) {Arabidopsis thaliana}; contains Pfam profiles PF02800: Glyceraldehyde 3-phosphate dehydrogenase C-termi…	5e-19		Os04g38600.1	Glyceraldehyde-3-phosphate dehydrogenase A, chloroplast precursor, putative, expressed	2e-13		Q9LPW0	F13K23.15 protein (Putative calcium-binding protein, calreticulin) (At1g12900)	2e-18		At3g26650.1	glyceraldehyde 3-phosphate dehydrogenase A, chloroplast (GAPA) / NADP-dependent glyceraldehydephosphate dehydrogenase subunit A identical to SP|P25856 Glyceraldehyde 3-phosphate dehydrogenase A, chloroplast precursor (EC 1.2.1.13) (NADP-dependent glyceraldehydephosphate dehydrogenase subunit A) {Arabidopsis thaliana}	7e-54		Os04g38600.3	Glyceraldehyde-3-phosphate dehydrogenase A, chloroplast precursor, putative, expressed	3e-49		Q9LPW0	F13K23.15 protein (Putative calcium-binding protein, calreticulin) (At1g12900)	7e-53
PnFL1-047_I23	At2g34040.1	apoptosis inhibitory 5 (API5) family protein contains Pfam domain PF05918 Apoptosis inhibitory protein 5 (API5)	3e-73		Os02g20930.1	Apoptosis inhibitory protein 5 containing protein, expressed	3e-63		O22957	Expressed protein (Hypothetical protein) (At2g34040)	1e-72		At2g34040.1	apoptosis inhibitory 5 (API5) family protein contains Pfam domain PF05918 Apoptosis inhibitory protein 5 (API5)	0.0002		Os02g20930.1	Apoptosis inhibitory protein 5 containing protein, expressed	0.029		O22957	Expressed protein (Hypothetical protein) (At2g34040)	0.001
PnFL1-047_J12	At5g52570.1	beta-carotene hydroxylase, putative similar to GI:1575296, beta-carotene hydroxylase	3e-29		Os04g48880.1	beta-carotene hydroxylase, putative, expressed	1e-26		Q9FUB9	Beta-carotene hydroxylase	7e-35		At4g25700.1	beta-carotene hydroxylase identical to GI:1575296	3e-07		Os04g48880.1	beta-carotene hydroxylase, putative, expressed	0.0001		Q9SZZ8	Beta-carotene hydroxylase	1e-06
PnFL1-047_J17	At2g38090.1	myb family transcription factor contains Pfam profile: PF00249 myb-like DNA-binding domain	1e-38		Os05g37730.1	MYB-like transcription factor DIVARICATA, putative, expressed	1e-20		Q8S9H7	MYB-like transcription factor DIVARICATA	1e-42		At5g58900.1	myb family transcription factor contains Pfam profile: PF00249 myb-like DNA-binding domain	1e-14		Os01g04930.1	Myb-like DNA-binding domain containing protein, expressed	5e-15		Q8S9H7	MYB-like transcription factor DIVARICATA	7e-39
PnFL1-047_O23	At3g61790.1	seven in absentia (SINA) family protein similar to siah-1A protein [Mus musculus] GI:297035; contains Pfam profile PF03145: Seven in absentia protein family	5e-50		Os07g46560.1	Ubiquitin ligase SINAT5, putative, expressed	1e-65		Q7XAM5	Putative developmental protein sina	2e-65		At5g17960.1	DC1 domain-containing protein contains Pfam profile PF03107: DC1 domain	3.3		Os02g25900.1	pollen signalling protein with adenylyl cyclase activity, putative, expressed	0.098		Q6K3A0	Putative pollen signalling protein with adenylyl cyclase activity	0.19
PnFL1-047_P04	At3g49940.1	LOB domain protein 38 / lateral organ boundaries domain protein 38 (LBD38) identical to SP|Q9SN23 LOB domain protein 38 {Arabidopsis thaliana}	6e-54		Os03g33090.1	LOB domain protein 37, putative, expressed	1e-48		Q8LA66	Hypothetical protein	8e-52		At5g67420.1	LOB domain protein 37 / lateral organ boundaries domain protein 37 (LBD37) identical to LOB DOMAIN 37 [Arabidopsis thaliana] GI:17227170	1e-06		Os07g40000.1	LOB domain protein 37, putative, expressed	1.1		Q8LA66	Hypothetical protein	4e-06
PnFL1-047_P10	At5g60790.1	ABC transporter family protein similar to ABC transporter homolog PnATH GI:7573600 from [Populus nigra]	3e-50		Os08g45010.1	ATP-binding cassette sub-family F member 2, putative, expressed	2e-52		Q84ZB2	Putative iron inhibited ABC transporter 2	4e-52		At5g60790.1	ABC transporter family protein similar to ABC transporter homolog PnATH GI:7573600 from [Populus nigra]	3e-19		Os08g45010.1	ATP-binding cassette sub-family F member 2, putative, expressed	7e-21		Q84ZB2	Putative iron inhibited ABC transporter 2	1e-20
PnFL1-047_P12	At3g12480.1	transcription factor, putative	4e-47		Os05g41450.1	Histone-like transcription factor and archaeal histone family protein, expressed	6e-39		Q9LHG0	Arabidopsis thaliana genomic DNA, chromosome 3, P1 clone: MQC3 (At3g12480/MQC3.32)	2e-46		At4g14990.1	expressed protein	2.4		Os04g14580.1	retrotransposon protein, putative, Ty3-gypsy subclass	5.4		Q94C98	Hypothetical protein At4g14990	2.6
PnFL1-047_P15	At5g20620.1	polyubiquitin (UBQ4) identical to GI:17677	6e-80		Os06g46770.1	polyubiquitin containing 7 ubiquitin monomers, putative, expressed	1e-79		Q9ZRW9	Polyubiquitin	3e-79		At4g05050.1	polyubiquitin (UBQ11) identical to GI:304117	1e-71		Os06g46770.1	polyubiquitin containing 7 ubiquitin monomers, putative, expressed	1e-70		Q9ZRW9	Polyubiquitin	4e-71
PnFL1-048_A04	At1g70160.1	expressed protein similar to hypothetical protein GI:4455225 from [Arabidopsis thaliana]	4e-41		Os09g22440.1	expressed protein	2e-36		Q9C5K0	Hypothetical protein At1g70160	2e-40		At1g70160.1	expressed protein similar to hypothetical protein GI:4455225 from [Arabidopsis thaliana]	7e-70		Os09g22440.1	expressed protein	4e-71		Q6H416	Hypothetical protein B1175F05.20	7e-71
PnFL1-048_I11	At3g13330.1	expressed protein	3.6		Os05g06510.1	4Fe-4S binding domain containing protein, expressed	6e-29		Q75M00	Hypothetical protein P0676G05.14	1e-28		At1g27595.1	expressed protein similar to Symplekin (SP:Q92797) {Homo sapiens}	5.5		Os05g06510.1	4Fe-4S binding domain containing protein, expressed	9e-25		Q75M00	Hypothetical protein P0676G05.14	2e-24
PnFL1-048_J13	At2g45440.1	dihydrodipicolinate synthase 2 (DHDPS2) identical to dihydrodipicolinate synthase 2 (DHDPS2) [Arabidopsis thaliana] GI:11066382	9e-72		Os04g18200.1	Dihydrodipicolinate synthase, chloroplast precursor, putative, expressed	3e-55		Q43038	Dihydrodipicolinate synthase (EC 4.2.1.52) (Fragment)	3e-78		At3g60880.2	dihydrodipicolinate synthase 1 (DHDPS1) (DHDPS) (DHPS1) identical to SP|Q9LZX6 Dihydrodipicolinate synthase 1, chloroplast precursor (EC 4.2.1.52) (DHDPS 1) {Arabidopsis thaliana}	8e-25		Os04g48540.1	Dihydrodipicolinate synthase 1, chloroplast precursor, putative	6e-23		Q43038	Dihydrodipicolinate synthase (EC 4.2.1.52) (Fragment)	3e-23
PnFL1-048_K19	At1g76550.1	pyrophosphate--fructose-6-phosphate 1-phosphotransferase alpha subunit, putative / pyrophosphate-dependent 6-phosphofructose-1-kinase, putative strong similarity to SP|Q41140 Pyrophosphate--fructose 6-phosphate 1-phosphotransferase alpha subunit (EC 2.7.1.90) (PFP) (PPI-PFK) {Ricinus communis}; contains Pfam profile PF00365: Phosphofructokinase	2e-68		Os06g22060.3	Pyrophosphate-fructose 6-phosphate 1-phosphotransferase alpha subunit, putative, expressed	1e-68		Q9ZST2	Pyrophosphate-dependent phosphofructokinase alpha subunit (EC 2.7.1.90)	3e-72		At1g76550.1	pyrophosphate--fructose-6-phosphate 1-phosphotransferase alpha subunit, putative / pyrophosphate-dependent 6-phosphofructose-1-kinase, putative strong similarity to SP|Q41140 Pyrophosphate--fructose 6-phosphate 1-phosphotransferase alpha subunit (EC 2.7.1.90) (PFP) (PPI-PFK) {Ricinus communis}; contains Pfam profile PF00365: Phosphofructokinase	2e-07		Os02g48360.1	Pyrophosphate-fructose 6-phosphate 1-phosphotransferase alpha subunit, putative, expressed	3e-07		Q6ZFT9	Putative diphosphate-fructose-6-phosphate 1-phosphotransferase alpha chain	7e-07
PnFL1-048_N05	At1g67090.1	ribulose bisphosphate carboxylase small chain 1A / RuBisCO small subunit 1A (RBCS-1A) (ATS1A) identical to SP|P10795 Ribulose bisphosphate carboxylase small chain 1A, chloroplast precursor (EC 4.1.1.39) (RuBisCO small subunit 1A) {Arabidopsis thaliana}	4e-69		Os12g19394.5	Ribulose bisphosphate carboxylase small chain A, chloroplast precursor, putative, expressed	2e-58		Q43115	Ribulose 1,5-bisphosphate carboxylase small subunit precursor (EC 4.1.1.39)	2e-69		At1g67090.1	ribulose bisphosphate carboxylase small chain 1A / RuBisCO small subunit 1A (RBCS-1A) (ATS1A) identical to SP|P10795 Ribulose bisphosphate carboxylase small chain 1A, chloroplast precursor (EC 4.1.1.39) (RuBisCO small subunit 1A) {Arabidopsis thaliana}	7e-76		Os12g19394.5	Ribulose bisphosphate carboxylase small chain A, chloroplast precursor, putative, expressed	2e-64		Q43115	Ribulose 1,5-bisphosphate carboxylase small subunit precursor (EC 4.1.1.39)	4e-77
PnFL1-048_O21	At3g12480.1	transcription factor, putative	2e-27		Os05g41450.1	Histone-like transcription factor and archaeal histone family protein, expressed	2e-24		Q9LHG0	Arabidopsis thaliana genomic DNA, chromosome 3, P1 clone: MQC3 (At3g12480/MQC3.32)	6e-27		At3g19750.1	hypothetical protein	0.58		Os04g16530.1	retrotransposon protein, putative, Ty3-gypsy subclass	0.6		Q9LJM0	G	2.5
PnFL1-049_B15	At5g16390.2	biotin carboxyl carrier protein 1 (BCCP1) identical to biotin carboxyl carrier protein of acetyl-CoA carboxylase precursor [Arabidopsis thaliana] gi|9759121|dbj|BAB09606	0.002		Os05g27660.1	expressed protein	6.7		Q84T86	Biotin carboxylase carrier protein	0.027		At5g15530.1	biotin carboxyl carrier protein 2 (BCCP2) identical to biotin carboxyl carrier protein isoform 2 [Arabidopsis thaliana] gi|8886869|gb|AAF80592	4e-25		No hit	No hit			Q84T86	Biotin carboxylase carrier protein	2e-26
PnFL1-049_C04	At2g15490.2	UDP-glucoronosyl/UDP-glucosyl transferase family protein contains Pfam profile: PF00201 UDP-glucoronosyl and UDP-glucosyl transferase	2e-11		Os01g45110.1	UDP-glucoronosyl and UDP-glucosyl transferase family protein, expressed	3e-10		Q8H0F2	Anthocyanin 3'-glucosyltransferase	3e-11		At2g15490.1	UDP-glucoronosyl/UDP-glucosyl transferase family protein contains Pfam profile: PF00201 UDP-glucoronosyl and UDP-glucosyl transferase	3e-45		Os01g08110.1	UDP-glucoronosyl and UDP-glucosyl transferase family protein, expressed	4e-38		Q9SMG6	Betanidin-5-O-glucosyltransferase	6e-46
PnFL1-049_D07	At1g04680.1	pectate lyase family protein similar to pectate lyase GP:14531296 from [Fragaria x ananassa]	1e-100		Os04g05050.2	pectate lyase 8 precursor, putative, expressed	7e-95		Q94FT5	Pectate lyase (Fragment)	1e-103		At1g04680.1	pectate lyase family protein similar to pectate lyase GP:14531296 from [Fragaria x ananassa]	0.42		Os06g36710.1	transposon protein, putative, CACTA, En/Spm sub-class, expressed	4.8		Q94FT5	Pectate lyase (Fragment)	0.28
PnFL1-049_D13	At1g14920.1	gibberellin response modulator (GAI) (RGA2) / gibberellin-responsive modulator identical to GAI GB:CAA75492 GI:2569938 [Arabidopsis thaliana] (Genes Dev. In press)	7e-54		Os03g49990.1	gibberellin response modulator, putative, expressed	2e-50		Q84TQ7	GIA/RGA-like gibberellin response modulator	4e-60		At3g03450.1	gibberellin response modulator, putative / gibberellin-responsive modulator, putative similar to GAI (GI:2569938), RGA1 (GB:AAC67333) and RGA2 (GI:2339980) [Arabidopsis thaliana]; possible involvement in nitrogen metabolism	7e-41		Os03g49990.1	gibberellin response modulator, putative, expressed	5e-40		Q7Y1B6	GAI-like protein	4e-44
PnFL1-049_D23	At1g45474.2	chlorophyll A-B binding protein, putative (LHCA5) identical to Lhca5 protein [Arabidopsis thaliana] GI:4741942; contains Pfam profile: PF00504 chlorophyll A-B binding protein; similar to light-harvesting complex protein GI:22752 from [Pinus sylvestris]	2e-20		Os02g52650.1	Chlorophyll A-B binding protein, expressed	9e-19		Q9XF85	Lhca5 protein	7e-20		At1g47730.1	F-box family protein contains Pfam PF00646: F-box domain; contains TIGRFAM TIGR01640 : F-box protein interaction domain; identical to hypothetical protein GB:AAD46016 GI:5668790 from (Arabidopsis thaliana)	0.89		Os03g27080.2	IQ calmodulin-binding motif family protein, expressed	2.8		Q6ZJ44	Hypothetical protein OJ1005_B05.23	3.5
PnFL1-049_E04	No hit	No hit			No hit	No hit			No hit	No hit			At5g07340.1	calnexin, putative identical to calnexin homolog 2 from Arabidopsis thaliana [SP|Q38798], strong similarity to calnexin homolog 1, Arabidopsis thaliana, EMBL:AT08315 [SP|P29402]; contains Pfam profile PF00262 calreticulin family	1e-10		Os04g32950.5	Calnexin homolog precursor, putative, expressed	2e-08		Q5NT70	Calnexin	3e-11
PnFL1-049_F23	At3g15250.1	expressed protein ; expression supported by MPSS	0.18		Os12g01040.1	Exo70 exocyst complex subunit family protein	0.71		Q9LE53	G	0.91		At3g50410.1	Dof-type zinc finger domain-containing protein	1e-14		Os10g19200.1	retrotransposon protein, putative, Ty3-gypsy subclass, expressed	0.065		Q76KU9	DNA binding with one finger 5 protein	1e-12
PnFL1-049_G20	At5g02500.1	heat shock cognate 70 kDa protein 1 (HSC70-1) (HSP70-1) identical to SP|P22953 Heat shock cognate 70 kDa protein 1 (Hsc70.1) {Arabidopsis thaliana}	2e-64		Os03g16860.1	Heat shock cognate 70 kDa protein, putative, expressed	9e-65		Q9ZWP3	Heat shock protein 70 cognate (Fragment)	9e-65		At5g02490.1	heat shock cognate 70 kDa protein 2 (HSC70-2) (HSP70-2) identical to SP|P22954 Heat shock cognate 70 kDa protein 2 (Hsc70.2) {Arabidopsis thaliana}	2e-49		Os11g47760.4	Heat shock cognate 70 kDa protein, putative, expressed	5e-50		Q9ZWP3	Heat shock protein 70 cognate (Fragment)	5e-54
PnFL1-049_I01	At1g69390.1	chloroplast division protein, putative (MinE1) identical to chloroplast division protein homolog MinE1 GI:17511220 from [Arabidopsis thaliana]	9e-28		Os12g31450.1	plastid division regulator MinE, putative, expressed	5e-11		Q9C4Z7	Hypothetical protein F10D13.22 (AtMinE protein) (Hypothetical protein F23O10.25) (Hypothetical protein At1g69390)	4e-27		At1g69390.1	chloroplast division protein, putative (MinE1) identical to chloroplast division protein homolog MinE1 GI:17511220 from [Arabidopsis thaliana]	2e-07		Os12g31450.1	plastid division regulator MinE, putative, expressed	1e-06		Q75T24	MinE	5e-07
PnFL1-049_L02	At5g60390.1	elongation factor 1-alpha / EF-1-alpha identical to SWISS-PROT:P13905 elongation factor 1-alpha (EF-1-alpha) [Arabidopsis thaliana]	3e-16		Os03g08050.3	Elongation factor 1-alpha, putative, expressed	5e-16		Q9ZWH9	Elongation factor-1 alpha	3e-16		At5g60390.1	elongation factor 1-alpha / EF-1-alpha identical to SWISS-PROT:P13905 elongation factor 1-alpha (EF-1-alpha) [Arabidopsis thaliana]	5e-48		Os03g08060.2	Elongation factor 1-alpha, putative, expressed	3e-48		Q9XEW9	Elongation factor 1-alpha 1	2e-49
PnFL1-049_L18	At1g73760.1	zinc finger (C3HC4-type RING finger) family protein similar to Pfam domain, PF00097: Zinc finger, C3HC4 type (RING finger)	4e-06		Os11g37990.1	CRS1/YhbY domain containing protein, expressed	0.33		Q9C9T6	Putative RING zinc finger protein; 69105-67310	2e-05		No data	No data			No data	No data			No data	No data
PnFL1-049_M19	At1g30970.1	zinc finger (C2H2 type) family protein contains Pfam domain PF00096: Zinc finger, C2H2 type	3e-17		Os09g38790.3	Zinc finger, C2H2 type family protein, expressed	7e-14		Q9FYI5	F17F8.14	2e-16		At1g30970.1	zinc finger (C2H2 type) family protein contains Pfam domain PF00096: Zinc finger, C2H2 type	2e-38		Os09g38790.3	Zinc finger, C2H2 type family protein, expressed	3e-31		Q8LE54	Putative zinc finger protein	6e-38
PnFL1-049_N01	At4g02660.1	WD-40 repeat family protein / beige-related contains Pfam PF00400: WD domain, G-beta repeat; similar to BEIGE (GI:3928547) [Rattus norvegicus]; lysosomal trafficking regulator - Bos taurus, EMBL: AF114785	4.4		Os10g29430.1	hypothetical protein	0.62		Q7XEA2	Putative reverse transcriptase	1.2		At4g22920.1	expressed protein	1e-08		Os09g36200.1	senescence-inducible chloroplast stay-green protein 2, putative, expressed	9e-10		Q652K1	Hypothetical protein OJ1254_E07.23 (Hypothetical protein P0515E01.8)	2e-09
PnFL1-049_O10	At1g02330.1	expressed protein contains similarity to hepatocellular carcinoma-associated antigen 59 GI:7158847 from [Homo sapiens]	8e-07		Os03g25720.1	Hepatocellular carcinoma-associated antigen 59 family protein, expressed	0.001		Q9FZ28	T6A9.2 protein	4e-06		At1g02330.1	expressed protein contains similarity to hepatocellular carcinoma-associated antigen 59 GI:7158847 from [Homo sapiens]	6.6		Os07g04120.1	hypothetical protein	0.47		Q6ZLL8	Hypothetical protein OJ1118_D07.12	0.88
PnFL1-049_P01	At3g16920.1	glycoside hydrolase family 19 protein similar to class I chitinase GI:7798670 from [Arabis microphylla]	2e-12		Os09g32080.1	Chitinase class I family protein, expressed	0.0001		Q6JX04	Chitinase-like protein (EC 3.2.1.14)	2e-12		At1g66120.1	acyl-activating enzyme 11 (AAE11) similar to AMP-binding protein GI:1903034 from [Brassica napus]; contains Pfam AMP-binding domain PF00501; identical to cDNA acyl-activating enzyme 11 (At1g66120) GI:29893230, acyl-activating enzyme 11 [Arabidopsis thaliana] GI:29893231	2.9		Os09g21230.4	acyl-activating enzyme 17, putative, expressed	0.72		No hit	No hit
PnFL1-050_A11	At5g44770.1	DC1 domain-containing protein contains Pfam profile PF03107: DC1 domain	8e-08		Os09g31980.1	C1-like domain containing protein	0.25		O48583	T19K24.12 protein (CHP-rich zinc finger protein-like)	4e-07		At5g17960.1	DC1 domain-containing protein contains Pfam profile PF03107: DC1 domain	1e-15		Os03g29240.1	PDI, putative, expressed	6e-07		Q9FJG5	CHP-rich zinc finger protein-like	5e-15
PnFL1-050_A20	At2g32830.1	inorganic phosphate transporter (PHT5) identical to inorganic phosphate transporter (PHT5) [Arabidopsis thaliana] GI:2780345	2e-23		Os04g10690.1	phosphate:H+ symporter family protein, expressed	2e-21		Q6GUH7	Phosphate transport protein (Fragment)	4e-23		At2g38940.1	phosphate transporter (PT2) identical to phosphate transporter (AtPT2) [Arabidopsis thaliana] GI:1502430	1e-37		Os04g10690.1	phosphate:H+ symporter family protein, expressed	2e-32		Q9ST22	Phospate transpoter	4e-37
PnFL1-050_B20	At1g64530.1	RWP-RK domain-containing protein similar to nodule inception protein [Lotus japonicus] GI:6448579; contains Pfam profile: PF02042 RWP-RK domain	2e-34		Os01g13540.1	RWP-RK domain containing protein, expressed	1e-28		Q9SGW2	F1N19.10	8e-34		At4g24020.1	RWP-RK domain-containing protein similar to nodule inception protein [Lotus japonicus] GI:6448579; contains Pfam profile: PF02042 RWP-RK domain	3e-33		Os01g13540.1	RWP-RK domain containing protein, expressed	3e-22		Q84TH9	Hypothetical protein At4g24020	1e-32
PnFL1-050_D02	At5g11090.1	serine-rich protein-related contains some similarity to serine-rich proteins	6e-10		Os07g22600.2	Spermidine synthase 1, putative, expressed	1.8		Q9FY56	Hypothetical protein T5K6_80 (Serine-rich protein) (At5g11090)	2e-09		At5g11090.1	serine-rich protein-related contains some similarity to serine-rich proteins	6e-32		Os02g55610.1	serine-rich protein, putative, expressed	3e-15		Q8H6R2	CTV.15	6e-34
PnFL1-050_E07	At5g22100.1	RNA cyclase family protein contains Pfam profiles: PF01137 RNA 3'-terminal phosphate cyclase, PF05189 RNA 3-prime-terminal phosphate cyclase (RTC)	2e-52		Os03g61790.1	RNA 3'-terminal phosphate cyclase family protein, expressed	9e-50		Q683I1	RNA 3'-terminal phosphate cyclase-like protein	1e-51		At5g22100.1	RNA cyclase family protein contains Pfam profiles: PF01137 RNA 3'-terminal phosphate cyclase, PF05189 RNA 3-prime-terminal phosphate cyclase (RTC)	1e-30		Os03g61790.1	RNA 3'-terminal phosphate cyclase family protein, expressed	1e-29		Q683I1	RNA 3'-terminal phosphate cyclase-like protein	5e-30
PnFL1-050_E23	At5g36790.1	phosphoglycolate phosphatase, putative similar to phosphoglycolate phosphatase precursor [Chlamydomonas reinhardtii] GI:15982558; contains InterPro accession IPR005834: Haloacid dehalogenase-like hydrolase	5e-33		Os04g41340.1	phosphoglycolate/pyridoxal phosphate phosphatase family protein, expressed	1e-33		Q7X7H3	OSJNBa0084K20.14 protein (OSJNBa0076N16.12 protein)	2e-33		At5g36790.1	phosphoglycolate phosphatase, putative similar to phosphoglycolate phosphatase precursor [Chlamydomonas reinhardtii] GI:15982558; contains InterPro accession IPR005834: Haloacid dehalogenase-like hydrolase	5e-42		Os04g41340.1	phosphoglycolate/pyridoxal phosphate phosphatase family protein, expressed	6e-41		Q9LHT3	N-glyceraldehyde-2-phosphotransferase-like	2e-41
PnFL1-050_J19	At1g08760.1	expressed protein similar to At1g21030, At5g44890, At2g29240, At1g08740; similar to EST gb|N96641	1e-29		Os08g42870.1	expressed protein	3e-22		Q9FRR2	F22O13.25 (Hypothetical protein At1g08760)	4e-29		At1g08760.1	expressed protein similar to At1g21030, At5g44890, At2g29240, At1g08740; similar to EST gb|N96641	3e-40		Os09g34110.1	expressed protein	1e-21		Q9FRR2	F22O13.25 (Hypothetical protein At1g08760)	1e-39
PnFL1-050_J23	At5g08690.1	ATP synthase beta chain 2, mitochondrial identical to SP|P83484 ATP synthase beta chain 2, mitochondrial precursor (EC 3.6.3.14) {Arabidopsis thaliana}; strong similarity to SP|P17614 ATP synthase beta chain, mitochondrial precursor (EC 3.6.3.14) {Nicotiana plumbaginifolia}; contains Pfam profiles PF00006: ATP synthase alpha/beta family nucleotide-binding domain, PF00306: ATP synthase ab C termin…	0.0002		Os05g47980.1	ATP synthase beta chain, mitochondrial precursor, putative, expressed	6e-05		O04275	F1 ATPase	4e-09		At5g08690.1	ATP synthase beta chain 2, mitochondrial identical to SP|P83484 ATP synthase beta chain 2, mitochondrial precursor (EC 3.6.3.14) {Arabidopsis thaliana}; strong similarity to SP|P17614 ATP synthase beta chain, mitochondrial precursor (EC 3.6.3.14) {Nicotiana plumbaginifolia}; contains Pfam profiles PF00006: ATP synthase alpha/beta family nucleotide-binding domain, PF00306: ATP synthase ab C termin…	6e-15		Os01g49190.1	ATP synthase beta chain, mitochondrial precursor, putative, expressed	1e-15		Q8LQE4	Putative ATP synthase beta chain, mitochondrial	2e-15
PnFL1-050_L05	At5g24930.1	zinc finger (B-box type) family protein similar to CONSTANS-like protein 1 GI:4091804 from [Malus x domestica]	5e-51		Os02g39710.1	CONSTANS-like protein CO5, putative, expressed	3e-33		Q9ZTK7	CONSTANS-like protein 2	8e-50		At5g54800.1	glucose-6-phosphate/phosphate translocator, putative identical to glucose 6 phosphate/phosphate translocator [Arabidopsis thaliana] gi|7229675|gb|AAF42936	5.7		Os01g20740.1	retrotransposon protein, putative, Ty3-gypsy subclass, expressed	0.55		Q7XWB3	OSJNBa0061A09.13 protein	2.1
PnFL1-050_M02	At4g38630.1	26S proteasome regulatory subunit S5A (RPN10) identical to multiubiquitin chain binding protein (MBP1) SP:P55034, GI:1165206	1e-53		Os03g13970.2	Ubiquitin interaction motif family protein, expressed	7e-52		Q8L9G3	Multiubiquitin chain binding protein MBP1	5e-53		At4g38630.1	26S proteasome regulatory subunit S5A (RPN10) identical to multiubiquitin chain binding protein (MBP1) SP:P55034, GI:1165206	3e-16		Os03g13970.2	Ubiquitin interaction motif family protein, expressed	5e-24		O81340	26S proteasome regulatory subunit S5A	3e-26
PnFL1-050_M08	No hit	No hit			No hit	No hit			Q6I5B9	Hypothetical protein OSJNBb0067H15.12	1.6		At4g20360.1	elongation factor Tu / EF-Tu (TUFA) identical to SWISS-PROT:P17745 elongation factor Tu, chloroplast precursor (EF-Tu) [Arabidopsis thaliana]	3e-14		Os02g38210.1	Elongation factor Tu, chloroplast precursor, putative, expressed	2e-13		Q9AXU2	Chloroplast translational elongation factor Tu	4e-14
PnFL1-050_M20	At1g17420.1	lipoxygenase, putative similar to lipoxygenase gi:1495804 [Solanum tuberosum], gi:1654140 [Lycopersicon esculentum]	1e-83		Os03g08220.1	lipoxygenase 6, putative, expressed	8e-80		Q6RSN2	Lipoxygenase	8e-89		At1g72520.1	lipoxygenase, putative similar to lipoxygenase gi:1495804 [Solanum tuberosum], gi:1654140 [Lycopersicon esculentum], GB:CAB56692 [Arabidopsis thaliana]	1e-57		Os03g08220.1	lipoxygenase 6, putative, expressed	1e-39		Q96574	Lipoxygenase (EC 1.13.11.12)	3e-61
PnFL1-050_O04	At2g36350.1	protein kinase, putative similar to protein kinase KIPK (KCBP-interacting protein kinase) [Arabidopsis thaliana] gi|7716430|gb|AAF68383	4e-30		Os12g29580.2	protein kinase, putative, expressed	1e-27		Q9SJM3	Hypothetical protein At2g36350	2e-29		At5g03640.1	protein kinase family protein contains serine/threonine protein kinase domain, INTERPRO:IPR002290	1e-40		Os12g29580.2	protein kinase, putative, expressed	2e-28		Q9LZS4	Protein kinase-like protein	5e-40
PnFL1-050_P13	At2g36850.1	glycosyl transferase family 48 protein contains Pfam profile: PF02364 1,3-beta-glucan synthase	1e-53		Os03g02756.1	1,3-beta-glucan synthase component bgs3, putative, expressed	3e-45		Q5VS25	Putative beta 1,3 glucan synthase	1e-51		At2g36850.1	glycosyl transferase family 48 protein contains Pfam profile: PF02364 1,3-beta-glucan synthase	1e-42		Os06g02260.2	Callose synthase catalytic subunit, putative, expressed	4e-44		Q5VS25	Putative beta 1,3 glucan synthase	7e-44
PnFL1-051_B11	At1g53840.1	pectinesterase family protein contains Pfam profile: PF01095 pectinesterase	8e-51		Os09g26360.1	Pectinesterase family protein, expressed	2e-31		Q8LA06	Pectinesterase, putative	3e-50		At1g53840.1	pectinesterase family protein contains Pfam profile: PF01095 pectinesterase	1e-39		Os01g21034.1	Pectinesterase-2 precursor, putative, expressed	2e-29		Q8LA06	Pectinesterase, putative	2e-38
PnFL1-051_B13	At4g27450.1	expressed protein similar to auxin down-regulated protein ARG10 [Vigna radiata] GI:2970051, wali7 (aluminum-induced protein) [Triticum aestivum] GI:451193	1e-06		Os04g58280.2	Stem-specific protein TSJT1, putative, expressed	0.0007		Q9FYX7	Hypothetical protein	2e-07		At4g27450.1	expressed protein similar to auxin down-regulated protein ARG10 [Vigna radiata] GI:2970051, wali7 (aluminum-induced protein) [Triticum aestivum] GI:451193	2e-28		Os03g53270.2	Stem-specific protein TSJT1, putative, expressed	9e-17		Q9SZS0	Hypothetical protein F27G19.50 (Hypothetical protein AT4g27450)	7e-28
PnFL1-051_B19	At4g01470.1	major intrinsic family protein / MIP family protein contains Pfam profile: MIP PF00230	9e-16		Os01g74450.1	Aquaporin TIP1.1, putative, expressed	4e-16		Q5MBH8	Aquaporin	9e-17		At4g01470.1	major intrinsic family protein / MIP family protein contains Pfam profile: MIP PF00230	2e-19		Os01g74450.1	Aquaporin TIP1.1, putative, expressed	6e-13		Q6V8M8	Major intrinsic protein (Fragment)	1e-15
PnFL1-051_C10	At3g27670.1	expressed protein	3.3		No hit	No hit			No hit	No hit			At3g23440.1	expressed protein ; expression supported by MPSS	5e-11		Os04g43310.1	expressed protein	6e-07		Q9LW53	Arabidopsis thaliana genomic DNA, chromosome 3, P1 clone: MLM24	2e-10
PnFL1-051_D08	At5g60390.1	elongation factor 1-alpha / EF-1-alpha identical to SWISS-PROT:P13905 elongation factor 1-alpha (EF-1-alpha) [Arabidopsis thaliana]	1e-17		Os03g08060.2	Elongation factor 1-alpha, putative, expressed	3e-17		Q9ZWH9	Elongation factor-1 alpha	7e-17		At5g60390.1	elongation factor 1-alpha / EF-1-alpha identical to SWISS-PROT:P13905 elongation factor 1-alpha (EF-1-alpha) [Arabidopsis thaliana]	2e-38		Os03g08060.2	Elongation factor 1-alpha, putative, expressed	1e-39		Q9ZWH9	Elongation factor-1 alpha	1e-39
PnFL1-051_F14	At5g54470.1	zinc finger (B-box type) family protein similar to unknown protein (pir||T05755)	1e-29		Os08g08120.4	B-box zinc finger family protein, expressed	6e-24		Q9LSQ8	Arabidopsis thaliana genomic DNA, chromosome 5, BAC clone:F24B18	6e-29		At1g71020.1	armadillo/beta-catenin repeat family protein / U-box domain-containing protein contains Pfam domain, PF00514: Armadillo/beta-catenin-like repeats and Pfam, PF04564: U-box domain	4.5		Os05g46320.1	F-box domain containing protein, expressed	5.7		Q6E789	Ribosomal protein S3	1.6
PnFL1-051_F21	At4g12230.1	esterase/lipase/thioesterase family protein low similarity to 2-hydroxy-6-ketonona-2,4-dienedoic acid hydrolase; OhpC [Rhodococcus sp.] GI:8926386; contains Interpro entry IPR000379	5e-47		Os10g08840.3	esterase/lipase/thioesterase family protein, putative, expressed	8e-39		Q9STI8	Hypothetical protein T4C9.70 (Hypothetical protein AT4g12230)	2e-46		At4g12230.1	esterase/lipase/thioesterase family protein low similarity to 2-hydroxy-6-ketonona-2,4-dienedoic acid hydrolase; OhpC [Rhodococcus sp.] GI:8926386; contains Interpro entry IPR000379	6e-07		Os10g08840.1	esterase/lipase/thioesterase family protein, putative, expressed	6e-07		Q8S747	Putative acid cluster protein 33	1e-06
PnFL1-051_G11	At1g80440.1	kelch repeat-containing F-box family protein similar to SP|Q9ER30 Kelch-related protein 1 (Sarcosin) {Rattus norvegicus}; contains Pfam profiles PF01344: Kelch motif, PF00646: F-box domain	2e-17		Os02g35530.1	Kelch motif family protein	6e-13		Q9M8L2	Hypothetical protein T21F11.23 (Hypothetical protein At1g80440)	6e-17		At1g15670.1	kelch repeat-containing F-box family protein similar to SP|Q9ER30 Kelch-related protein 1 (Sarcosin) {Rattus norvegicus}; contains Pfam profiles PF01344: Kelch motif, PF00646: F-box domain	3e-06		Os06g39370.1	Kelch motif family protein, expressed	3e-05		Q9LMR5	F7H2.1 protein (At1g15670/F7H2_1) (Hypothetical protein At1g15670)	1e-05
PnFL1-051_I17	At1g56340.1	calreticulin 1 (CRT1) identical to calreticulin (crt1) GI:2052379 [Arabidopsis thaliana]	1e-54		Os07g14270.4	Calreticulin precursor, putative, expressed	8e-51		Q8H792	Hypothetical protein (Fragment)	6e-54		At2g01950.1	leucine-rich repeat transmembrane protein kinase, putative similar to brassinosteroid insensitive protein	3.4		No hit	No hit			No hit	No hit
PnFL1-051_I21	At5g24490.1	30S ribosomal protein, putative similar to SP|P19954 Plastid-specific 30S ribosomal protein 1, chloroplast precursor (CS-S5) (CS5) (S22) (Ribosomal protein 1) (PSRP-1) {Spinacia oleracea}; contains Pfam profile PF02482: Sigma 54 modulation protein / S30EA ribosomal protein	2e-36		Os03g63950.2	Plastid-specific 30S ribosomal protein 1, chloroplast precursor, putative, expressed	8e-26		Q9FLV3	Similarity to ribosomal protein 30S subunit	3e-36		At2g22720.3	expressed protein	4.7		Os10g13610.1	retrotransposon protein, putative, Ty3-gypsy subclass	7.8		Q94ZB1	NADH dehydrogenase subunit 2 (Fragment)	4.8
PnFL1-051_J22	At3g56740.1	ubiquitin-associated (UBA)/TS-N domain-containing protein contains Pfam profile PF00627: UBA/TS-N domain	5e-62		Os01g59160.1	UBA/TS-N domain containing protein, expressed	4e-44		Q9LET3	Hypothetical protein T8M16_70 (At3g56740)	2e-61		At3g56740.1	ubiquitin-associated (UBA)/TS-N domain-containing protein contains Pfam profile PF00627: UBA/TS-N domain	2e-25		Os01g16330.1	UBA/TS-N domain containing protein, expressed	4e-17		Q9LET3	Hypothetical protein T8M16_70 (At3g56740)	1e-24
PnFL1-051_K05	At5g60390.1	elongation factor 1-alpha / EF-1-alpha identical to SWISS-PROT:P13905 elongation factor 1-alpha (EF-1-alpha) [Arabidopsis thaliana]	1e-89		Os03g08060.2	Elongation factor 1-alpha, putative, expressed	4e-90		P93769	Elongation factor-1 alpha	3e-90		At5g60390.1	elongation factor 1-alpha / EF-1-alpha identical to SWISS-PROT:P13905 elongation factor 1-alpha (EF-1-alpha) [Arabidopsis thaliana]	6e-42		Os03g08060.2	Elongation factor 1-alpha, putative, expressed	8e-42		Q9LN13	T6D22.2	1e-46
PnFL1-051_K06	At1g43580.1	expressed protein	1e-59		Os04g34620.1	expressed protein	6e-55		Q8LD82	Hypothetical protein	4e-59		At3g59210.1	F-box family protein contains F-box domain Pfam:PF00646	4.5		Os03g63644.1	hypothetical protein	1.2		Q9XET3	Disease resistance protein I2	1.6
PnFL1-051_K09	At1g03220.1	extracellular dermal glycoprotein, putative / EDGP, putative similar to extracellular dermal glycoprotein EDGP precursor [Daucus carota] GI:285741	1e-05		Os05g33430.1	Basic 7S globulin precursor, putative, expressed	1e-07		Q05929	EDGP precursor (Fragment)	1e-08		At1g03220.1	extracellular dermal glycoprotein, putative / EDGP, putative similar to extracellular dermal glycoprotein EDGP precursor [Daucus carota] GI:285741	8e-43		Os05g33430.1	Basic 7S globulin precursor, putative, expressed	1e-39		Q05929	EDGP precursor (Fragment)	1e-44
PnFL1-051_K13	At4g32570.1	expressed protein	2e-16		Os10g30580.1	Cell division cycle protein 48 homolog, putative, expressed	0.49		Q8LCS4	Hypothetical protein	1e-15		No data	No data			No data	No data			No data	No data
PnFL1-051_L03	At3g55640.1	mitochondrial substrate carrier family protein contains Pfam profile: PF00153 mitochondrial carrier protein	6e-17		Os01g04990.2	Mitochondrial carrier protein, expressed	2e-22		Q84J51	Putative peroxisomal Ca-dependent solute carrier protein (Hypothetical protein OJA1364E02.4)	2e-18		At3g53940.1	mitochondrial substrate carrier family protein	8e-22		Os03g16080.1	Mitochondrial carrier protein, expressed	5e-18		Q9M333	Hypothetical protein F5K20_240	3e-21
PnFL1-052_A17	At1g72690.1	expressed protein	9e-22		Os09g19910.1	expressed protein	9e-17		Q9CAI4	Hypothetical protein F28P22.12	5e-21		At5g10120.1	ethylene insensitive 3 family protein contains Pfam profile: PF04873 ethylene insensitive 3	1.6		Os04g11540.1	retrotransposon protein, putative, unclassified	2.5		Q68RU4	Ycf2 protein	1.6
PnFL1-052_B22	At4g20930.1	3-hydroxyisobutyrate dehydrogenase, putative similar to SP|P29266 3-hydroxyisobutyrate dehydrogenase, mitochondrial precursor (EC 1.1.1.31) {Rattus norvegicus}; contains Pfam profile PF03446: NAD binding domain of 6-phosphogluconate dehydrogenase	6e-47		Os06g46372.1	3-hydroxyisobutyrate dehydrogenase, mitochondrial precursor, putative, expressed	3e-40		Q653U8	Putative 3-hydroxyisobutyrate dehydrogenase, mitochondrial	5e-40		At4g20930.1	3-hydroxyisobutyrate dehydrogenase, putative similar to SP|P29266 3-hydroxyisobutyrate dehydrogenase, mitochondrial precursor (EC 1.1.1.31) {Rattus norvegicus}; contains Pfam profile PF03446: NAD binding domain of 6-phosphogluconate dehydrogenase	4e-54		Os06g46372.2	3-hydroxyisobutyrate dehydrogenase, mitochondrial precursor, putative, expressed	1e-47		Q653U8	Putative 3-hydroxyisobutyrate dehydrogenase, mitochondrial	2e-47
PnFL1-052_C10	At2g39200.1	seven transmembrane MLO family protein / MLO-like protein 12 (MLO12) identical to SP|O80961 MLO-like protein 12 (AtMlo12) {Arabidopsis thaliana}, membrane protein Mlo12 [Arabidopsis thaliana] gi|14091594|gb|AAK53805; similar to MLO protein SWISS-PROT:P93766, NCBI_gi:1877221 [Hordeum vulgare][Barley]	2e-84		Os10g39520.1	MLO-like protein 10, putative, expressed	1e-53		Q94CH3	Seven transmembrane protein Mlo2	3e-55		At1g20840.1	transporter-related low similarity to D-xylose proton-symporter [Lactobacillus brevis] GI:2895856; contains Pfam profile PF00083: major facilitator superfamily protein	5.6		No hit	No hit			No hit	No hit
PnFL1-052_C16	At2g28930.1	protein kinase (APK1b) identical to protein kinase APK1B [Arabidopsis thaliana] SWISS-PROT:P46573	1e-87		Os01g74200.1	Protein kinase APK1B, chloroplast precursor, putative, expressed	5e-86		Q94DF2	Putative serine/threonine-specific protein kinase	9e-86		At1g07570.2	protein kinase (APK1a) identical to Protein kinase APK1A from [Arabidopsis thaliana] SWISS-PROT:Q06548	0.19		Os06g46630.1	retrotransposon protein, putative, unclassified	0.56		Q75W78	Protein kinase	0.21
PnFL1-052_D08	No hit	No hit			No hit	No hit			No hit	No hit			At5g07040.1	zinc finger (C3HC4-type RING finger) family protein contains Pfam profile: PF00097 zinc finger, C3HC4 type (RING finger)	3e-24		Os07g06560.1	Zinc finger, C3HC4 type family protein	4e-15		Q9FL42	C3HC4-type RING zinc finger protein-like	1e-23
PnFL1-052_G21	At4g26990.1	expressed protein	1e-10		Os09g11760.1	hypothetical protein	0.24		Q9SZ38	Hypothetical protein F10M23.330 (Hypothetical protein AT4g26990)	5e-10		At4g26990.1	expressed protein	6e-20		Os04g53450.1	expressed protein	1e-06		Q8RY61	AT4g26990/F10M23_330	3e-19
PnFL1-052_H20	At5g18580.1	tonneau 2 (TON2) identical to tonneau 2 protein (TON2) GI:11494362 from [Arabidopsis thaliana]; contains Pfam profile: PF00036 EF hand	4e-40		Os05g05710.1	EF hand family protein, expressed	3e-33		Q9FEE2	Tonneau 2 (Hypothetical protein At5g18580)	2e-39		At5g18580.1	tonneau 2 (TON2) identical to tonneau 2 protein (TON2) GI:11494362 from [Arabidopsis thaliana]; contains Pfam profile: PF00036 EF hand	1e-58		Os05g05710.1	EF hand family protein, expressed	7e-59		Q65XE2	Putative tonneau 2	1e-58
PnFL1-052_I16	At5g11490.1	adaptin family protein similar to SP|Q9WV76 Adapter-related protein complex 4 beta 1 subunit (Beta subunit of AP- 4) {Mus musculus}, beta-adaptin Drosophila 1 {Drosophila melanogaster} GI:434902; contains Pfam profile: PF01602 Adaptin N terminal region	2e-70		Os01g43630.2	adaptin family protein, putative, expressed	6e-70		Q9LDK9	Beta-adaptin-like protein A	6e-70		At5g11490.1	adaptin family protein similar to SP|Q9WV76 Adapter-related protein complex 4 beta 1 subunit (Beta subunit of AP- 4) {Mus musculus}, beta-adaptin Drosophila 1 {Drosophila melanogaster} GI:434902; contains Pfam profile: PF01602 Adaptin N terminal region	7e-39		Os01g43630.2	adaptin family protein, putative, expressed	5e-34		Q9LDK9	Beta-adaptin-like protein A	3e-38
PnFL1-052_I22	At4g05390.1	ferredoxin--NADP(+) reductase, putative / adrenodoxin reductase, putative strong similarity to SP|P41345 Ferredoxin--NADP reductase, root isozyme, chloroplast precursor (EC 1.18.1.2) (FNR) {Oryza sativa}, ferredoxin-NADP reductase precursor [Zea mays] GI:500751	2e-45		Os03g57120.2	Ferredoxin-NADP reductase, root isozyme, chloroplast precursor, putative, expressed	3e-43		Q8VY95	Ferredoxin-NADP+ reductase-like protein	8e-45		At1g30510.3	ferredoxin--NADP(+) reductase, putative / adrenodoxin reductase, putative strong similarity to SP|P41345 Ferredoxin--NADP reductase, root isozyme, chloroplast precursor (EC 1.18.1.2) (FNR) {Oryza sativa}, ferredoxin-NADP reductase precursor [Zea mays] GI:500751	4e-72		Os07g05400.1	Ferredoxin-NADP reductase, embryo isozyme, chloroplast precursor, putative, expressed	4e-74		Q6ZF67	Ferredoxin--NADP reductase, embryo isozyme, chloroplast (FNR)	7e-74
PnFL1-052_K08	At3g62260.2	protein phosphatase 2C, putative / PP2C, putative phosphoprotein phosphatase (EC 3.1.3.16) 1A-alpha - Homo sapiens, PIR:S22423	1e-08		Os05g04360.1	Protein phosphatase 2C containing protein, expressed	4e-10		O82469	Protein phosphatase-2C	9e-14		At3g62260.2	protein phosphatase 2C, putative / PP2C, putative phosphoprotein phosphatase (EC 3.1.3.16) 1A-alpha - Homo sapiens, PIR:S22423	0.0004		Os04g03250.1	retrotransposon protein, putative, unclassified	1.8		Q9M1P8	Hypothetical protein T17J13.220 (Protein phosphatase-2C)	0.002
PnFL1-052_L14	At2g43160.3	epsin N-terminal homology (ENTH) domain-containing protein contains Pfam PF01417: ENTH domain. ENTH (Epsin N-terminal homology) domain; similar to Af10-protein (GI:1724114) [Avena fatua]	9e-11		Os01g43170.3	Polypyrimidine tract-binding protein homolog 1, putative, expressed	0.0003		Q9ZW78	Hypothetical protein At2g43170	4e-10		At5g15680.1	expressed protein	2.7		Os02g06070.1	Leucine Rich Repeat family protein	1.9		Q8MA03	Beta subunit of pyruvate dehydrogenase E1 component	5.9
PnFL1-052_L16	At4g03320.1	chloroplast protein import component-related similar to P. sativum Tic20 chloroplast protein import component (GI:3769673)	0.003		Os07g38110.2	Tic20, putative, expressed	1.6		Q8GZ79	Hypothetical protein At1g04940/F13M7_5	0.0002		At4g03320.1	chloroplast protein import component-related similar to P. sativum Tic20 chloroplast protein import component (GI:3769673)	6e-33		Os07g38110.2	Tic20, putative, expressed	4e-11		Q9ZQZ9	Putative chloroplast protein import component (AT4g03320/F4C21_25)	2e-32
PnFL1-052_M03	At1g70505.1	expressed protein	5e-29		Os02g03790.1	expressed protein	9e-26		Q8H101	Hypothetical protein At1g10660	1e-27		At5g62960.1	expressed protein	7e-05		Os01g07700.1	expressed protein	0.009		Q6NPD1	At5g62960	0.0003
PnFL1-052_P10	At2g13680.1	glycosyl transferase family 48 protein contains Pfam profile: PF02364 1,3-beta-glucan synthase	1.2		Os11g14030.1	hypothetical protein	1.6		Q93XQ3	Putative beta-1,3-glucan synthase	3.6		At5g38220.1	expressed protein	9e-36		Os01g49510.1	expressed protein	2e-29		Q9FF34	Em	4e-35
PnFL1-052_P12	At1g32150.1	bZIP transcription factor family protein contains Pfam profile: PF00170 bZIP transcription factor	2e-48		Os12g13170.2	bZIP transcription factor family protein, expressed	2e-34		Q94KA8	BZIP transcription factor 2	5e-56		At5g27880.1	zinc finger (C2H2 type) family protein contains Pfam domain, PF00096: Zinc finger, C2H2 type	4.1		Os08g03080.1	Zinc knuckle family protein	1.8		Q93XR2	Cyanogenic beta-glucosidase dhurrinase-2	9.8
PnFL1-053_A15	At4g32570.1	expressed protein	1e-08		Os11g26820.1	retrotransposon protein, putative, unclassified	8.2		Q8LCS4	Hypothetical protein	5e-08		At4g32570.1	expressed protein	4e-20		Os04g55920.4	ZIM motif family protein, expressed	0.002		Q8LCS4	Hypothetical protein	2e-19
PnFL1-053_C13	At3g09790.1	polyubiquitin (UBQ8) identical to polyubiquitin (ubq8) GI:870793, GB:L05917 [Arabidopsis thaliana] (Genetics 139 (2), 921-939 (1995))	5e-42		Os06g46770.1	polyubiquitin containing 7 ubiquitin monomers, putative, expressed	2e-45		Q9ZSW0	Tetra-ubiquitin	1e-44		At5g20620.1	polyubiquitin (UBQ4) identical to GI:17677	4e-59		Os06g46770.1	polyubiquitin containing 7 ubiquitin monomers, putative, expressed	1e-58		Q9ZRW9	Polyubiquitin	2e-58
PnFL1-053_F07	At2g41810.1	expressed protein contains Pfam profile PF04862: Protein of unknown function, DUF642	4e-44		Os03g59300.1	expressed protein	3e-33		O22939	Hypothetical protein At2g41810	1e-43		At2g41800.1	expressed protein contains Pfam profile PF04862: Protein of unknown function, DUF642	4e-36		Os03g59300.2	expressed protein	2e-33		O22940	Hypothetical protein At2g41800 (At2g41800/T11A7.10)	2e-35
PnFL1-053_G22	At3g58470.1	expressed protein several hypothetical proteins - Saccharomyces cerevisiae	4e-53		Os03g53890.1	expressed protein	9e-47		Q93Z55	AT3g58470/F14P22_60	2e-52		At3g58470.1	expressed protein several hypothetical proteins - Saccharomyces cerevisiae	6e-19		Os03g53890.1	expressed protein	5e-22		Q75LK9	Expressed protein	9e-22
PnFL1-053_I16	At3g11180.1	oxidoreductase, 2OG-Fe(II) oxygenase family protein similar to leucoanthocyanidin dioxygenase GB:BAA20143 [Perilla frutescens], Malus domestica, SP|P51091; contains PF03171 2OG-Fe(II) oxygenase superfamily domain	2e-31		Os01g61610.4	oxidoreductase, 2OG-Fe oxygenase family protein, expressed	1e-28		Q9SRM3	Leucoanthocyanidin dioxygenase, putative; 41415-43854	7e-31		At4g25440.1	WD-40 repeat family protein / zfwd1 protein (ZFWD1) identical to zfwd1 protein (GI:12057164) [Arabidopsis thaliana]	0.68		Os07g03990.1	Leucine Rich Repeat family protein, expressed	7.8		Q9FNZ2	Zfwd1 protein (Fragment)	3.6
PnFL1-053_I19	At5g19760.1	dicarboxylate/tricarboxylate carrier (DTC) identical to dicarboxylate/tricarboxylate carrier [Arabidopsis thaliana] GI:19913113	2e-35		Os05g11780.1	Mitochondrial carrier protein, expressed	3e-32		Q6T871	Dicarboxylate/tricarboxylate carrier	6e-36		At2g02300.1	F-box family protein / SKP1 interacting partner 3-related contains similarity to SKP1 interacting partner 3 GI:10716951 from [Arabidopsis thaliana]	0.08		Os10g01274.1	retrotransposon protein, putative, unclassified	0.73		Q9ZVR1	Putative phloem-specific lectin (Hypothetical protein At2g02300/T16F16.9)	0.41
PnFL1-053_J06	At3g19650.1	cyclin-related contains weak similarity to Cylicin I (Multiple-band polypeptide I) (Swiss-Prot:P35662) [Bos taurus]	0.002		Os10g39850.1	Zinc finger, C3HC4 type family protein, expressed	4.6		Q9LJN1	G	0.009		At3g19650.1	cyclin-related contains weak similarity to Cylicin I (Multiple-band polypeptide I) (Swiss-Prot:P35662) [Bos taurus]	1e-11		Os03g10590.1	somatic embryogenesis related protein, putative, expressed	4e-10		Q9LJN1	G	6e-11
PnFL1-053_J14	At5g18610.1	protein kinase family protein contains eukaryotic protein kinase domain, PROSITE:PS00107	1e-61		Os01g71000.1	Serine/threonine-protein kinase RLCKVII, putative, expressed	8e-59		Q6TKQ5	Protein kinase-like protein	1e-70		At5g25120.1	cytochrome P450 family protein CYTOCHROME P450 71B1 - Thlaspi arvense, EMBL:L24438	0.3		Os04g33990.1	Harpin-induced protein 1 containing protein, expressed	4.7		Q8VYC2	Putative bactericidal permeability-increasing protein	7.7
PnFL1-053_K08	At2g47890.2	zinc finger (B-box type) family protein	7e-36		Os06g19444.3	CCT motif family protein, expressed	6e-24		O82118	Zinc finger protein	4e-23		At2g47890.1	zinc finger (B-box type) family protein	7e-06		Os07g47140.1	CCT motif family protein, expressed	0.002		Q8H482	Putative zinc-finger protein	0.004
PnFL1-053_K10	At2g03220.1	galactoside 2-alpha-L-fucosyltransferase / xyloglucan alpha-(1,2)-fucosyltransferase (FUT1) (FT1) identical to SP|Q9SWH5 Galactoside 2-alpha-L-fucosyltransferase (EC 2.4.1.69) (Xyloglucan alpha-(1,2)-fucosyltransferase) (AtFUT1) {Arabidopsis thaliana}	3e-27		Os06g10930.1	Xyloglucan fucosyltransferase family protein, expressed	2e-19		Q6Z7Q2	Putative galactoside 2-alpha-L-fucosyltransferase	2e-22		At2g03220.1	galactoside 2-alpha-L-fucosyltransferase / xyloglucan alpha-(1,2)-fucosyltransferase (FUT1) (FT1) identical to SP|Q9SWH5 Galactoside 2-alpha-L-fucosyltransferase (EC 2.4.1.69) (Xyloglucan alpha-(1,2)-fucosyltransferase) (AtFUT1) {Arabidopsis thaliana}	5e-65		Os02g52640.1	Galactoside 2-alpha-L-fucosyltransferase, putative, expressed	8e-62		Q6Z7Q2	Putative galactoside 2-alpha-L-fucosyltransferase	2e-61
PnFL1-053_N04	At3g25280.1	proton-dependent oligopeptide transport (POT) family protein contains Pfam profile: PF00854 POT family	2e-13		Os06g38294.1	nitrate transporter, putative, expressed	2e-10		Q9LSE8	Peptide transporter-like protein	8e-13		At3g25280.1	proton-dependent oligopeptide transport (POT) family protein contains Pfam profile: PF00854 POT family	3e-30		Os06g38294.1	nitrate transporter, putative, expressed	4e-20		Q9LSE8	Peptide transporter-like protein	1e-29
PnFL1-053_N16	At3g49370.1	calcium-dependent protein kinase, putative / CDPK, putative similar to calcium/calmodulin-dependent protein kinase CaMK1 [Nicotiana tabacum] gi|16904222|gb|AAL30818	1.3		Os02g08330.1	expressed protein	5.1		Q7XEF3	Putative cell wall protein	3.3		At5g19750.1	peroxisomal membrane 22 kDa family protein similar to SP|P42925 22 kDa peroxisomal membrane protein {Mus musculus}; contains Pfam profile PF04117: Mpv17 / PMP22 family	4e-27		Os11g03670.1	Mpv17/PMP22 family protein, expressed	2e-22		Q93Z42	AT5g19750/T29J13_170	2e-26
PnFL1-053_O22	At5g12120.1	ubiquitin-associated (UBA)/TS-N domain-containing protein contains Pfam profile PF00627: UBA/TS-N domain	5e-45		Os05g33850.1	UBA/TS-N domain containing protein, expressed	7e-44		Q9FMQ0	Genomic DNA, chromosome 5, P1 clone:MXC9 (AT5g12120/MXC9_8) (Hypothetical protein At5g12120)	2e-44		At5g12120.1	ubiquitin-associated (UBA)/TS-N domain-containing protein contains Pfam profile PF00627: UBA/TS-N domain	1e-14		Os05g33850.1	UBA/TS-N domain containing protein, expressed	0.003		Q9FMQ0	Genomic DNA, chromosome 5, P1 clone:MXC9 (AT5g12120/MXC9_8) (Hypothetical protein At5g12120)	5e-14
PnFL1-054_B24	At3g19680.1	expressed protein	2e-22		Os07g04150.1	expressed protein	4e-19		Q9LJM6	G	9e-22		At3g19680.1	expressed protein	2e-09		Os03g56220.1	expressed protein	2e-10		Q7XZW0	Hypothetical protein OSJNBb0094O03.10	4e-10
PnFL1-054_C14	At1g03110.1	transducin family protein / WD-40 repeat family protein contains 4 WD-40 repeats (PF00400); similar to WD-repeat domain 4 protein (GI:9955698) [Mus musculus]	1e-57		Os03g53530.1	WD-repeat protein 4, putative, expressed	2e-47		Q93WD7	Hypothetical protein At1g03110	5e-57		At1g02065.1	squamosa promoter-binding protein-like 8 (SPL8) identical to squamosa promoter binding protein-like 8 [Arabidopsis thaliana] GI:5931679; contains Pfam profile PF03110: SBP domain	1.5		Os06g44860.1	SBP domain containing protein, expressed	1.2		Q9SM18	SBP-domain protein 2	2.7
PnFL1-054_D05	At2g47300.1	hypothetical protein	5e-20		Os11g45250.1	Ribonucleases P/MRP protein subunit POP1 containing protein, expressed	3e-29		O22904	Hypothetical protein At2g47300	2e-19		At3g07400.1	lipase class 3 family protein contains Pfam profile PF01764: Lipase	0.2		Os11g45250.1	Ribonucleases P/MRP protein subunit POP1 containing protein, expressed	1e-20		Q9SRS6	F21O3.11 protein	0.81
PnFL1-054_D11	At3g53460.2	29 kDa ribonucleoprotein, chloroplast / RNA-binding protein cp 29 nearly identical to SP|Q43349 29 kDa ribonucleoprotein, chloroplast precursor (RNA-binding protein cp29) {Arabidopsis thaliana}	8e-07		Os03g25960.1	RNA recognition motif family protein, expressed	0.32		Q41367	24 kDa RNA binding protein (Fragment)	1e-07		At3g28040.1	leucine-rich repeat transmembrane protein kinase, putative contains Pfam profiles: PF00560 leucine rich repeat, PF00069 eukaryotic protein kinase domain	1.5		Os11g39160.1	NB-ARC domain containing protein	0.93		Q9LEL9	Matrix metalloproteinase	4.6
PnFL1-054_E20	At5g42830.1	transferase family protein similar to anthranilate N-hydroxycinnamoyl/benzoyltransferase, Dianthus caryophyllus [gi:2239091]; contains Pfam transferase family domain PF002458	5e-60		Os08g01980.1	HCBT-like putative defense response protein, putative, expressed	2e-27		Q9FMN6	N-hydroxycinnamoyl/benzoyltransferase-like protein	2e-59		At5g42830.1	transferase family protein similar to anthranilate N-hydroxycinnamoyl/benzoyltransferase, Dianthus caryophyllus [gi:2239091]; contains Pfam transferase family domain PF002458	1e-44		Os06g01350.1	Transferase family protein, expressed	7e-27		Q9FMN6	N-hydroxycinnamoyl/benzoyltransferase-like protein	5e-44
PnFL1-054_F12	At3g48700.1	expressed protein similar to PrMC3 [Pinus radiata] GI:5487873	2e-67		Os06g11090.1	esterase, putative, expressed	7e-53		Q9SMM9	Hypothetical protein T8P19.210 (Hypothetical protein At3g48700/T8P19_210) (Hypothetical protein At3g48700)	1e-66		At1g47480.1	expressed protein similar to PrMC3 [Pinus radiata] GI:5487873	6e-16		Os08g37060.1	2-Hydroxyisoflavanone dehydratase, putative, expressed	4e-11		Q9SX78	F16N3.25 protein	2e-15
PnFL1-054_G16	At2g01970.1	endomembrane protein 70, putative	1e-115		Os03g13380.1	Endomembrane protein 70 containing protein, expressed	1e-115		Q9FHT4	Endosomal protein-like	1e-116		At2g01970.1	endomembrane protein 70, putative	6e-46		Os03g13380.1	Endomembrane protein 70 containing protein, expressed	2e-45		Q9SP31	Putative multispanning membrane protein (Fragment)	7e-49
PnFL1-054_H06	At1g16780.1	vacuolar-type H+-translocating inorganic pyrophosphatase, putative similar to vacuolar-type H+-translocating inorganic pyrophosphatase GI:6901676 from [Arabidopsis thaliana]	4e-85		Os02g33490.1	Inorganic H+ pyrophosphatase family protein, expressed	2e-85		Q6ER91	Putative vacuolar-type H+-translocating inorganic pyrophosphatase	3e-85		At1g78920.1	vacuolar-type H+-translocating inorganic pyrophosphatase (AVPL1) identical to vacuolar-type H+-translocating inorganic pyrophosphatase GI:6901676 from [Arabidopsis thaliana]	2e-13		Os06g43660.1	Pyrophosphate-energized vacuolar membrane proton pump, putative, expressed	3e-07		Q9ZVB1	F9K20.2 protein	8e-13
PnFL1-054_I19	At4g13400.1	expressed protein	7e-48		Os05g48230.1	expressed protein	4e-45		Q9T0L1	Hypothetical protein AT4g13400	3e-47		At4g13400.1	expressed protein	2e-21		Os05g48230.1	expressed protein	4e-34		Q8L7B0	Hypothetical protein At4g13400	9e-37
PnFL1-054_J01	At4g15470.1	expressed protein low similarity to N-methyl-D-aspartate receptor-associated protein [Drosophila melanogaster] GI:567104; contains Pfam profile PF01027: Uncharacterized protein family UPF0005	3e-25		Os05g33360.2	Uncharacterized protein family UPF0005 containing protein, expressed	2e-19		Q94A20	AT4g15470/dl3775w	1e-24		At3g56680.1	expressed protein	4e-18		Os05g34070.1	expressed protein	6e-07		Q9LET8	Hypothetical protein T8M16_10 (AT3g56680/T8M16_10)	1e-17
PnFL1-054_L05	At5g62050.1	OXA1 protein (OXA1) identical to AtOXA1 [Arabidopsis thaliana] GI:6624207	1e-13		Os03g02480.1	60Kd inner membrane protein, expressed	0.17		Q9LPE1	T12C22.17 protein	0.7		At5g62050.1	OXA1 protein (OXA1) identical to AtOXA1 [Arabidopsis thaliana] GI:6624207	0.059		Os10g21360.1	N-dimethylguanosine tRNA methyltransferase, putative, expressed	5.5		Q9FN61	G	2.7
PnFL1-054_L14	At2g02760.1	ubiquitin-conjugating enzyme 2 (UBC2) E2; identical to gi:2689242, SP:P42745	5e-78		Os07g07240.1	Ubiquitin-conjugating enzyme E2-17 kDa, putative, expressed	1e-77		Q9M4R0	Ubiquitin conjugating protein	4e-78		At4g18670.1	leucine-rich repeat family protein / extensin family protein similar to extensin-like protein [Lycopersicon esculentum] gi|5917664|gb|AAD55979; contains leucine-rich repeats, Pfam:PF00560; contains proline rich extensin domains, INTERPRO:IPR002965	0.29		Os10g22740.1	hypothetical protein	3.3		Q9SN46	Extensin-like protein	1.3
PnFL1-054_L18	At5g13100.1	expressed protein	5e-50		Os01g01295.1	expressed protein	3e-29		Q9FYA0	Hypothetical protein T19L5_60 (AT5g13100/T19L5_60) (At5g13100)	2e-49		At5g13100.1	expressed protein	5e-41		Os01g01295.1	expressed protein	4e-39		Q9FYA0	Hypothetical protein T19L5_60 (AT5g13100/T19L5_60) (At5g13100)	2e-40
PnFL1-054_O05	At4g22920.1	expressed protein	3e-22		Os09g36200.1	senescence-inducible chloroplast stay-green protein 2, putative, expressed	1e-13		Q8LBZ2	Hypothetical protein	1e-21		At4g22920.1	expressed protein	0.25		Os09g36200.1	senescence-inducible chloroplast stay-green protein 2, putative, expressed	0.7		Q8LBZ2	Hypothetical protein	0.97
PnFL1-054_O12	At3g12780.1	phosphoglycerate kinase, putative similar to SP|P41758 Phosphoglycerate kinase, chloroplast precursor (EC 2.7.2.3) {Chlamydomonas reinhardtii}; contains Pfam profile PF00162: phosphoglycerate kinase	5e-42		Os05g41640.2	Phosphoglycerate kinase, chloroplast precursor, putative, expressed	3e-40		O82160	Chloroplast phosphoglycerate kinase	5e-63		At1g79550.2	phosphoglycerate kinase, putative similar to SP|P41758 Phosphoglycerate kinase, chloroplast precursor (EC 2.7.2.3) {Chlamydomonas reinhardtii}; contains Pfam profile PF00162: phosphoglycerate kinase	3e-37		Os05g41640.2	Phosphoglycerate kinase, chloroplast precursor, putative, expressed	2e-39		O82160	Chloroplast phosphoglycerate kinase	4e-43
PnFL1-055_A09	At1g28100.3	expressed protein	8e-14		Os09g29100.1	Cyclin delta-2, putative, expressed	2.8		Q8GWB2	Hypothetical protein At1g28100/F13K9_27 (Hypothetical protein At1g28100)	4e-13		At1g28100.3	expressed protein	1e-19		Os12g11020.1	retrotransposon protein, putative, unclassified	1.1		Q8LNG9	Hypothetical protein OSJNBa0078O01.15	3e-20
PnFL1-055_A21	At5g58060.1	SNARE protein-related similar to SNARE protein Ykt6 [Homo sapiens] GI:2507637	4e-09		Os01g64650.3	VAMP-like protein YKT62, putative, expressed	0.019		Q9ZRD3	NTGP1	3e-10		At5g58060.1	SNARE protein-related similar to SNARE protein Ykt6 [Homo sapiens] GI:2507637	2e-07		Os01g64650.2	VAMP-like protein YKT62, putative, expressed	3e-08		Q6J1J4	Putative SNARE protein	5e-08
PnFL1-055_C04	At5g19540.1	expressed protein	2e-29		Os08g29780.1	expressed protein	8e-18		Q949W7	Hypothetical protein At5g19540	1e-28		At5g19540.1	expressed protein	2e-65		Os08g29780.1	expressed protein	3e-61		Q949W7	Hypothetical protein At5g19540	1e-64
PnFL1-055_C10	At1g76540.1	cell division control protein, putative similar to SWISS-PROT:Q38775, cell division control protein 2 homolog D [Antirrhinum majus]; contains protein kinase domain, Pfam:PF00069	1.1		Os08g40170.1	Cell division control protein 2 homolog D, putative, expressed	0.38		Q6Z8N6	Protein cdc2 kinase	0.72		At2g42280.1	basic helix-loop-helix (bHLH) family protein	8e-16		Os08g39630.1	Helix-loop-helix DNA-binding domain containing protein, expressed	2e-18		Q8S490	Transcription factor RAU1 (Fragment)	3e-18
PnFL1-055_C15	At5g61790.1	calnexin 1 (CNX1) identical to calnexin homolog 1, Arabidopsis thaliana, EMBL:AT08315 [SP|P29402]	5e-77		Os04g32950.1	Calnexin homolog precursor, putative, expressed	2e-75		Q5NT70	Calnexin	5e-77		At5g07340.1	calnexin, putative identical to calnexin homolog 2 from Arabidopsis thaliana [SP|Q38798], strong similarity to calnexin homolog 1, Arabidopsis thaliana, EMBL:AT08315 [SP|P29402]; contains Pfam profile PF00262 calreticulin family	1e-19		Os04g32950.5	Calnexin homolog precursor, putative, expressed	1e-13		Q5NT70	Calnexin	2e-21
PnFL1-055_E14	At2g48110.1	expressed protein	3e-87		Os07g11000.1	expressed protein	2e-85		Q9LUG9	G	5e-85		At1g71390.1	disease resistance family protein / LRR family protein contains leucine rich-repeat domains Pfam:PF00560, INTERPRO:IPR001611; similar to Hcr2-5B [Lycopersicon esculentum] gi|3894391|gb|AAC78595	1.4		No hit	No hit			Q9C9H6	Putative disease resistance protein; 69620-67266	5.3
PnFL1-055_E20	At2g36380.1	ABC transporter family protein related to multi drug resistance proteins and P-glycoproteins	3e-84		Os08g29570.1	PDR-type ABC transporter 1, putative, expressed	2e-83		Q9SJR6	Putative ABC transporter	1e-83		At2g36380.1	ABC transporter family protein related to multi drug resistance proteins and P-glycoproteins	1e-25		Os07g33780.1	ABC transporter family protein, putative, expressed	1e-22		Q9SJR6	Putative ABC transporter	4e-25
PnFL1-055_F12	At5g40450.1	expressed protein	0.1		Os06g49450.1	expressed protein	0.71		Q9FND5	Similarity to heat shock protein	0.54		At1g49030.1	expressed protein similar to PGPS/D12 [Petunia x hybrida] GI:4105794; contains Pfam profile PF04749: Protein of unknown function, DUF614	2e-36		Os02g36950.2	expressed protein	9e-22		Q9M9A5	F27J15.18 (At1g49030)	7e-36
PnFL1-055_G02	At4g16370.1	oligopeptide transporter OPT family protein similar to oligopeptide transporter Opt1p [Candida albicans] GI:2367386; contains Pfam profile PF03169: OPT oligopeptide transporter protein	2e-85		Os03g54000.2	oligopeptide transporter 3, putative, expressed	2e-82		Q940I5	Hypothetical protein Z97341.3	1e-85		At4g26590.1	oligopeptide transporter OPT family protein similar to SP|P40900 Sexual differentiation process protein isp4 {Schizosaccharomyces pombe}; contains Pfam profile PF03169: OPT oligopeptide transporter protein	5e-07		Os03g54000.2	oligopeptide transporter 3, putative, expressed	2e-07		Q850L6	Putative oligopeptide transporter protein	5e-07
PnFL1-055_G06	At5g07610.1	F-box family protein similar to unknown protein (emb|CAB85517.1)	2e-08		Os07g35110.1	Leucine Rich Repeat family protein	4e-16		Q7XIS2	Receptor-like kinase-like	7e-16		At5g37670.1	15.7 kDa class I-related small heat shock protein-like (HSP15.7-CI) contains Pfam profile: PF00011 Hsp20/alpha crystallin family; identified in Scharf, K-D., et al,Cell Stress & Chaperones (2001) 6: 225-237.	0.52		Os03g26350.1	transposon protein, putative, CACTA, En/Spm sub-class, expressed	7.8		Q9FHQ3	Heat shock hsp20 protein-like (Putative low molecular-weight heat shock protein)	2.7
PnFL1-055_G08	At2g21240.2	expressed protein	7e-16		Os06g04010.2	GAGA binding protein-like family protein, expressed	0.34		Q8S8C6	Expressed protein (Hypothetical protein)	3e-15		At2g21240.2	expressed protein	5e-27		Os06g04010.2	GAGA binding protein-like family protein, expressed	8e-25		Q8S8C6	Expressed protein (Hypothetical protein)	2e-26
PnFL1-055_I01	At5g62720.2	integral membrane HPP family protein contains Pfam domain, PF04982: HPP family	7e-17		Os03g48030.1	HPP family protein, expressed	9e-09		Q8LAK4	Hypothetical protein	3e-16		At5g62720.1	integral membrane HPP family protein contains Pfam domain, PF04982: HPP family	0.031		Os03g48030.1	HPP family protein, expressed	0.59		Q8LAK4	Hypothetical protein	0.13
PnFL1-055_K01	At4g24240.1	WRKY family transcription factor contains Pfam profile: PF03106 WRKY DNA -binding domain	4e-19		Os04g21950.1	WRKY DNA binding domain containing protein, expressed	7e-05		Q9SQ03	Transcription factor (Fragment)	2e-14		At2g23320.1	WRKY family transcription factor identical to WRKY DNA-binding protein 15 GI:13506742 from [Arabidopsis thaliana]	2e-05		Os09g25060.1	WRKY DNA binding domain containing protein, expressed	0.002		Q9FXS1	WRKY transcription factor NtEIG-D48	6e-09
PnFL1-055_L11	At5g02570.1	histone H2B, putative similar to histone H2B-2 Lycopersicon esculentum GI:3021483, Gossypium hirsutum SP|O22582, Asparagus officinalis GI:563329; contains Pfam profile PF00125 Core histone H2A/H2B/H3/H4	2e-39		Os03g17084.1	Core histone H2A/H2B/H3/H4 family protein	3e-37		Q9LZ45	Histone H2B	9e-39		At3g54820.1	aquaporin, putative similar to plasma membrane aquaporin GI:3551133 from [Raphanus sativus]	2e-54		Os04g16450.1	aquaporin PIP2.8, putative, expressed	8e-53		Q9AVB3	Plasma membrane intrinsic protein 2-2	1e-56
PnFL1-055_M08	At2g47180.1	galactinol synthase, putative similar to galactinol synthase, isoform GolS-1 GI:5608497 from [Ajuga reptans]	3e-60		Os03g20120.1	galactinol synthase 3, putative, expressed	1e-57		Q7XZ08	Galactinol synthase	1e-62		At2g47180.1	galactinol synthase, putative similar to galactinol synthase, isoform GolS-1 GI:5608497 from [Ajuga reptans]	6e-40		Os07g48830.1	galactinol synthase 3, putative, expressed	6e-37		Q9XEJ7	Galactinol synthase (Fragment)	6e-41
PnFL1-055_M11	At1g09810.1	expressed protein contains Pfam profile PF04146: YT521-B-like family	1.4		Os11g09760.1	transposon protein, putative, CACTA, En/Spm sub-class	0.49		Q9XEY9	NT3	2.7		At4g23160.1	protein kinase family protein contains Pfam domain PF00069: Protein kinase domain	2e-45		Os08g29560.1	retrotransposon protein, putative, unclassified	6e-51		Q9LVQ2	Retroelement pol polyprotein-like	1e-54
PnFL1-055_N10	At4g38400.1	expansin family protein (EXPL2) contains Pfam profile: PF01357 pollen allergen; expansin-like gene, PMID:11641069, www.bio.psu.edu/expansins	9e-63		Os10g39640.1	Expansin-like 3 precursor, putative, expressed	1e-42		Q7XHJ2	Expansin-like protein (Fragment)	1e-75		At4g38400.1	expansin family protein (EXPL2) contains Pfam profile: PF01357 pollen allergen; expansin-like gene, PMID:11641069, www.bio.psu.edu/expansins	1e-24		Os10g39640.1	Expansin-like 3 precursor, putative, expressed	2e-19		Q7XHJ2	Expansin-like protein (Fragment)	3e-25
PnFL1-055_N19	At1g02280.1	GTP-binding protein (TOC33) identical to atToc33 protein (GI:11557973) [Arabidopsis thaliana]; Carboxyl-terminal end highly similar to GTP-binding protein SP:U43377, location of EST gb|AA394770 and gb|R30089; identical to cDNA for chloroplast atToc33 protein GI:11557972	2e-54		Os03g13730.2	Translocase of chloroplast 34, putative, expressed	3e-52		Q7XJ84	TOC33	6e-54		At1g02280.1	GTP-binding protein (TOC33) identical to atToc33 protein (GI:11557973) [Arabidopsis thaliana]; Carboxyl-terminal end highly similar to GTP-binding protein SP:U43377, location of EST gb|AA394770 and gb|R30089; identical to cDNA for chloroplast atToc33 protein GI:11557972	1e-27		Os03g13730.1	Translocase of chloroplast 34, putative, expressed	3e-22		Q8LK89	Toc33 protein	1e-27
PnFL1-055_N21	At5g20620.1	polyubiquitin (UBQ4) identical to GI:17677	6e-80		Os06g46770.1	polyubiquitin containing 7 ubiquitin monomers, putative, expressed	1e-79		Q9ZRW9	Polyubiquitin	2e-79		At5g20620.1	polyubiquitin (UBQ4) identical to GI:17677	2e-49		Os06g46770.1	polyubiquitin containing 7 ubiquitin monomers, putative, expressed	4e-49		Q9ZRW9	Polyubiquitin	8e-49
PnFL1-055_O17	At5g10330.1	histidinol-phosphate aminotransferase, putative similar to histidinol-phosphate aminotransferase GB:CAA70403 [GI:335562] from [Nicotiana tabacum], Nicotiana plumbaginifolia [GI:12055099]	8e-37		Os02g47940.1	Histidinol-phosphate aminotransferase, chloroplast precursor, putative, expressed	8e-32		Q8S3S8	Putative histidinol phosphate aminotransferase	1e-31		At5g10330.1	histidinol-phosphate aminotransferase, putative similar to histidinol-phosphate aminotransferase GB:CAA70403 [GI:335562] from [Nicotiana tabacum], Nicotiana plumbaginifolia [GI:12055099]	2e-44		Os02g47940.1	Histidinol-phosphate aminotransferase, chloroplast precursor, putative, expressed	2e-44		Q8S3S8	Putative histidinol phosphate aminotransferase	3e-44
PnFL1-055_O19	At4g22550.1	phosphatidic acid phosphatase-related / PAP2-related contains Pfam profile PF01569: PAP2 superfamily	1e-16		Os02g44290.1	PAP2 superfamily protein, expressed	5e-09		Q9SUW4	Hypothetical protein AT4g22550	6e-16		At4g22550.1	phosphatidic acid phosphatase-related / PAP2-related contains Pfam profile PF01569: PAP2 superfamily	3e-05		Os02g44290.1	PAP2 superfamily protein, expressed	0.034		Q9AXP8	PnFL-1	1e-05
PnFL1-056_A01	At1g27090.1	glycine-rich protein	1e-75		Os03g48260.1	expressed protein	2e-50		Q9LFX8	T7N9.15 (Hypothetical protein At1g27090)	5e-75		At1g19290.1	pentatricopeptide (PPR) repeat-containing protein contains Pfam profile PF01535: PPR repeat	0.54		Os09g20440.1	succinate dehydrogenase and fumarate reductase iron-sulfur protein, expressed	6		Q9LN69	F18O14.1	2.3
PnFL1-056_A13	At3g16920.1	glycoside hydrolase family 19 protein similar to class I chitinase GI:7798670 from [Arabis microphylla]	2e-08		Os09g32080.1	Chitinase class I family protein, expressed	9e-09		Q9LSP9	Basic chitinase (AT3g16920/K14A17_4)	1e-07		At3g16920.1	glycoside hydrolase family 19 protein similar to class I chitinase GI:7798670 from [Arabis microphylla]	8e-09		Os09g32080.1	Chitinase class I family protein, expressed	0.001		Q7X7Q1	Class VII chitinase precursor	2e-08
PnFL1-056_C17	At5g63640.1	VHS domain-containing protein / GAT domain-containing protein weak similarity to hepatocyte growth factor-regulated tyrosine kinase substrate HRS isoform 2 [Homo sapiens] GI:9022389; contains Pfam profiles PF00790: VHS domain, PF03127: GAT domain	1e-40		Os08g01740.1	VHS domain containing protein, expressed	2e-35		Q9FFQ0	G	4e-40		At5g63640.1	VHS domain-containing protein / GAT domain-containing protein weak similarity to hepatocyte growth factor-regulated tyrosine kinase substrate HRS isoform 2 [Homo sapiens] GI:9022389; contains Pfam profiles PF00790: VHS domain, PF03127: GAT domain	3e-19		Os08g01740.2	VHS domain containing protein, expressed	2e-05		Q9FFQ0	G	1e-18
PnFL1-056_C21	At5g02330.1	DC1 domain-containing protein contains Pfam profile PF03107: DC1 domain	0.27		Os12g32680.1	NB-ARC domain containing protein	3.5		Q9LZ92	Hypothetical protein T1E22_90	1.2		At1g78070.2	WD-40 repeat family protein contains Pfam profile PF00400: WD domain, G-beta repeat	4e-44		Os08g31560.1	WD-40 repeat family protein, putative, expressed	4e-37		Q9SGZ4	F28K19.28	2e-43
PnFL1-056_D11	At1g12030.1	expressed protein contains Pfam profile PF04720: Protein of unknown function (DUF506)	2e-06		Os01g65740.1	uncharacterized plant-specific domain TIGR01615 family protein	0.17		O65376	F12F1.10 protein (Hypothetical protein At1g12030)	8e-06		At1g12030.1	expressed protein contains Pfam profile PF04720: Protein of unknown function (DUF506)	2e-20		Os02g48850.1	uncharacterized plant-specific domain TIGR01615 family protein	1e-10		O65376	F12F1.10 protein (Hypothetical protein At1g12030)	7e-20
PnFL1-056_E19	At2g37180.1	plasma membrane intrinsic protein 2C (PIP2C) / aquaporin PIP2.3 (PIP2.3) / water-stress induced tonoplast intrinsic protein (RD28) identical to plasma membrane intrinsic protein 2C SP:P30302 from [Arabidopsis thaliana]	6e-37		Os02g41860.1	Aquaporin PIP2.2, putative, expressed	2e-35		Q9AVB3	Plasma membrane intrinsic protein 2-2	6e-39		At3g54820.1	aquaporin, putative similar to plasma membrane aquaporin GI:3551133 from [Raphanus sativus]	5e-06		Os04g16450.1	aquaporin PIP2.8, putative, expressed	6e-06		Q9AVB3	Plasma membrane intrinsic protein 2-2	2e-07
PnFL1-056_J12	At5g05010.1	clathrin adaptor complexes medium subunit-related contains pfam profile: PF00928 adaptor complexes medium subunit family	2e-53		Os05g24594.2	Coatomer delta subunit, putative, expressed	1e-56		Q9M640	Delta-COP	5e-56		At5g05010.1	clathrin adaptor complexes medium subunit-related contains pfam profile: PF00928 adaptor complexes medium subunit family	4e-42		Os05g24594.2	Coatomer delta subunit, putative, expressed	2e-42		Q9M640	Delta-COP	6e-43
PnFL1-056_J17	At5g13970.1	expressed protein	3e-10		Os12g26900.1	retrotransposon protein, putative, unclassified	4.5		Q9FFX8	Em	1e-09		At5g13970.1	expressed protein	3e-08		Os04g32580.1	expressed protein	6e-05		Q9FFX8	Em	1e-07
PnFL1-056_J23	At1g63770.2	peptidase M1 family protein similar to SP|P04825 Aminopeptidase N (EC 3.4.11.2) (Alpha-aminoacylpeptide hydrolase) {Escherichia coli}; contains Pfam profile PF01433: Peptidase family M1	1e-108		Os08g44860.1	Peptidase family M1 containing protein, expressed	1e-101		Q9CAE1	Putative aminopeptidase; 4537-10989	1e-107		At1g63770.2	peptidase M1 family protein similar to SP|P04825 Aminopeptidase N (EC 3.4.11.2) (Alpha-aminoacylpeptide hydrolase) {Escherichia coli}; contains Pfam profile PF01433: Peptidase family M1	3e-19		Os08g44860.5	Peptidase family M1 containing protein, expressed	5e-44		Q9CAE1	Putative aminopeptidase; 4537-10989	6e-45
PnFL1-056_M13	At1g73180.1	eukaryotic translation initiation factor-related similar to eukaryotic translation initiation factor 2A (GI:21956484) [Homo sapiens]; similar to Eukaryotic translation initiation factor 3 subunit 9 (eIF-3 eta) (eIF3 p116) (eIF3 p110) (eIF3b) (Swiss-Prot:P55884) [Homo sapiens]	5e-45		Os02g39350.1	CDA02, putative, expressed	7e-35		Q9CAT3	Hypothetical protein T18K17.15 (Hypothetical protein At1g73180)	2e-44		At4g16880.1	disease resistance protein-related contains weak similarity to disease resistance protein RPP4 [Arabidopsis thaliana] gi|20270890|gb|AAM18462	9		Os02g05530.1	expressed protein	4.1		Q9AW08	Hypothetical protein	2.6
PnFL1-056_M17	At5g28540.1	luminal binding protein 1 (BiP-1) (BP1) SWISS-PROT:Q9LKR3 PMID:8888624	2e-73		Os02g02410.1	Luminal binding protein 3 precursor, putative, expressed	4e-70		Q9M4E8	Heat shock protein 70	3e-73		At5g28540.1	luminal binding protein 1 (BiP-1) (BP1) SWISS-PROT:Q9LKR3 PMID:8888624	2e-41		Os02g02410.1	Luminal binding protein 3 precursor, putative, expressed	8e-39		Q9M4E8	Heat shock protein 70	5e-43
PnFL1-056_N14	At1g06620.1	2-oxoglutarate-dependent dioxygenase, putative similar to 2A6 (GI:599622) and tomato ethylene synthesis regulatory protein E8 (SP|P10967); contains Pfam profile: PF00671 Iron/Ascorbate oxidoreductase family	1e-55		Os03g48430.1	oxidoreductase, 2OG-Fe oxygenase family protein, expressed	2e-43		Q948K9	CmE8 protein	5e-62		At1g06650.2	2-oxoglutarate-dependent dioxygenase, putative similar to 2A6 (GI:599622) and tomato ethylene synthesis regulatory protein E8 (SP|P10967); contains Pfam profile: PF00671 Iron/Ascorbate oxidoreductase family	1e-13		Os04g10350.1	oxidoreductase, 2OG-Fe oxygenase family protein, expressed	2e-08		Q948K9	CmE8 protein	9e-14
PnFL1-056_O06	At3g10480.1	no apical meristem (NAM) family protein similar to to NAC2 (GI:645671) [Arabidopsis thaliana]; contains Pfam PF02365: No apical meristem (NAM) protein; N-terminus similar to unknown protein GB:AAD25613 [Arabidopsis thaliana]	3e-34		Os02g57650.1	No apical meristem protein, expressed	2e-17		Q9SQX9	Hypothetical protein F13M14.24 (F18K10.5 protein) (Hypothetical protein At3g10480)	1e-33		At3g10490.2	no apical meristem (NAM) family protein similar to to NAC2 (GI:645671) [Arabidopsis thaliana]; contains Pfam PF02365: No apical meristem (NAM) protein	7e-16		Os10g06350.1	hypothetical protein	4		Q8LRM1	Nam-like protein 4	6e-18
PnFL1-057_D15	At4g30640.1	F-box family protein (FBL19) contains similarity to SKP1 interacting partner 1 GI:10716947 from [Arabidopsis thaliana]	9e-17		Os08g16840.1	F-box domain containing protein, expressed	6e-06		Q9M096	Hypothetical protein AT4g30640	5e-16		At3g07160.1	glycosyl transferase family 48 protein similar to glucan synthase GB:AAD11794 [Filobasidiella neoformans var. neoformans]	1.1		No hit	No hit			Q9SFU6	Putative glucan synthase	6
PnFL1-057_E05	At5g57655.2	xylose isomerase family protein contains similarity to Xylose isomerase (EC 5.3.1.5) (Swiss-Prot:P22842) [Thermoanaerobacter ethanolicus]	4e-44		Os07g47290.3	Xylose isomerase, putative, expressed	3e-43		Q8L759	Expressed protein; supported by full length cDNA: Ceres: 122798 (At5g57655)	2e-43		No data	No data			No data	No data			No data	No data
PnFL1-057_H09	At5g13490.1	ADP, ATP carrier protein 2, mitochondrial / ADP/ATP translocase 2 / adenine nucleotide translocator 2 (ANT2) identical to SWISS-PROT:P40941 ADP,ATP carrier protein 2, mitochondrial precursor (Adenine nucleotide translocator 2) [Arabidopsis thaliana]	3e-20		Os02g48720.2	ADP,ATP carrier protein, mitochondrial precursor, putative, expressed	2e-10		P93767	ADP/ATP translocator	1e-22		At5g13490.1	ADP, ATP carrier protein 2, mitochondrial / ADP/ATP translocase 2 / adenine nucleotide translocator 2 (ANT2) identical to SWISS-PROT:P40941 ADP,ATP carrier protein 2, mitochondrial precursor (Adenine nucleotide translocator 2) [Arabidopsis thaliana]	3e-27		Os02g48720.2	ADP,ATP carrier protein, mitochondrial precursor, putative, expressed	6e-26		O49875	Adenine nucleotide translocator	6e-27
PnFL1-057_H24	At5g14780.1	formate dehydrogenase (FDH) identical to GI:7677266	7.6		Os06g29180.1	Formate dehydrogenase, mitochondrial precursor, putative, expressed	8.1		No hit	No hit			At1g05850.1	chitinase-like protein 1 (CTL1) similar to class I chitinase GI:7798656 from [Halimolobos perplexa var. perplexa]; contains Pfam profile PF00182: Chitinase class I; identical to cDNA chitinase-like protein 1 (CTL1) CTL1-ELP1 allele GI:17226328	6e-21		Os09g32080.1	Chitinase class I family protein, expressed	3e-17		Q6UA09	Fiber glycosyl hydrolase family 19 protein (Fragment)	3e-24
PnFL1-057_J18	At3g12250.2	bZIP family transcription factor contains Pfam profile:PF00170 bZIP transcription factor	4e-33		Os01g17260.1	Transcription factor HBP-1b, putative, expressed	4e-37		Q6LEQ1	Transcription factor HBP-1b(C38) (Fragment)	1e-37		At5g06950.2	bZIP transcription factor HBP-1b homolog identical to transcription factor HBP-1b homolog SP:P43273 from [Arabidopsis thaliana]	2e-08		Os03g20310.4	Transcription factor HBP-1b, putative, expressed	4e-08		Q93XA1	TGA-type basic leucine zipper protein TGA2.1	1e-09
PnFL1-057_J20	At5g59940.1	DC1 domain-containing protein / UV-B light-insensitive protein, putative similar to ULI3 (UV-B light insensitive) [Arabidopsis thaliana] GI:17225050; contains Pfam profile PF03107: DC1 domain	7.4		Os11g34820.1	Zinc knuckle family protein, expressed	6		Q7XWV8	OSJNBb0067G11.9 protein	7.9		At3g14415.1	(S)-2-hydroxy-acid oxidase, peroxisomal, putative / glycolate oxidase, putative / short chain alpha-hydroxy acid oxidase, putative similar to (S)-2-hydroxy-acid oxidase, peroxisomal (Glycolate oxidase, GOX) (Short chain alpha-hydroxy acid oxidase) [Spinacia oleracea] SWISS-PROT:P05414	3e-06		Os04g53210.3	expressed protein	0.008		O81692	Glycolate oxidase (Fragment)	2e-07
PnFL1-057_K01	At5g46110.1	phosphate/triose-phosphate translocator, putative identical to phosphate/triose-phosphate translocator precursor [Arabidopsis thaliana] gi|3983125|gb|AAC83815; similar to triose phosphate/phosphate translocator, chloroplast precursor (CTPT)[Cauliflower]{Brassica oleracea} SWISS-PROT:P52177	1e-20		Os01g13770.1	Triose phosphate/phosphate translocator, chloroplast precursor, putative, expressed	2e-23		Q9FTT3	Putative triose phosphate/phosphate translocator	3e-23		At5g08510.1	pentatricopeptide (PPR) repeat-containing protein contains Pfam profile PF01535: PPR repeat	4.3		Os07g11160.1	transposon protein, putative, CACTA, En/Spm sub-class	4.7		No hit	No hit
PnFL1-057_K20	At2g27600.1	AAA-type ATPase family protein / vacuolar sorting protein-related similar to SP|P46467 SKD1 protein (Vacuolar sorting protein 4b) {Mus musculus}; contains Pfam profiles PF00004: ATPase AAA family, PF04212: MIT domain	1e-42		Os01g04814.4	Vacuolar protein sorting-associated protein VPS4, putative, expressed	1e-38		Q9ZNT0	Putative ATPase (F10A12.27/F10A12.27)	4e-42		At2g27600.1	AAA-type ATPase family protein / vacuolar sorting protein-related similar to SP|P46467 SKD1 protein (Vacuolar sorting protein 4b) {Mus musculus}; contains Pfam profiles PF00004: ATPase AAA family, PF04212: MIT domain	7e-13		Os01g04814.2	Vacuolar protein sorting-associated protein VPS4, putative, expressed	3e-12		Q9ZNT0	Putative ATPase (F10A12.27/F10A12.27)	3e-12
PnFL1-057_L13	At1g06620.1	2-oxoglutarate-dependent dioxygenase, putative similar to 2A6 (GI:599622) and tomato ethylene synthesis regulatory protein E8 (SP|P10967); contains Pfam profile: PF00671 Iron/Ascorbate oxidoreductase family	4e-21		Os03g48430.1	oxidoreductase, 2OG-Fe oxygenase family protein, expressed	5e-19		O24018	E8 protein homolog	4e-28		At1g08260.1	DNA-directed DNA polymerase epsilon catalytic subunit, putative similar to SP|Q07864 DNA polymerase epsilon, catalytic subunit A (EC 2.7.7.7) (DNA polymerase II subunit A) {Homo sapiens}; contains Pfam profiles: PF03175 DNA polymerase type B, organellar and viral, PF00136 DNA polymerase family B, PF03104 DNA polymerase family B, exonuclease domain	7.5		No hit	No hit			Q6ZIG5	Hypothetical protein OJ1115_B01.26 (Hypothetical protein OJ1073_F05.15)	7.8
PnFL1-057_M24	At1g04870.2	protein arginine N-methyltransferase family protein similar to SP|Q96LA8 Protein arginine N-methyltransferase 6 (EC 2.1.1.-) {Homo sapiens}	1e-16		Os06g05090.1	protein arginine N-methyltransferase family protein, putative, expressed	2e-12		Q9MAT5	F13M7.14 protein (At1g04870/F13M7_12)	8e-16		At1g04870.2	protein arginine N-methyltransferase family protein similar to SP|Q96LA8 Protein arginine N-methyltransferase 6 (EC 2.1.1.-) {Homo sapiens}	3e-19		Os06g05090.1	protein arginine N-methyltransferase family protein, putative, expressed	2e-20		Q9SNQ2	Protein arginine N-methyltransferase protein-like	3e-20
PnFL1-057_N15	At5g65210.2	bZIP family transcription factor (TGA1) identical to transcription factor (TGA1) GI:16550 from [Arabidopsis thaliana]	1e-09		Os04g54474.2	Transcription factor TGA4, putative, expressed	0.006		Q93XA2	TGA-type basic leucine zipper protein TGA1.1	9e-09		At5g10030.1	bZIP family transcription factor (OBF4) identical to ocs-element binding factor 4 GI:414613 from [Arabidopsis thaliana]	8e-13		Os04g54474.2	Transcription factor TGA4, putative, expressed	3e-11		Q39897	TGACG-motif-binding protein	1e-12
PnFL1-057_N19	At1g20330.1	S-adenosyl-methionine-sterol-C-methyltransferase identical to sterol-C-methyltransferase GI:1061040 from [Arabidopsis thaliana]	2e-33		Os03g04340.1	24-methylenesterol C-methyltransferase 2, putative, expressed	6e-16		Q9LN25	F14O10.7 protein (Putative sterol-C-methyltransferase)	9e-33		At1g76090.1	S-adenosyl-methionine-sterol-C-methyltransferase identical to S-adenosyl-methionine-sterol-C-methyltransferase GI:2246456 from [Arabidopsis thaliana]	5e-36		Os03g04340.1	24-methylenesterol C-methyltransferase 2, putative, expressed	6e-26		Q94JS4	At1g76090/T23E18_40	2e-35
PnFL1-057_O16	At5g43120.1	tetratricopeptide repeat (TPR)-containing protein contains Pfam profile PF00515: TPR Domain	1.5		Os06g33350.1	expressed protein	4.6		Q8W237	Betanidin 6-O-glucosyltransferase	2.1		At1g78080.1	AP2 domain-containing transcription factor RAP2.4 identical to AP2 domain containing protein GI:2281633 from [Arabidopsis thaliana]	3e-06		Os02g51670.1	AP2 domain containing protein, expressed	0.005		Q9SGZ3	F28K19.29	1e-05
PnFL1-058_A13	At4g32760.1	VHS domain-containing protein / GAT domain-containing protein weak similarity to hepatocyte growth factor-regulated tyrosine kinase substrate HRS isoform 2 [Homo sapiens] GI:9022389; contains Pfam profiles PF00790: VHS domain, PF03127: GAT domain	1e-14		Os02g17350.1	VHS domain containing protein, expressed	3e-08		Q8L860	Hypothetical protein At4g32760	2e-15		At4g32760.1	VHS domain-containing protein / GAT domain-containing protein weak similarity to hepatocyte growth factor-regulated tyrosine kinase substrate HRS isoform 2 [Homo sapiens] GI:9022389; contains Pfam profiles PF00790: VHS domain, PF03127: GAT domain	1e-13		Os06g22650.1	VHS domain containing protein, expressed	3e-13		Q8L860	Hypothetical protein At4g32760	4e-13
PnFL1-058_A24	At5g20620.1	polyubiquitin (UBQ4) identical to GI:17677	8e-21		Os09g39500.1	ubiquitin fusion protein, putative, expressed	2e-20		Q41067	Polyubiquitin	2e-20		At1g18750.1	MADS-box protein (AGL65) similar to homeodomain transcription factor (AGL30) GI:3461830 from [Arabidopsis thaliana]; contains Pfam domain PF00319: SRF-type transcription factor (DNA-binding and dimerisation domain); PMID: 12837945	1.5		Os12g41270.1	Protein kinase domain containing protein	2.8		Q9ZT63	Zinc transporter ZAT	4.6
PnFL1-058_B24	At4g33060.1	peptidyl-prolyl cis-trans isomerase cyclophilin-type family protein contains Pfam domain, PF00160: peptidyl-prolyl cis-trans isomerase, cyclophilin-type	2e-31		Os01g40050.2	peptidyl-prolyl cis-trans isomerase cyclophilin-type family protein, putative, expressed	9e-31		Q6Q152	Multidomain cyclophilin type peptidyl-prolyl cis-trans isomerase	1e-30		At4g33060.1	peptidyl-prolyl cis-trans isomerase cyclophilin-type family protein contains Pfam domain, PF00160: peptidyl-prolyl cis-trans isomerase, cyclophilin-type	1e-16		Os01g40050.2	peptidyl-prolyl cis-trans isomerase cyclophilin-type family protein, putative, expressed	3e-12		Q6Q152	Multidomain cyclophilin type peptidyl-prolyl cis-trans isomerase	5e-16
PnFL1-058_C13	At4g03510.2	zinc finger (C3HC4-type RING finger) family protein (RMA1) identical to RING zinc finger protein RMA1 gi:3164222	7e-10		Os04g44820.1	Zinc finger, C3HC4 type family protein, expressed	2e-05		Q6R567	Ring domain containing protein	2e-10		At4g03510.2	zinc finger (C3HC4-type RING finger) family protein (RMA1) identical to RING zinc finger protein RMA1 gi:3164222	2e-14		Os09g23200.1	myb-like DNA-binding domain, SHAQKYF class family protein	0.043		Q6R567	Ring domain containing protein	1e-23
PnFL1-058_D01	At5g57580.1	calmodulin-binding protein similar to calmodulin-binding protein TCB60 GI:1698548 from [Nicotiana tabacum]	2e-37		Os02g35470.1	Calmodulin-binding protein, putative, expressed	7e-36		Q9M451	Calmodulin-binding protein (Fragment)	1e-44		At1g11560.1	OST3/OST6 family protein contains Pfam profile PF04756: OST3 / OST6 family	1.3		No hit	No hit			Q9LPY0	T23J18.22	4.9
PnFL1-058_F09	At4g37930.1	glycine hydroxymethyltransferase / serine hydroxymethyltransferase / serine/threonine aldolase (SHM1) identical to serine hydroxymethyl transferase [Arabidopsis thaliana] GI:6899945	2e-41		Os03g52840.1	Serine hydroxymethyltransferase, mitochondrial precursor, putative, expressed	8e-35		Q7Y1F0	Putative glycine hydroxymethyltransferase	1e-34		At4g37930.1	glycine hydroxymethyltransferase / serine hydroxymethyltransferase / serine/threonine aldolase (SHM1) identical to serine hydroxymethyl transferase [Arabidopsis thaliana] GI:6899945	7e-46		Os03g52840.2	Serine hydroxymethyltransferase, mitochondrial precursor, putative, expressed	4e-48		Q7Y1F0	Putative glycine hydroxymethyltransferase	8e-48
PnFL1-058_G12	At1g43130.1	expressed protein contains Pfam domain, PF04367: Protein of unknown function (DUF502)	5e-27		Os01g64780.2	transmembrane protein, putative, expressed	7e-31		Q8S1P4	Membrane protein COV-like	1e-30		At1g43130.1	expressed protein contains Pfam domain, PF04367: Protein of unknown function (DUF502)	1e-22		Os01g64780.4	transmembrane protein, putative, expressed	2e-24		Q8S1P4	Membrane protein COV-like	4e-24
PnFL1-058_I11	At1g80440.1	kelch repeat-containing F-box family protein similar to SP|Q9ER30 Kelch-related protein 1 (Sarcosin) {Rattus norvegicus}; contains Pfam profiles PF01344: Kelch motif, PF00646: F-box domain	6e-16		Os06g39370.1	Kelch motif family protein, expressed	1e-09		Q9M8L2	Hypothetical protein T21F11.23 (Hypothetical protein At1g80440)	2e-15		At1g15670.1	kelch repeat-containing F-box family protein similar to SP|Q9ER30 Kelch-related protein 1 (Sarcosin) {Rattus norvegicus}; contains Pfam profiles PF01344: Kelch motif, PF00646: F-box domain	3e-12		Os06g39370.1	Kelch motif family protein, expressed	7e-12		Q9LMR5	F7H2.1 protein (At1g15670/F7H2_1) (Hypothetical protein At1g15670)	1e-11
PnFL1-058_J13	At3g19420.1	expressed protein	4e-82		Os12g21890.1	PTEN, putative, expressed	4e-82		Q9LT75	Putative tyrosine phosphatase	1e-81		At3g19420.1	expressed protein	6e-13		Os12g21890.1	PTEN, putative, expressed	1e-12		Q9LT75	Putative tyrosine phosphatase	2e-12
PnFL1-058_J20	At1g07720.1	beta-ketoacyl-CoA synthase family protein similar to GB:AAC99312 from [Arabidopsis thaliana] (Plant J. (1999) In press)	1e-24		Os02g56860.1	Chalcone and stilbene synthases, C-terminal domain containing protein, expressed	2e-17		Q9LQP8	Hypothetical protein At1g07720; F24B9.18 (At1g07720/F24B9_16) (Hypothetical protein At1g07720)	6e-24		At2g28630.1	beta-ketoacyl-CoA synthase family protein	9e-51		Os10g33370.1	beta-ketoacyl-CoA synthase family protein, putative, expressed	1e-43		Q9SIB2	Putative fatty acid elongase	3e-50
PnFL1-058_L16	At2g24820.1	Rieske [2Fe-2S] domain-containing protein similar to Rieske iron-sulfur protein Tic55 from Pisum sativum [gi:2764524]; contains Pfam PF00355 Rieske [2Fe-2S] domain	7e-09		Os02g54980.1	Rieske domain containing protein, expressed	1e-05		O49931	Rieske iron-sulfur protein Tic55 precursor	4e-13		At2g24820.1	Rieske [2Fe-2S] domain-containing protein similar to Rieske iron-sulfur protein Tic55 from Pisum sativum [gi:2764524]; contains Pfam PF00355 Rieske [2Fe-2S] domain	2e-40		Os02g54980.1	Rieske domain containing protein, expressed	3e-32		O49931	Rieske iron-sulfur protein Tic55 precursor	2e-47
PnFL1-058_M21	At4g28990.1	RNA-binding protein-related contains weak similarity to Swiss-Prot:Q01844 RNA-binding protein EWS (EWS oncogene)(Ewing sarcoma breakpoint region 1 protein) [Homo sapiens]	6e-10		Os05g05760.1	expressed protein	1.6		Q9SZD0	Hypothetical protein F19B15.20 (Hypothetical protein AT4g28990)	3e-09		At5g45730.1	DC1 domain-containing protein contains Pfam profile PF03107: DC1 domain	1.1		Os07g35710.1	SWIM zinc finger family protein	2.5		Q9FK70	CHP-rich zinc finger protein-like	4.8
PnFL1-058_N06	At5g57490.1	porin, putative similar to 36kDA porin II [Solanum tuberosum] GI:515360; contains Pfam profile PF01459: Eukaryotic porin	4e-12		Os03g10510.1	Eukaryotic porin family protein, expressed	4e-08		Q9FKM2	Porin-like protein	2e-11		At5g57490.1	porin, putative similar to 36kDA porin II [Solanum tuberosum] GI:515360; contains Pfam profile PF01459: Eukaryotic porin	1e-24		Os03g04460.1	Eukaryotic porin family protein, expressed	1e-24		Q6W2J1	VDAC3.1	6e-25
PnFL1-059_B15	At1g34220.2	expressed protein contains Pfam profile: PF03398 eukaryotic protein of unknown function, DUF292	1e-07		Os08g07830.1	expressed protein	1e-11		Q6Z4T7	Hypothetical protein OSJNBa0054L03.38 (Hypothetical protein OJ1134_B10.7)	2e-11		At1g34220.2	expressed protein contains Pfam profile: PF03398 eukaryotic protein of unknown function, DUF292	2e-08		Os08g07830.1	expressed protein	0.018		Q9XIC8	F23M19.10	9e-08
PnFL1-059_C16	At2g01320.4	ABC transporter family protein	3e-71		Os01g03144.1	ABC-2 type transporter family protein, expressed	7e-63		Q9ZU35	Putative membrane transporter	1e-70		At2g47630.1	esterase/lipase/thioesterase family protein similar to monoglyceride lipase from [Homo sapiens] GI:14594904, [Mus musculus] GI:2632162; contains Interpro entry IPR000379	5.1		No hit	No hit			Q6H8B8	Hypothetical protein OJ1006_D05.7	8.6
PnFL1-059_E07	At5g66730.1	zinc finger (C2H2 type) family protein contains Pfam domain, PF00096: Zinc finger, C2H2 type	8e-80		Os03g10140.1	Zinc finger, C2H2 type family protein, expressed	7e-80		Q9LVQ7	Zinc finger protein	3e-79		At1g68725.1	arabinogalactan-protein, putative (AGP19) non-consensus splice site at the intron:exon boundary (AT:exon)	0.029		Os09g10220.1	transposon protein, putative, CACTA, En/Spm sub-class	0.017		Q9LIE8	Similarity to cell wall-plasma membrane linker protein	0.006
PnFL1-059_F14	At3g17700.1	cyclic nucleotide-binding transporter 1 / CNBT1 (CNGC20) identical to cyclic nucleotide-binding transporter 1 (CNBT1) GI:8131898 from [Arabidopsis thaliana]; member of the cyclic nucleotide-gated channel (CNGC) family- see PMID:11500563	6.4		Os10g34390.1	Uncharacterized ACR, COG1678 family protein, expressed	3.6		Q96347	SLL2	6.6		At5g58190.2	expressed protein contains Pfam profile PF04146: YT521-B-like family	2e-40		Os08g44200.1	YT521-B-like family protein, expressed	2e-35		Q9LVM8	Similarity to unknown protein	7e-40
PnFL1-059_F16	At4g30800.1	40S ribosomal protein S11 (RPS11B) ribosomal protein S11, Arabidopsis thaliana,PIR2:C35542	6e-33		Os07g37780.1	40S ribosomal protein S11, putative, expressed	2e-33		Q8H4T5	Putative 40S ribosomal protein S11 (OSJNBa0070C17.19 protein)	4e-33		At3g15340.1	expressed protein	1.5		Os03g40080.1	GRAS family transcription factor containing protein, expressed	7.6		Q9LJR4	G	6.5
PnFL1-059_J21	At5g32440.1	expressed protein	5e-05		Os08g22200.1	expressed protein	0.18		Q94K99	Hypothetical protein At5g32440	0.0002		At5g32440.1	expressed protein	1e-37		Os06g43550.1	CUE domain containing protein, expressed	2e-38		Q67WV6	Hypothetical protein P0416A11.21	3e-38
PnFL1-059_K06	At5g24690.1	expressed protein	2e-88		Os12g18630.1	expressed protein	8e-64		Q9FIR6	G	9e-88		At5g24690.1	expressed protein	0.032		Os12g18630.1	expressed protein	0.0003		Q9FIR6	G	0.13
PnFL1-059_L06	At4g30920.1	cytosol aminopeptidase family protein contains Pfam profiles: PF00883 cytosol aminopeptidase family catalytic domain, PF02789: cytosol aminopeptidase family N-terminal domain	7e-53		Os02g55140.1	Cytosol aminopeptidase, putative, expressed	9e-48		Q944P7	AT4g30920/F6I18_170	3e-52		At2g24200.1	cytosol aminopeptidase identical to cytosol aminopeptidase SP:P30184 from [Arabidopsis thaliana]; contains Pfam profiles: PF00883 cytosol aminopeptidase family catalytic domain, PF02789: cytosol aminopeptidase family N-terminal domain	2e-37		Os02g55140.1	Cytosol aminopeptidase, putative, expressed	6e-38		Q6K669	Putative leucine aminopeptidase	1e-37
PnFL1-059_L15	At1g76360.1	protein kinase, putative similar to protein kinase APK1B, SWISS-PROT:P46573; contains protein kinase domain, Pfam:PF00069	8e-30		Os02g44920.1	Protein kinase APK1A, chloroplast precursor, putative	1e-31		Q6ESQ3	Hypothetical protein P0684A08.24 (Hypothetical protein OJ1725_H08.38)	2e-31		At1g76360.1	protein kinase, putative similar to protein kinase APK1B, SWISS-PROT:P46573; contains protein kinase domain, Pfam:PF00069	2e-08		Os04g47620.1	Protein kinase APK1A, chloroplast precursor, putative, expressed	2e-09		Q7XQK6	OSJNBa0017B10.2 protein	3e-09
PnFL1-059_N18	At4g26690.1	glycerophosphoryl diester phosphodiesterase family protein weak similarity to glycerophosphodiester phosphodiesterase [Borrelia hermsii] GI:1399038; contains Pfam profile PF03009: Glycerophosphoryl diester phosphodiesterase family	2e-47		Os04g39610.2	glycerophosphoryl diester phosphodiesterase 1 precursor, putative, expressed	5e-41		Q9FZI1	F1O19.5 protein	5e-46		At2g40990.1	zinc finger (DHHC type) family protein contains Pfam profile PF01529: DHHC zinc finger domain	3.1		Os02g46730.1	hypothetical protein	0.62		Q6YUR2	GCN5-related N-acetyltransferase-like	1.1
PnFL1-059_O04	At1g06060.1	RanBPM-related similar to RANBPM {GI:13194576)[Homo sapiens]	3e-39		Os01g56820.1	expressed protein	1e-44		Q5ZAY8	Hypothetical protein P0413G02.7	2e-44		At5g24030.1	C4-dicarboxylate transporter/malic acid transport family protein weak similarity to SP|P25396 Tellurite resistance protein tehA. {Escherichia coli}; contains Pfam profile PF03595: C4-dicarboxylate transporter/malic acid transport protein	0.089		Os11g01250.1	hypothetical protein	8.4		Q9FLV9	Similarity to unknown protein (At5g24030)	0.38
PnFL1-060_D07	At1g10170.1	NF-X1 type zinc finger family protein contains Pfam PF01422: NF-X1 type zinc finger; similar to transcriptional repressor NF-X1 (SP:Q12986) [Homo sapiens]; similar to EST gb|T21002	1.9		Os02g42730.1	expressed protein	2e-07		Q6H7E1	Hypothetical protein P0010C01.29	3e-07		At1g51510.1	RNA-binding protein, putative similar to RNA-binding protein 8 (Ribonucleoprotein RBM8) SP:Q9Y5S9 from [Homo sapiens], RNA-binding protein Y14 [Xenopus laevis] GI:11034807; contains InterPro entry IPR000504: RNA-binding region RNP-1 (RNA recognition motif) (RRM)	0.42		Os02g42730.1	expressed protein	1e-07		Q6H7E1	Hypothetical protein P0010C01.29	3e-07
PnFL1-060_E05	At3g21640.1	FKBP-type peptidyl-prolyl cis-trans isomerase family protein similar to rof1 [Arabidopsis thaliana] GI:1354207; contains Pfam profile: PF00254 FKBP-type peptidyl-prolyl cis-trans isomerases	1e-52		Os11g05090.1	peptidyl-prolyl cis-trans isomerase, FKBP-type family protein, expressed	1e-46		Q9LDC0	FKBP-like protein (Arabidopsis thaliana genomic DNA, chromosome 3, P1 clone: MIL23)	5e-52		At3g21640.1	FKBP-type peptidyl-prolyl cis-trans isomerase family protein similar to rof1 [Arabidopsis thaliana] GI:1354207; contains Pfam profile: PF00254 FKBP-type peptidyl-prolyl cis-trans isomerases	1e-58		Os11g05090.1	peptidyl-prolyl cis-trans isomerase, FKBP-type family protein, expressed	5e-67		Q9LDC0	FKBP-like protein (Arabidopsis thaliana genomic DNA, chromosome 3, P1 clone: MIL23)	4e-58
PnFL1-060_E17	At2g33700.1	protein phosphatase 2C, putative / PP2C, putative contains PF00481: Protein phosphatase 2C domain; similar to protein phosphatase-2C (PP2C) (GI:3643085) [Mesembryanthemum crystallinum]	4e-34		Os10g39540.1	Protein phosphatase 2C containing protein, expressed	8e-25		P93006	Hypothetical protein At2g33700	2e-33		At2g33700.1	protein phosphatase 2C, putative / PP2C, putative contains PF00481: Protein phosphatase 2C domain; similar to protein phosphatase-2C (PP2C) (GI:3643085) [Mesembryanthemum crystallinum]	1e-67		Os10g39540.1	Protein phosphatase 2C containing protein, expressed	2e-59		P93006	Hypothetical protein At2g33700	6e-67
PnFL1-060_F14	At1g29880.1	glycyl-tRNA synthetase / glycine--tRNA ligase identical to SP|O23627 Glycyl-tRNA synthetase (EC 6.1.1.14) (Glycine--tRNA ligase) (GlyRS) {Arabidopsis thaliana}	4e-71		Os08g42560.1	Glycyl-tRNA synthetase, putative, expressed	2e-70		Q6ZD35	Putative glycyl-tRNA synthetase	4e-70		At1g29880.1	glycyl-tRNA synthetase / glycine--tRNA ligase identical to SP|O23627 Glycyl-tRNA synthetase (EC 6.1.1.14) (Glycine--tRNA ligase) (GlyRS) {Arabidopsis thaliana}	5e-44		Os04g32650.1	Glycyl-tRNA synthetase, putative, expressed	1e-36		Q7XLG5	OSJNBa0039C07.11 protein	3e-36
PnFL1-060_H06	At5g23150.1	PWWP domain-containing protein identical to cDNA putative transcription factor (HUA2) GI:4868119; contains Pfam profile PF00855: PWWP domain	2		No hit	No hit			No hit	No hit			At2g42070.1	MutT/nudix family protein similar to SP|Q58549 ADP-ribose pyrophosphatase (EC 3.6.1.13) {Methanococcus jannaschii}; contains Pfam profile PF00293: NUDIX domain	2e-42		Os09g38040.1	Nudix hydrolase 23, chloroplast precursor, putative, expressed	6e-38		Q8LAH1	Hypothetical protein	9e-42
PnFL1-060_K14	No hit	No hit			No hit	No hit			No hit	No hit			At1g72150.1	SEC14 cytosolic factor family protein / phosphoglyceride transfer family protein similar to SEC14-like protein 2 (Alpha-tocopherol associated protein) (TAP) (bTAP) (Fragment) (SP:P58875) {Bos taurus}; similar to GI:807956 from [Saccharomyces cerevisiae]; contains Pfam PF00650 : CRAL/TRIO domain; contains Pfam PF03765 : CRAL/TRIO, N-terminus	2e-16		Os01g65380.1	Patellin-5, putative, expressed	1e-15		Q9LEN5	Hypothetical protein (Fragment)	2e-18
PnFL1-060_N08	At2g15440.1	expressed protein contains Pfam profile PF04669: Protein of unknown function (DUF579)	3.5		Os07g10520.1	WD40 associated region in TFIID subunit family protein, expressed	0.18		Q7XB58	Putative TATA box binding protein-associated factor	0.34		At5g39890.1	expressed protein	4e-40		Os01g09030.1	expressed protein	4e-26		Q9FLE5	Similarity to unknown protein	2e-39
PnFL1-060_O03	At5g63620.2	oxidoreductase, zinc-binding dehydrogenase family protein contains PFAM zinc-binding dehydrogenase domain PF00107	2e-49		Os08g01760.2	oxidoreductase, zinc-binding dehydrogenase family protein, expressed	4e-46		Q93ZM6	AT5g63620/MBK5_9	7e-49		At5g63620.1	oxidoreductase, zinc-binding dehydrogenase family protein contains PFAM zinc-binding dehydrogenase domain PF00107	1e-56		Os08g01760.2	oxidoreductase, zinc-binding dehydrogenase family protein, expressed	8e-49		Q9FFQ2	Alcohol dehydrogenase-like protein	6e-56
PnFL1-060_O19	At4g35460.1	thioredoxin reductase 1 / NADPH-dependent thioredoxin reductase 1 (NTR1) identical to SP|Q39243	5e-20		Os06g22140.1	Thioredoxin reductase 1, putative, expressed	3e-15		Q84W20	Putative thioredoxin reductase (NADPH) 2	1e-15		At4g35460.1	thioredoxin reductase 1 / NADPH-dependent thioredoxin reductase 1 (NTR1) identical to SP|Q39243	3e-27		Os02g48290.1	Thioredoxin reductase 1, putative, expressed	2e-23		Q84W20	Putative thioredoxin reductase (NADPH) 2	1e-26
PnFL1-061_A20	At5g57580.1	calmodulin-binding protein similar to calmodulin-binding protein TCB60 GI:1698548 from [Nicotiana tabacum]	1e-06		Os02g35470.2	Calmodulin-binding protein, putative, expressed	0.0007		Q9M451	Calmodulin-binding protein (Fragment)	2e-18		At5g42950.1	GYF domain-containing protein contains Pfam profile: PF02213 GYF domain	1.5		Os01g72260.1	Cytochrome P450 family protein, expressed	3.3		Q9FMM3	G	6.1
[truncated: 17,109 more rows]
