# Supplementary material for: Functional annotation of 19,841 Populus nigra full-length enriched cDNA clones
Source: BMC Genomics. 2007 Dec 3;8:448. doi: 10.1186/1471-2164-8-448 (PMC2222646; doi:10.1186/1471-2164-8-448)
Supplement: Additional file 3 — BLASTX analysis and InterProScan of the 750 substituted Populus CDS [file 1471-2164-8-448-S3.xls]

## Sheet: blastx_ipr_750clones
Additional file 3: BLASTX analysis and InterProScan of the 750 substituted Populus CDS a
Clone name b	Arabidopsis CDS			Rice CDS			Uniprot TrEMBL plants				InterProScan
	ID	E value		ID	E value		ID	Description	E value		Accession	Name	E value
PnFL1-001_D17	At2g38470.1	1e-101		Os01g61080.1	1e-115		Q40090	SPF1 protein	1e-163		IPR003657	DNA-binding WRKY	1.9e-43
PnFL1-001_E10	At3g54680.1	7e-25		low similarity			Q8L9E6	Hypothetical protein	6e-25
PnFL1-002_K15	At1g16610.1	2e-39		Os01g72890.2	5e-35		Q9SEE9	Arginine/serine-rich protein (At1g16610)	9e-39		IPR012677	Nucleotide-binding, alpha-beta plait	5.4e-22
											IPR000504	RNA-binding region RNP-1 (RNA recognition motif)	2.2e-20
PnFL1-004_C02	At5g48480.1	4e-18		low similarity			Q84XA0	Early tobacco anther 1	1e-28		IPR004360	Glyoxalase/bleomycin resistance protein/dioxygenase	0.0013
PnFL1-005_A08	At2g28800.1	1e-150		Os01g05800.2	1e-147		Q5ZEK1	Putative PPF-1 protein	1e-146		IPR001708	60 kDa inner membrane insertion protein	1e-103
PnFL1-012_D19	At1g49950.3	6e-73		Os12g41920.3	1e-67		Q9LPL9	F2J10.16 protein	1e-72		IPR003216	Linker histone, N-terminal	4e-17
											IPR011991	Winged helix repressor DNA-binding	4.5e-17
											IPR005818	Histone H1/H5	2.7e-16
											IPR012287	Homeodomain-related	1.4e-08
											IPR009057	Homeodomain-like	6.3e-08
											IPR001005	Myb, DNA-binding	1.3e-06
PnFL1-012_G07	At5g39890.1	3e-86		Os05g51470.1	6e-55		Q9FLE5	Similarity to unknown protein	1e-85		IPR012864	Protein of unknown function DUF1637	2.7e-121
											IPR011051	Cupin, RmlC-type	8.7e-07
PnFL1-013_A10	At2g43330.1	1e-105		Os04g41460.1	4e-92		Q8VZR6	Putative membrane transporter protein	1e-104		IPR003663	Sugar transporter	8e-13
											IPR005828	General substrate transporter	4.1e-06
											IPR007114	Major facilitator superfamily	20.161
PnFL1-018_K24	At1g15670.1	8e-54		Os05g10890.1	3e-66		Q688L2	Putative polyprotein (Hypothetical protein OSJNBa0007C23.1)	5e-66		IPR011043	Galactose oxidase, central	2.1e-35
											IPR013103	Reverse transcriptase, RNA-dependent DNA polymerase	3e-19
											IPR006652	Kelch repeat	4.6e-13
											IPR012677	Nucleotide-binding, alpha-beta plait	7e-08
											IPR001810	Cyclin-like F-box	5e-07
											IPR001584	Integrase, catalytic region	1.3e-06
											IPR000504	RNA-binding region RNP-1 (RNA recognition motif)	1.9e-06
											IPR012337	Polynucleotidyl transferase, Ribonuclease H fold	0.00021
PnFL1-018_L08	At1g51600.2	1e-19		Os02g05510.1	6e-18		Q94AN8	Putative flowering protein CONSTANS	6e-19		IPR000679	Zinc finger, GATA-type	1.1e-14
PnFL1-030_H18	At3g46550.1	1e-103		Os05g38500.1	1e-100		Q9SNC3	Hypothetical protein F12A12.70	1e-102		IPR000782	Beta-Ig-H3/fasciclin	6.9e-27
PnFL1-033_O04	At5g13450.1	2e-54		Os06g43850.2	1e-57		Q9SXX1	F1-ATP synthase delta subunit	2e-70		IPR000711	ATPase, F1 complex, OSCP/delta subunit	5.9e-55
PnFL1-037_H02	At1g33420.1	0		Os01g65600.1	1e-179		Q9C810	Hypothetical protein F10C21.9 (Hypothetical protein At1g33420)	0		IPR011011	Zinc finger, FYVE/PHD-type	1.3e-10
											IPR001965	Zinc finger, PHD-type	2.5e-05
PnFL1-039_L23	At3g45310.1	1e-167		Os09g27030.1	1e-151		Q8W178	Senescence-associated cysteine protease	1e-166		IPR013128	Peptidase C1A, papain	9.4e-284
											IPR000668	Peptidase C1A, papain C-terminal	1.5e-124
											IPR013201	Proteinase inhibitor I29, cathepsin propeptide	1.9e-23
											IPR000169	Peptidase, cysteine peptidase active site	8e-05
PnFL1-040_G16	At1g24300.1	3e-52		Os01g69990.1	3e-53		Q8RUL4	B1033B05.5 protein (P0592G05.24 protein)	7e-53		IPR003169	GYF	2.8e-12
PnFL1-041_H02	At5g64170.1	8e-91		Os03g27019.5	2e-31		Q9FMI3	Em	4e-90
PnFL1-043_G20	At2g32710.2	2e-26		Os03g04490.1	4e-33		Q5PXG5	Cyclin dependent kinase inhibitor	7e-37		IPR003175	Cyclin-dependent kinase inhibitor	2.4e-21
PnFL1-043_J06	At4g16780.1	5e-91		Os04g46350.1	2e-56		Q39862	Homeobox-leucine zipper protein	1e-93		IPR006712	HD-ZIP protein, N-terminal	3e-43
											IPR003106	Leucine zipper, homeobox-associated	3e-26
											IPR001356	Homeobox	8e-25
											IPR009057	Homeodomain-like	4.5e-19
											IPR012287	Homeodomain-related	1.4e-15
											IPR000047	Helix-turn-helix motif, lambda-like repressor	3.8e-07
PnFL1-044_O10	At3g24050.1	2e-38		Os02g43150.1	1e-30		Q76DY2	AG-motif binding protein-2	6e-40		IPR000679	Zinc finger, GATA-type	1.5e-19
PnFL1-046_B06	At2g20760.1	2e-57		Os06g51510.1	1e-54		Q9SKU1	Expressed protein (At2g20760/F5H14.27)	9e-57		IPR000996	Clathrin light chain	3e-11
PnFL1-046_L03	At1g76390.1	4e-38		Os12g17900.1	8e-39		Q9SFX2	Hypothetical protein F15M4.11	2e-37		IPR011989	Armadillo-like helical	1.9e-23
											IPR003613	U box	5e-17
											IPR001841	Zinc finger, RING-type	0.0008
											IPR000225	Armadillo	0.0011
PnFL1-048_B24	At2g34830.1	2e-27		Os02g47060.1	7e-28		Q6Z8E9	Putative WRKY DNA-binding protein	1e-27		IPR003657	DNA-binding WRKY	1.2e-33
PnFL1-049_L04	At2g01470.1	1e-106		Os11g39650.1	5e-86		Q7EP29	Hypothetical protein At2g01470	1e-105		IPR011046	WD40-like	5.9e-33
											IPR001680	WD-40 repeat	4.7e-05
PnFL1-049_M22	At5g07610.1	3e-39		Os02g41910.1	6e-20		Q6V5G6	F-box protein	8e-44		IPR006527	F-box associated type 1	8.5e-07
											IPR001810	Cyclin-like F-box	3e-05
PnFL1-050_C03	At5g63450.1	1e-125		Os01g58990.1	1e-114		Q8W2N2	Cytochrome P450-dependent fatty acid hydroxylase	0		IPR001128	Cytochrome P450	1.2e-196
											IPR002401	E-class P450, group I	6.2e-11
PnFL1-051_E15	At3g24050.1	2e-38		Os02g43150.1	1e-30		Q76DY2	AG-motif binding protein-2	6e-40		IPR000679	Zinc finger, GATA-type	1.5e-19
PnFL1-052_D01	At3g29270.2	5e-78		Os03g31320.2	3e-81		Q75I59	Expressed protein	6e-81		IPR001841	Zinc finger, RING-type	8e-05
PnFL1-053_B08	At4g23810.1	4e-46		Os09g16510.1	8e-37		Q6R7N3	Putative WRKY transcription factor 30	1e-106		IPR003657	DNA-binding WRKY	3e-36
PnFL1-053_B18	At4g01250.1	3e-70		Os02g16540.1	5e-45		Q84J64	WRKY transcription factor 22	2e-67		IPR003657	DNA-binding WRKY	7.8e-38
PnFL1-053_J08	At1g09770.1	0		Os04g28090.1	0		Q6R0C5	MYB transcription factor	0		IPR001005	Myb, DNA-binding	7e-15
											IPR012287	Homeodomain-related	1.4e-14
											IPR009057	Homeodomain-like	2.4e-13
PnFL1-055_E05	At5g03230.1	3e-28		Os04g43990.1	3e-20		Q9LYW2	Hypothetical protein F15A17_260 (Arabidopsis thaliana genomic DNA, chromosome 5, P1 clone:MOK16) (Hypothetical protein At5g03230)	1e-27		IPR007608	Protein of unknown function DUF584	7e-46
PnFL1-058_K03	At1g57680.2	3e-29		Os01g66190.2	2e-26		Q9FVT5	Hypothetical protein T8L23.15 (Hypothetical protein At1g57680)	1e-28
PnFL1-060_H08	At5g47210.1	1e-37		Os01g52390.1	8e-34		Q9SQ56	Nuclear RNA binding protein (Fragment)	1e-40		IPR006861	Hyaluronan/mRNA binding protein	1.9e-49
PnFL1-061_J04	At1g53910.1	6e-76		Os02g54160.1	6e-63		Q70AB2	Ethylene transcription factor	1e-116		IPR001471	Pathogenesis-related transcriptional factor and ERF	9.1e-40
PnFL1-062_J08	At5g47220.1	1e-46		Os02g43790.1	2e-33		Q9M4Y9	AP2-related transcription factor (Ethylene responsive protein)	7e-54		IPR001471	Pathogenesis-related transcriptional factor and ERF	4.6e-42
PnFL1-064_D05	At5g13810.1	2e-81		Os07g46570.1	2e-43		Q9FFZ0	Similarity to unknown protein (AT5g13810/MAC12_24) (Hypothetical protein)	8e-81		IPR012335	Thioredoxin fold	2e-16
											IPR002109	Glutaredoxin	3e-15
											IPR012336	Thioredoxin-like fold	3.8e-12
PnFL1-071_E11	At5g49710.3	1e-70		Os02g54080.2	3e-58		Q8GYU4	Hypothetical protein At4g24590/F22K18_210	9e-64
PnFL1-071_F10	At3g56880.1	8e-31		Os01g17050.2	4e-07		Q9LES0	Hypothetical protein T8M16_210 (Hypothetical protein At3g56880)	4e-30		IPR008889	VQ	4.7e-09
PnFL1-071_I12	At3g62770.2	6e-34		Os01g70780.1	1e-32		Q9LZI8	Hypothetical protein F26K9_200	2e-33		IPR011046	WD40-like	2.4e-05
PnFL1-071_K15	At5g13220.1	3e-39		Os04g32480.1	2e-15		Q93ZM9	AT5g13220/T31B5_40	1e-38		IPR010399	ZIM	4.2e-14
PnFL1-072_I12	At3g05100.1	1e-135		Os07g47150.1	1e-112		Q9MAA9	T12H1.6 protein (Hypothetical protein At3g05100)	1e-134		IPR013217	Methyltransferase type 12	2.9e-12
											IPR000051	SAM (and some other nucleotide) binding motif	9.413
PnFL1-072_M22	At3g15000.1	3e-64		Os09g04670.1	8e-61		Q6K456	Putative plastid protein	2e-60
PnFL1-073_P17	At5g57900.1	6e-37		Os08g16840.1	6e-39		Q6ZAX4	Putative SKP1 interacting partner 1	1e-38
PnFL1-079_E01	At1g75840.1	7e-97		Os02g02840.1	3e-97		Q8RW50	RACB protein	5e-98		IPR003578	Ras small GTPase, Rho type	5.1e-114
											IPR013753	Ras	8.6e-76
											IPR001806	Ras GTPase	2.1e-38
											IPR005225	Small GTP-binding protein domain	2e-34
											IPR003579	Ras small GTPase, Rab type	9.2e-29
											IPR003577	Ras small GTPase, Ras type	7.2e-21
PnFL1-079_J22	At3g22970.1	4e-92		Os07g08390.1	1e-65		Q9LIJ8	Arabidopsis thaliana genomic DNA, chromosome 3, BAC clone:F5N5	2e-91		IPR006502	Protein of unknown function DUF506, plant	4.2e-108
PnFL1-080_L04	At4g02040.1	2e-08		low similarity			O04248	Hypothetical protein T10M13.5 (Hypothetical protein AT4g02040)	7e-08
PnFL1-084_I07	At1g06760.1	9e-18		Os03g58470.1	3e-16		Q76HY4	Histone 1 (Fragment)	2e-19		IPR005818	Histone H1/H5	3.3e-32
											IPR011991	Winged helix repressor DNA-binding	8.3e-27
											IPR003216	Linker histone, N-terminal	5e-13
											IPR005819	Histone H5	2.6e-12
											IPR003993	Treacher Collins syndrome protein Treacle	9.5e-06
PnFL1-085_L21	At4g25480.1	1e-45		Os02g45450.1	7e-35		Q9FQZ8	Avr9/Cf-9 rapidly elicited protein 111B	4e-54		IPR001471	Pathogenesis-related transcriptional factor and ERF	9.2e-34
PnFL1-088_D15	At5g49700.1	6e-56		Os09g28930.1	4e-41		Q9LTA2	Similarity to AT-hook DNA-binding protein	3e-55		IPR005175	Protein of unknown function DUF296	1.7e-47
PnFL1-089_L16	At3g04590.2	9e-51		Os08g40150.2	8e-21		Q9ZRR7	SAP1 protein	1e-48		IPR005175	Protein of unknown function DUF296	2.6e-50
											IPR000637	HMG-I and HMG-Y, DNA-binding	0.027
PnFL1-090_K11	At1g46768.1	1e-39		Os04g55520.1	4e-35		Q7XAV5	Dehydration responsive element binding protein (DRE binding protein 1)	4e-57		IPR001471	Pathogenesis-related transcriptional factor and ERF	9.1e-41
PnFL1-097_J17	At5g21940.1	1e-35		Os08g35630.1	3e-23		Q9LLM3	MTD1	4e-42
PnFL1-098_H04	At1g08370.1	2e-80		Os12g06020.1	1e-75		O64895	Arabidopsis thaliana	1e-78		IPR010334	Dcp1-like decapping	3.8e-65
PnFL2-001_B02	At5g66730.1	5e-90		Os01g14010.1	7e-89		Q9LVQ7	Zinc finger protein	2e-89		IPR007087	Zinc finger, C2H2-type	8e-05
PnFL2-001_C07	At4g12080.1	2e-64		Os08g02490.1	1e-56		Q8VYJ2	AT4g12080/F16J13_150	8e-64		IPR005175	Protein of unknown function DUF296	3e-65
											IPR000637	HMG-I and HMG-Y, DNA-binding	0.027
PnFL2-001_K01	At3g01470.1	7e-36		Os09g29460.1	2e-30		Q43427	DNA-binding protein	2e-72		IPR001356	Homeobox	2e-23
											IPR009057	Homeodomain-like	2.2e-20
											IPR012287	Homeodomain-related	1.3e-15
											IPR003106	Leucine zipper, homeobox-associated	3.2e-15
											IPR000047	Helix-turn-helix motif, lambda-like repressor	1.9e-07
PnFL2-001_O12	At1g33390.1	0		Os02g50370.1	0		Q9C873	Helicase, putative	0		IPR011545	DEAD/DEAH box helicase, N-terminal	3.1e-22
											IPR001650	Helicase, C-terminal	6.3e-21
											IPR011709	Protein of unknown function DUF1605	2e-13
											IPR007502	Helicase-associated region	1.1e-10
											IPR002464	ATP-dependent helicase, DEAH-box	8e-05
											IPR003593	AAA ATPase	0.0006
											IPR001410	DEAD/DEAH box helicase	30.4
PnFL2-002_L22	At2g37260.1	2e-78		Os07g39480.1	8e-65		Q6VR10	WRKY 13 (Fragment)	5e-89		IPR003657	DNA-binding WRKY	9.7e-41
PnFL2-002_M24	At5g65170.1	2e-22		Os09g20460.1	9e-24		Q6H4F7	Hypothetical protein B1168F12.14	2e-23		IPR008889	VQ	1.3e-12
PnFL2-002_N04	At3g12320.1	2e-12		Os03g27019.5	9e-08		Q9LHH5	Em	7e-12
PnFL2-002_O12	At2g27210.1	0		Os03g44500.1	0		Q60EX6	Putative Serine/threonine protein phosphatase BSL1	1e-164		IPR006186	Serine/threonine-specific protein phosphatase and bis(5-nucleosyl)-tetraphosphatase	2.4e-34
											IPR011043	Galactose oxidase, central	2.1e-32
											IPR004843	Metallophosphoesterase	4.3e-14
											IPR011498	Kelch	1.2e-09
											IPR006652	Kelch repeat	7.3e-05
PnFL2-003_B09	At3g54770.1	6e-67		Os03g17760.1	6e-68		Q9M1S3	RNA binding protein-like	3e-66		IPR000504	RNA-binding region RNP-1 (RNA recognition motif)	1.8e-22
											IPR012677	Nucleotide-binding, alpha-beta plait	7.2e-21
PnFL2-003_C03	At1g54920.2	4e-92		Os11g05100.1	7e-47		Q9FZ40	T24C10.3 protein	1e-91
PnFL2-003_D05	At2g27350.2	1e-123		Os04g33780.1	1e-122		Q9XIP2	Expressed protein (At2g27350/F12K2.7) (At2g27350)	1e-122		IPR003323	Ovarian tumour, otubain	6.6e-42
											IPR009060	UBA-like	2.3e-05
											IPR000449	Ubiquitin-associated	9.029
PnFL2-003_D17	At5g04940.2	0		Os11g38900.1	1e-169		Q93YF5	SET-domain-containing protein	0		IPR003105	SRA-YDG	1.3e-87
											IPR001214	Nuclear protein SET	1.8e-52
											IPR007728	Pre-SET	2.4e-41
											IPR003606	Nuclear protein Zn2+-binding	2.1e-30
											IPR003616	SET-related region	9.2
PnFL2-003_E23	At5g61340.1	2e-18		Os12g32260.1	2e-10		Q9FLJ9	Arabidopsis thaliana genomic DNA, chromosome 5, P1 clone:MFB13	9e-18
PnFL2-003_F07	At3g25910.1	2e-70		Os01g42700.2	1e-46		Q9LUA0	G	1e-69		IPR012866	Protein of unknown function DUF1644	2.3e-76
											IPR013323	SIAH-type	0.0091
PnFL2-003_I07	At1g27350.1	3e-23		Os12g32950.1	6e-19		Q9FZK2	F17L21.12	1e-22		IPR010580	Ribosome associated membrane RAMP4	1.2e-37
PnFL2-003_J14	At1g08620.1	2e-97		Os05g10770.1	2e-64		Q9FRS3	F22O13.10	9e-95		IPR003889	FY-rich, C-terminal	6e-33
											IPR003888	FY-rich, N-terminal	4.7e-17
PnFL2-003_K05	At1g75180.3	5e-86		Os03g56420.1	1e-80		Q8LEK6	Hypothetical protein	3e-86		IPR012675	2Fe-2S Ferredoxin-like fold	0.0081
PnFL2-003_L24	At2g45460.1	2e-75		Os03g03560.1	3e-46		O22127	Hypothetical protein At2g45460	8e-75
PnFL2-003_P14	At1g08970.4	2e-61		Os02g07450.2	2e-55		Q8L4B2	Putative transcription factor (At1g08970/F7G19_16)	1e-60		IPR009072	Histone-fold	3.7e-37
											IPR003958	Transcription factor CBF/NF-Y/archaeal histone	1e-24
											IPR007124	Histone-fold/TFIID-TAF/NF-Y	14.225
PnFL2-004_A05	At5g46410.1	1e-117		Os01g43870.1	1e-77		Q8VY28	Hypothetical protein At5g46410	1e-117		IPR011948	Dullard-like phosphatase domain	1.1e-88
											IPR004274	NLI interacting factor	8.1e-62
PnFL2-004_B20	At5g07290.1	4e-43		Os02g48790.3	6e-45		Q6J739	AML1	1e-57		IPR007201	RNA recognition motif 2	1.7e-31
PnFL2-004_D04	At1g12620.1	1e-48		Os06g05920.1	3e-33		Q9ASZ8	At1g12620/T12C24_25	4e-48		IPR008940	Protein prenyltransferase	6.2e-25
											IPR002885	Pentatricopeptide repeat	1.7e-11
											IPR011990	Tetratricopeptide-like helical	0.0012
PnFL2-004_H10	At5g42390.1	9e-64		Os06g41990.2	3e-58		Q9FIH8	Pitrilysin	4e-63
PnFL2-004_J07	At5g05140.1	1e-112		Os05g34210.1	1e-89		Q9FHK9	Similarity to unknown protein	1e-112		IPR003617	Transcription elongation factor S-II, N-terminal	6.1e-21
											IPR010990	Transcription factors TFIIS, elongin A, CRSP70, conserved	1.4e-14
											IPR010684	RNA polymerase II transcription factor SIII subunit A	2.9e-08
											IPR000168	Nematode 7TM chemoreceptor (probably olfactory)	9.244
PnFL2-004_K17	At4g27220.1	3e-92		Os01g57870.1	3e-70		Q8LGP0	RFL1	4e-77		IPR002182	NB-ARC	7.3e-62
											IPR000767	Disease resistance protein	1.5e-15
											IPR011523	Protein of unknown function DUF1544	1.5e-06
											IPR001611	Leucine-rich repeat	0.0048
											IPR003591	Leucine-rich repeat, typical subtype	0.34
											IPR003656	Zinc finger, BED-type predicted	9.184
PnFL2-004_N02	At3g14310.1	1e-149		Os01g21034.1	1e-119		Q9FEU1	Putative pectin methylesterase precursor	0		IPR000070	Pectinesterase	1.4e-224
											IPR011050	Virulence factor, pectin lyase fold	1.7e-97
											IPR007186	Plant invertase/pectin methylesterase inhibitor	2e-27
											IPR006501	Pectinesterase inhibitor	4e-05
PnFL2-004_N12	At1g02290.1	1e-62		Os08g39120.1	1e-47		Q6GKW8	At1g02290	6e-62
PnFL2-004_P14	At2g20680.1	0		Os01g54300.1	1e-145		Q7Y223	Putative glycosyl hydrolase family 5 protein/cellulase ((1-4)-beta- mannan endohydrolase)	0		IPR001547	Glycoside hydrolase, family 5	6.8e-06
											IPR008994	Nucleic acid-binding, OB-fold	0.014
PnFL2-005_B11	At5g52430.1	3e-53		Os02g57610.1	3e-50		Q9FHB7	Similarity to unknown protein (At5g52430)	1e-52
PnFL2-005_C11	At3g55270.1	1e-133		Os05g02500.1	4e-95		Q9C5S1	MAP kinase phosphatase	0		IPR000340	Dual specificity protein phosphatase	2.9e-35
											IPR000387	Tyrosine specific protein phosphatase and dual specificity protein phosphatase	8e-05
											IPR007123	Gelsolin region	0.00025
PnFL2-005_D07	At4g01510.1	4e-69		Os03g57090.1	5e-38		Q9M127	Hypothetical protein AT4g01510	2e-68		IPR007290	Arv1-like protein	5.4e-60
											IPR009041	Proteinase inhibitor, PMP and SGCI	0.0088
PnFL2-005_E11	At5g23550.1	3e-57		Os02g35640.1	4e-50		Q9LT07	Similarity to unknown protein (Hypothetical protein At5g23550/MQM1_18) (Hypothetical protein At5g23550)	1e-56		IPR011691	SFT2-like	1.4e-53
PnFL2-005_I04	At5g10550.1	3e-72		Os02g15220.3	1e-55		Q9AR00	PSTVd RNA-biding protein, Virp1 (PSTVd RNA-binding protein Virp1a) (PSTVd RNA-binding protein Virp1b) (PSTVd RNA-binding protein Virp1c) (PSTVd RNA-binding protein Virp1d)	1e-103		IPR001487	Bromodomain	1.8e-28
											IPR000215	Proteinase inhibitor I4, serpin	0.012
PnFL2-005_J12	At2g04305.1	1e-157		Os08g03600.1	1e-116		Q8RY06	At2g04305/T23O15.7	1e-156
PnFL2-006_D20	At1g15280.2	5e-64		Os01g41190.1	8e-91		Q5ZB64	Glycine-rich protein-like	2e-90
PnFL2-006_E02	At4g19600.1	4e-46		Os12g30020.2	3e-45		Q6EEW1	Cyclin T1	8e-92		IPR013763	Cyclin-related	1e-37
											IPR011028	Cyclin-like	4.2e-24
											IPR006671	Cyclin, N-terminal	2.9e-12
											IPR006670	Cyclin	5.4e-11
PnFL2-006_F19	At4g17950.1	6e-61		Os10g42230.2	1e-59		Q940I0	Hypothetical protein At4g17950; T6K21.130 (Hypothetical protein At4g17950)	3e-60		IPR005175	Protein of unknown function DUF296	1e-65
											IPR000637	HMG-I and HMG-Y, DNA-binding	4.9e-05
PnFL2-006_H20	At1g15280.2	5e-64		Os01g41190.1	8e-91		Q5ZB64	Glycine-rich protein-like	2e-90
PnFL2-006_H22	At1g78310.1	1e-38		low similarity			Q9M9F0	F3F9.15 (Hypothetical protein At1g78310)	6e-38		IPR008889	VQ	7.6e-10
PnFL2-006_I20	At3g22970.1	6e-96		Os03g58230.1	3e-61		Q9LIJ8	Arabidopsis thaliana genomic DNA, chromosome 3, BAC clone:F5N5	3e-95		IPR006502	Protein of unknown function DUF506, plant	2e-107
PnFL2-006_K03	At5g54800.1	1e-156		Os08g08840.1	1e-147		O64910	Glucose-6-phosphate/phosphate-translocator precursor	1e-158		IPR004696	Tpt phosphate/phosphoenolpyruvate translocator	7.9e-164
											IPR004853	Protein of unknown function DUF250	6.6e-54
											IPR000620	Protein of unknown function DUF6, transmembrane	5.7e-07
PnFL2-006_K17	low similarity			Os11g44150.1	2e-21		Q6L3R3	Putative retrotransposon gag protein	6e-25		IPR005162	Retrotransposon gag protein	3e-15
PnFL2-006_L11	At1g44750.2	1e-127		Os02g46380.2	1e-109		Q9LPF6	Hypothetical protein At1g44750; T12C22.2 (Hypothetical protein At1g44750)	1e-126		IPR004853	Protein of unknown function DUF250	7.8e-56
PnFL2-006_M11	At3g22942.1	5e-14		Os02g04520.1	1e-10		Q93V47	Heterotrimeric G-protein gamma subunit 2	3e-13
PnFL2-006_N18	At4g12080.1	2e-65		Os08g02490.1	4e-59		Q8VYJ2	AT4g12080/F16J13_150	9e-65		IPR005175	Protein of unknown function DUF296	2.8e-66
PnFL2-007_C20	At4g12080.1	6e-65		Os08g02490.1	6e-54		Q8VYJ2	AT4g12080/F16J13_150	3e-64		IPR005175	Protein of unknown function DUF296	6.4e-66
PnFL2-007_E15	At1g61260.1	1e-05		low similarity			O22720	F11P17.2 protein	6e-05
PnFL2-008_I04	low similarity			Os03g60950.1	3e-10		Q94F43	AT3g47831/T23J7 (Hypothetical protein)	4e-16
PnFL2-009_G20	low similarity			Os06g05120.1	1e-05		Q5VRD7	Hypothetical protein P0509B06.6 (Hypothetical protein P0406H10.3)	1e-06
PnFL2-009_H01	At4g35890.1	9e-50		Os03g06070.1	2e-30		Q8RWR2	AT5g66100/K2A18_18	2e-40		IPR006630	RNA-binding protein Lupus La	1e-27
PnFL2-009_K20	At1g15340.1	7e-25		Os12g42550.1	2e-21		Q8H7D1	Hypothetical protein	1e-24		IPR001739	Methyl-CpG binding	1.5e-07
PnFL2-010_A21	At4g36920.1	8e-97		Os04g55560.3	1e-87		Q8VWW8	Transcription factor AHAP2	1e-145		IPR001471	Pathogenesis-related transcriptional factor and ERF	2.1e-31
PnFL2-010_B23	low similarity			Os05g08620.1	1e-05		Q6IM87	DVL14	3e-09		IPR012552	DVL	2.7e-08
PnFL2-010_C09	At1g11000.1	0		Os04g36680.1	3e-78		Q6NQW4	At1g11000	0		IPR004326	Mlo-related protein	1.4e-259
PnFL2-010_K22	At5g65560.1	1e-16		Os06g47570.1	1e-14		Q9LSL9	G	6e-16		IPR002885	Pentatricopeptide repeat	1.7e-06
PnFL2-010_L17	At5g03080.1	4e-86		Os03g17940.1	9e-73		Q9LYX7	Hypothetical protein F15A17_110	2e-85		IPR002472	Palmitoyl protein thioesterase	2.2e-53
											IPR008934	Acid phosphatase/vanadium-dependent haloperoxidase	7.1e-27
											IPR000326	Phosphoesterase, PA-phosphatase related	1.1e-18
PnFL2-011_B01	At4g23810.1	4e-46		Os09g16510.1	8e-37		Q6R7N3	Putative WRKY transcription factor 30	1e-106		IPR003657	DNA-binding WRKY	3e-36
PnFL2-011_J01	At1g17220.1	0		Os05g49970.2	0		Q9ASQ3	At1g17220/F20D23_8	0		IPR000178	Initiation factor 2	9.6e-205
											IPR000795	Protein synthesis factor, GTP-binding	5.4e-35
											IPR005225	Small GTP-binding protein domain	8.7e-24
											IPR009000	Translation factor	1.1e-19
											IPR004161	Elongation factor Tu, domain 2	7.5e-11
											IPR006847	Translation initiation factor IF-2, N-terminal	8.7e-11
PnFL2-011_L17	At3g55380.1	2e-80		Os01g62244.1	3e-77		Q943L1	Putative ubiquitin carrier protein UBC7	5e-77		IPR000608	Ubiquitin-conjugating enzyme, E2	4.9e-86
PnFL2-011_N01	At1g17220.1	0		Os05g49970.2	0		Q9ASQ3	At1g17220/F20D23_8	0		IPR000178	Initiation factor 2	9.6e-205
											IPR000795	Protein synthesis factor, GTP-binding	5.4e-35
											IPR005225	Small GTP-binding protein domain	8.7e-24
											IPR009000	Translation factor	1.1e-19
											IPR004161	Elongation factor Tu, domain 2	7.5e-11
											IPR006847	Translation initiation factor IF-2, N-terminal	8.7e-11
PnFL2-011_P13	At5g35960.1	1e-153		Os06g45350.4	1e-109		Q9FGC3	Serine/threonine protein kinase-like	1e-152		IPR000719	Protein kinase	3e-95
											IPR011009	Protein kinase-like	3.7e-80
											IPR002290	Serine/threonine protein kinase	3.5e-29
											IPR008271	Serine/threonine protein kinase, active site	8e-05
PnFL2-012_C13	At1g09730.1	0		Os05g11770.1	1e-111		Q60EZ0	Hypothetical protein OJ1430_B02.6	1e-110		IPR003653	Peptidase C48, SUMO/Sentrin/Ubl1	4.3e-45
PnFL2-012_E03	At4g02040.1	1e-08		low similarity			O04248	Hypothetical protein T10M13.5 (Hypothetical protein AT4g02040)	5e-08
PnFL2-012_E14	At1g09920.1	3e-76		Os03g24184.1	9e-55		Q8L7A5	Expressed protein	1e-75		IPR001293	Zinc finger, TRAF-type	8.596
PnFL2-012_E23	At2g46080.1	7e-09		Os10g36950.1	3e-09		Q93Z73	At2g46080/T3F17.27	5e-09		IPR007749	Protein of unknown function DUF677	0.0033
PnFL2-012_F06	At5g63050.1	3e-90		low similarity			Q6NM17	At5g63050	1e-89
PnFL2-012_H11	At4g18390.1	7e-35		Os07g05720.1	2e-41		Q8LP36	PlCYC4 protein (Fragment)	3e-35		IPR005333	TCP transcription factor	2.1e-35
PnFL2-012_K14	At3g11920.1	1e-74		Os10g34170.1	1e-60		Q9SF07	F26K24.21 protein (Arabidopsis thaliana genomic DNA, chromosome 3, P1 clone: MEC18)	5e-74		IPR012335	Thioredoxin fold	1.5e-18
											IPR002109	Glutaredoxin	3.6e-18
											IPR012336	Thioredoxin-like fold	9.8e-18
											IPR000591	Pleckstrin/ G-protein, interacting region	2.1e-09
											IPR011991	Winged helix repressor DNA-binding	2.3e-06
PnFL2-012_P11	low similarity			Os08g30850.1	2e-06		Q6ZJS9	Putative histone-lysine N-methyltransferase	4e-06
PnFL2-013_D04	At5g35690.1	1e-166		Os08g39150.1	1e-163		Q9FKI1	Similarity to zinc metalloproteinase	1e-165		IPR013536	WLM	6.1e-72
											IPR006567	PUG	6e-11
PnFL2-013_D22	At2g07696.1	6e-14		Os11g29190.1	2e-06		Q6KGV8	Ribosomal protein S7	8e-63		IPR000235	Ribosomal protein S7	4e-92
											IPR005717	Ribosomal protein S7, bacterial and organelle form	6e-80
PnFL2-013_E11	At4g18070.2	2e-07		low similarity			Q8VZS7	Hypothetical protein At4g18070	6e-07
PnFL2-013_F03	At2g34310.3	2e-06		low similarity			O80780	Expressed protein (Hypothetical protein)	9e-06
PnFL2-013_G01	At2g22840.1	2e-36		Os03g51970.1	2e-34		O81001	Hypothetical protein At2g22840 (Transcription activator)	8e-36
PnFL2-013_J14	At2g38330.1	1e-127		Os12g01580.1	1e-123		Q84K71	Hypothetical protein At2g38330	1e-127		IPR002528	Multi antimicrobial extrusion protein MatE	4.5e-43
PnFL2-013_O01	At5g38895.1	2e-30		Os01g70160.1	3e-53		Q8S1Y1	P0482D04.13 protein (OSJNBa0093F16.9 protein)	5e-53
PnFL2-014_B24	At3g59520.1	1e-121		Os01g67040.2	1e-111		Q9M1B5	Hypothetical protein T16L24.70	1e-120		IPR002610	Rhomboid-like protein	1e-25
PnFL2-014_C07	At1g80930.1	0		Os12g15420.1	0		Q9SAG7	F23A5.29 protein (At1g80930/F23A5_23)	0		IPR003890	Initiation factor eIF-4 gamma, middle	1.1e-46
											IPR003891	Initiation factor eIF-4 gamma, MA3	2.4e-38
PnFL2-014_D10	At2g22430.1	2e-70		Os09g29460.1	5e-40		Q9SP48	Homeodomain-leucine zipper protein 56	7e-83		IPR001356	Homeobox	1e-22
											IPR003106	Leucine zipper, homeobox-associated	5.9e-19
											IPR009057	Homeodomain-like	9.5e-16
											IPR012287	Homeodomain-related	4.3e-12
											IPR000047	Helix-turn-helix motif, lambda-like repressor	1.5e-05
PnFL2-014_E17	At1g66260.1	1e-05		low similarity			Q9LF77	DIP1 protein	5e-05
PnFL2-014_F16	At2g30530.1	4e-69		Os05g25070.1	7e-71		Q5WMS9	Hypothetical protein OJ1333_C12.2 (Hypothetical protein OJ1308_D01.13)	1e-70
PnFL2-014_J19	At3g48590.1	2e-85		Os03g14669.1	2e-57		Q9SMP0	Transcription factor Hap5a	1e-84		IPR009072	Histone-fold	3.3e-36
											IPR003958	Transcription factor CBF/NF-Y/archaeal histone	4.1e-23
											IPR007124	Histone-fold/TFIID-TAF/NF-Y	14.052
PnFL2-014_P14	At4g25240.1	0		Os06g01490.1	0		Q9FHN6	Pectinesterase-like; strong similarity to pollen-specific protein (Hypothetical protein At5g51480)	0		IPR001117	Multicopper oxidase, type 1	1.4e-61
											IPR011707	Multicopper oxidase, type 3	5.8e-54
											IPR008972	Cupredoxin	4.7e-46
											IPR011706	Multicopper oxidase, type 2	2.3e-36
PnFL2-015_A10	At3g02890.1	8e-64		Os11g18770.1	4e-59		Q9M8T1	F13E7.16 protein	3e-63		IPR011011	Zinc finger, FYVE/PHD-type	8.1e-12
											IPR001965	Zinc finger, PHD-type	7.3e-05
PnFL2-015_F11	At5g61960.1	6e-67		Os02g31290.2	2e-64		Q8W4I9	Mei2-like protein (At5g61960)	3e-66		IPR007201	RNA recognition motif 2	9.2e-52
PnFL2-015_G04	At4g01210.1	0		Os01g43380.1	0		Q9M147	Hypothetical protein AT4g01210	0		IPR001296	Glycosyl transferase, group 1	8.4e-06
PnFL2-015_H06	At1g20970.1	4e-75		Os08g40250.1	5e-52		Q9M3Z2	Hypothetical protein (Fragment)	5e-81
PnFL2-015_H12	At3g17430.1	1e-158		Os03g49570.1	1e-151		Q9LRP2	G	1e-157		IPR004853	Protein of unknown function DUF250	4.4e-48
											IPR007087	Zinc finger, C2H2-type	8e-05
PnFL2-015_H23	At1g63700.1	0		Os02g44642.1	0		Q9CAD5	Hypothetical protein F24D7.11 (YDA)	0		IPR000719	Protein kinase	1e-124
											IPR002290	Serine/threonine protein kinase	4.4e-98
											IPR011009	Protein kinase-like	1.7e-86
PnFL2-015_L22	At1g58420.1	4e-16		Os07g03170.1	3e-07		Q9C647	Hypothetical protein F9K23.5	2e-15
PnFL2-015_N18	At4g16660.1	0		Os02g48110.1	0		Q949M5	Putative HSP protein	0		IPR001023	Heat shock protein Hsp70	1.1e-297
											IPR013126	Heat shock protein 70	8.3e-62
											IPR004825	Insulin/IGF/relaxin	8e-05
PnFL2-015_P07	At2g35940.2	1e-113		Os11g06020.1	1e-90		Q8LLD9	BEL1-related homeotic protein 29 (Fragment)	1e-134		IPR006563	POX	4.8e-67
											IPR009057	Homeodomain-like	3.9e-16
											IPR012287	Homeodomain-related	8.1e-16
											IPR001356	Homeobox	1e-15
PnFL2-016_A20	At3g07040.1	1e-106		Os04g46300.1	1e-108		Q6PKX5	Putative NBS-LRR type disease resistance protein	1e-123		IPR002182	NB-ARC	1.4e-83
											IPR000767	Disease resistance protein	3.6e-17
											IPR001611	Leucine-rich repeat	0.052
PnFL2-016_B10	At3g12480.1	2e-47		Os05g41450.1	6e-42		Q9LHG0	Arabidopsis thaliana genomic DNA, chromosome 3, P1 clone: MQC3 (At3g12480/MQC3.32)	9e-47		IPR003958	Transcription factor CBF/NF-Y/archaeal histone	1.1e-21
											IPR009072	Histone-fold	1.5e-17
											IPR007124	Histone-fold/TFIID-TAF/NF-Y	9.326
PnFL2-016_B11	At1g07830.1	2e-57		Os06g03790.1	9e-50		Q94JQ7	At1g07830/F24B9_7	9e-57		IPR010729	Ribosomal protein L47, mitochondrial	7.8e-51
											IPR001854	Ribosomal protein L29	1.6e-10
PnFL2-016_B15	At1g49890.1	2e-26		Os03g10820.1	1e-24		Q94AI1	Hypothetical protein At1g49890	8e-26		IPR007573	Protein of unknown function DUF566	3.1e-49
PnFL2-016_E21	At5g58000.1	1e-107		Os05g32430.1	6e-98		Q9FJL6	G	1e-107		IPR004274	NLI interacting factor	2.2e-32
											IPR001357	BRCT	5.1e-12
PnFL2-016_F10	At1g75730.1	4e-22		low similarity			Q9LR13	F10A5.7	2e-21
PnFL2-016_I07	At1g16860.1	2e-82		Os08g13350.1	6e-91		Q8L6X7	Hypothetical protein (At4g22290)	1e-126
PnFL2-016_I16	At4g31860.1	1e-169		Os06g44210.1	1e-163		Q9SZ53	Protein phosphatase 2C-like protein (AT4g31860/F11C18_60)	1e-168		IPR001932	Protein phosphatase 2C-like	2.6e-102
											IPR000222	Protein phosphatase 2C	8e-05
PnFL2-016_N10	At5g26594.1	4e-13		low similarity			O82445	Response regulator protein	5e-10		IPR011006	CheY-like	1.7e-13
											IPR001789	Response regulator receiver	2.1e-12
PnFL2-016_O12	At3g25890.1	5e-34		Os09g13940.1	2e-12		Q9LUA2	AP2 domain transcription factor-like protein (Putative AP2/EREBP transcription factor)	2e-33		IPR001471	Pathogenesis-related transcriptional factor and ERF	1.5e-17
PnFL2-016_P05	At5g19160.1	1e-150		Os12g05080.1	1e-125		Q9LDG2	Hypothetical protein F24F17.6 (F28L1.1 protein)	1e-100		IPR004253	Protein of unknown function DUF231, plant	6.3e-46
PnFL2-016_P12	At3g61850.2	1e-61		Os04g47990.2	3e-44		O82027	Dof zinc finger protein (Fragment)	7e-57		IPR003851	Zinc finger, Dof-type	7e-39
PnFL2-016_P15	At5g50760.1	2e-24		Os01g70050.1	2e-20		Q9LUE5	Em	1e-23		IPR003676	Auxin responsive SAUR protein	4.2e-23
PnFL2-017_D10	At5g45190.1	1e-156		Os12g30020.2	1e-142		Q9FKE6	Similarity to cyclin	1e-153		IPR012113	Cyclin, T/K	3.3e-137
											IPR013763	Cyclin-related	1e-46
											IPR011028	Cyclin-like	1.3e-27
											IPR006671	Cyclin, N-terminal	4.3e-12
											IPR006670	Cyclin	1.3e-08
PnFL2-017_H20	At5g25520.2	1e-131		Os02g11780.1	1e-101		Q8GYX6	Putative PHD finger protein	1e-130		IPR003618	Transcription elongation factor S-II, central region	2.1e-40
											IPR012921	SPOC	1.9e-07
PnFL2-018_B20	At1g05055.1	1e-173		Os04g42990.1	6e-85		Q9ZVN9	T7A14.8 protein (P44/SSL1-like protein)	1e-172		IPR007198	Ssl1-like	4.3e-231
											IPR012170	TFIIH basal transcription factor complex, subunit SSL1	7.4e-226
											IPR004595	TFIIH C1-like, C-terminal	2.3e-49
											IPR002035	von Willebrand factor, type A	1.7e-12
PnFL2-018_E10	At1g04080.1	0		Os03g11200.1	0		Q93ZR3	Hypothetical protein At1g04080	0		IPR011990	Tetratricopeptide-like helical	1.6e-11
											IPR003107	RNA-processing protein, HAT helix	1.5e-06
PnFL2-018_O21	At4g33480.1	3e-86		Os04g59570.2	8e-65		Q8GYP1	Hypothetical protein At4g33480/F17M5_240	1e-85
PnFL2-019_I06	At4g34135.1	2e-18		Os04g20474.2	7e-13		Q60FE9	UDP-glucose: chalcononaringenin 2'-O-glucosyltransferase	5e-19		IPR002213	UDP-glucuronosyl/UDP-glucosyltransferase	4.8e-33
PnFL2-019_I20	At4g13030.2	5e-25		Os05g19280.1	9e-19		Q7XA84	At4g13030	6e-21
PnFL2-020_C04	At3g15000.1	3e-64		Os09g04670.1	8e-61		Q6K456	Putative plastid protein	2e-60
PnFL2-020_C21	At4g26450.1	1e-97		Os02g34500.1	2e-30		O65589	Hypothetical protein M3E9.120 (Hypothetical protein AT4g26450)	5e-97
PnFL2-020_G18	At4g22730.1	0		Os06g04370.1	0		O49654	Leucine rich repeat receptor kinase-like protein (At4g22730)	0		IPR000719	Protein kinase	3e-85
											IPR011009	Protein kinase-like	4.4e-62
											IPR001245	Tyrosine protein kinase	6.6e-15
											IPR002290	Serine/threonine protein kinase	2.6e-13
											IPR013210	Leucine rich repeat, N-terminal	1.2e-08
											IPR001611	Leucine-rich repeat	8.5e-05
											IPR007090	Leucine-rich repeat, plant specific	11.841
PnFL2-020_J21	At5g08520.1	3e-81		Os04g58020.1	7e-66		Q9FNN6	Similarity to I-box binding factor (Hypothetical protein At5g08520) (MYB transcription factor)	1e-80		IPR006447	Myb-like DNA-binding region, SHAQKYF class	1.6e-23
											IPR009057	Homeodomain-like	6.7e-15
											IPR001005	Myb, DNA-binding	2.6e-10
											IPR012287	Homeodomain-related	2.6e-10
PnFL2-020_K06	At5g49520.1	3e-52		Os07g02060.1	3e-35		Q7X7E3	WRKY3 (WRKY14) (WRKY transcription factor 16)	1e-34		IPR003657	DNA-binding WRKY	2e-42
PnFL2-020_K23	At1g03670.1	6e-08		Os12g12810.1	3e-06		Q6L3J5	Putative ankyrin repeat containing protein	1e-11		IPR002110	Ankyrin	4.4e-20
PnFL2-020_L07	At3g06150.1	0		Os05g32960.1	1e-171		Q9M8K3	F28L1.9 protein	0
PnFL2-020_M16	At4g10110.1	3e-47		Os05g35274.5	5e-40		Q8GW25	Hypothetical protein At4g10110/F28M11_30 (At4g10100)	1e-46		IPR000504	RNA-binding region RNP-1 (RNA recognition motif)	2.6e-19
											IPR012677	Nucleotide-binding, alpha-beta plait	1.8e-16
PnFL2-020_M22	At4g33070.1	0		Os03g18220.1	0		Q84V95	Pyruvate decarboxylase 1 (EC 4.1.1.1)	0		IPR012001	Thiamine pyrophosphate enzyme, N-terminal TPP binding region	3.9e-82
											IPR012000	Thiamine pyrophosphate enzyme, central region	7.2e-47
											IPR011766	Thiamine pyrophosphate enzyme, C-terminal TPP-binding	5e-14
PnFL2-020_P12	At1g09730.1	1e-145		Os05g11770.1	1e-101		Q60EZ0	Hypothetical protein OJ1430_B02.6	1e-101		IPR003653	Peptidase C48, SUMO/Sentrin/Ubl1	8.3e-44
PnFL2-021_A17	At2g05160.1	5e-09		low similarity			Q9SJ41	Hypothetical protein At2g05160	2e-08
PnFL2-021_B16	At1g06150.1	4e-47		Os11g06010.1	5e-50		Q6EPG4	Transcription factor-like	4e-48		IPR011598	Helix-loop-helix DNA-binding	5.7e-06
											IPR001092	Basic helix-loop-helix dimerisation region bHLH	9.821
PnFL2-021_F01	At1g68140.1	1e-79		Os02g53110.2	3e-78		Q9C9X8	Hypothetical protein T23K23.1 (Hypothetical protein At1g68140; T23K23.1) (Hypothetical protein At1g68140)	6e-79		IPR012866	Protein of unknown function DUF1644	9.3e-112
PnFL2-021_K11	At1g20670.1	1e-135		Os09g37760.1	8e-85		Q9LM88	F2D10.15	1e-134		IPR001487	Bromodomain	1.7e-33
											IPR002197	Helix-turn-helix, Fis-type	33
PnFL2-021_P01	At2g30390.1	0		Os05g29760.2	0		Q9FEK8	Ferrochelatase	0		IPR001015	Ferrochelatase	1.7e-171
PnFL2-021_P06	At3g03050.1	0		Os06g02180.1	0		Q8GUZ9	Cellulose synthase-like protein D4 (Fragment)	0		IPR005150	Cellulose synthase	0
PnFL2-021_P19	At3g22430.1	6e-21		Os11g37070.2	7e-08		Q9LUV6	Arabidopsis thaliana genomic DNA, chromosome 3, P1 clone: MCB17	3e-20
PnFL2-022_A16	At1g32200.2	1e-162		Os10g42720.1	1e-152		Q8W3L0	Glycerol-3-phosphate acyltransferase	1e-174		IPR002123	Phospholipid/glycerol acyltransferase	3.2e-46
PnFL2-022_B16	At1g32200.2	1e-162		Os10g42720.1	1e-152		Q8W3L0	Glycerol-3-phosphate acyltransferase	1e-174		IPR002123	Phospholipid/glycerol acyltransferase	3.2e-46
PnFL2-022_G14	At5g65170.1	7e-22		Os09g20460.1	3e-21		Q9FJP8	Arabidopsis thaliana genomic DNA, chromosome 5, P1 clone:MQN23 (At5g65170)	3e-21		IPR008889	VQ	6.7e-13
PnFL2-022_I17	At5g07610.1	1e-09		Os01g65510.1	1e-05		Q6V5B5	F-box protein	9e-12
PnFL2-022_I24	At5g05220.1	2e-14		Os03g21650.1	3e-11		Q9FLD2	Arabidopsis thaliana genomic DNA, chromosome 5, TAC clone:K18I23	4e-14
PnFL2-022_L01	At4g18390.1	7e-35		Os07g05720.1	2e-41		Q8LP36	PlCYC4 protein (Fragment)	3e-35		IPR005333	TCP transcription factor	2.1e-35
PnFL2-022_M18	At5g41970.1	1e-150		Os02g46150.1	1e-148		Q9FHY6	GAMM1 protein-like	1e-150		IPR003226	Metal-dependent protein hydrolase	2.4e-171
PnFL2-022_P13	At3g13340.1	0		Os02g48964.1	0		Q94AB4	AT3g13340/MDC11_13	0		IPR011046	WD40-like	4e-35
											IPR001680	WD-40 repeat	1e-12
PnFL2-023_B01	At4g02010.1	2e-87		Os01g14932.1	2e-47		Q8L7V7	AT4g02010/T10M13_2	8e-87
PnFL2-023_G19	At2g42975.1	3e-35		Os01g47630.1	2e-23		Q8RXT7	Hypothetical protein At2g42975	1e-34
PnFL2-023_J13	At1g70200.1	4e-51		Os02g22070.1	2e-30		Q84JK1	Hypothetical protein At1g70200	2e-50		IPR012677	Nucleotide-binding, alpha-beta plait	6.5e-10
											IPR000504	RNA-binding region RNP-1 (RNA recognition motif)	0.00061
PnFL2-023_K18	low similarity			Os01g18290.1	2e-12		Q5NAE0	Putative BP-5 protein	4e-12
PnFL2-023_L01	At4g25670.1	3e-38		Os02g01360.1	2e-26		Q9SZZ5	Hypothetical protein L73G19.50 (Hypothetical protein AT4g25670)	3e-38
PnFL2-023_L05	At5g19900.1	3e-80		Os02g58570.1	3e-55		Q9FUB4	PRLI-interacting factor A (Fragment)	5e-79
PnFL2-023_M19	At5g01260.2	9e-40		Os05g37450.1	1e-33		Q9LFB0	Hypothetical protein F7J8_240	4e-39		IPR002044	Glycoside hydrolase, starch-binding	7e-21
											IPR005841	Phosphoglucomutase/phosphomannomutase	8e-05
PnFL2-023_P02	At3g56370.1	0		Os03g21730.1	0		Q9LY03	Hypothetical protein T5P19_20 (Inflorescence and root apices receptor- like kinase)	0		IPR000719	Protein kinase	2e-103
											IPR011009	Protein kinase-like	4.4e-70
											IPR002290	Serine/threonine protein kinase	8.8e-33
											IPR001245	Tyrosine protein kinase	5.2e-25
											IPR013210	Leucine rich repeat, N-terminal	2.1e-13
											IPR001611	Leucine-rich repeat	9.8e-07
											IPR003591	Leucine-rich repeat, typical subtype	8.4
											IPR007090	Leucine-rich repeat, plant specific	15.296
PnFL2-024_B08	At4g10970.3	7e-35		Os08g28690.1	6e-25		Q9SN57	Hypothetical protein F25I24.180 (Hypothetical protein AT4g10970)	3e-34
PnFL2-024_L17	At5g11460.1	1e-29		Os01g08520.1	9e-12		Q9LYE4	Hypothetical protein F15N18_50 (At5g11460)	5e-29		IPR007650	Protein of unknown function DUF581	0.001
PnFL2-024_M11	At5g50350.1	2e-73		Os06g40740.1	6e-74		Q69XH8	Hypothetical protein P0490F09.11	1e-73
PnFL2-024_N07	At5g07290.1	0		Os02g31290.1	0		Q6J732	AML1	0		IPR007201	RNA recognition motif 2	1.3e-56
											IPR012677	Nucleotide-binding, alpha-beta plait	2.8e-20
											IPR000504	RNA-binding region RNP-1 (RNA recognition motif)	3.4e-13
PnFL2-024_O13	At4g31430.2	4e-49		Os04g56140.1	5e-26		Q949W6	Hypothetical protein At4g31430	4e-44
PnFL2-024_P11	At4g20090.1	1e-10		Os01g43010.2	2e-20		Q5ZDK1	Hypothetical protein P0686E09.21	5e-20		IPR002885	Pentatricopeptide repeat	0.00074
PnFL2-025_G22	At3g15030.2	7e-69		Os01g11550.1	9e-59		Q6XX20	Mutant cincinnata	4e-70		IPR005333	TCP transcription factor	8.1e-40
PnFL2-025_H22	At1g48880.1	1e-144		Os05g35190.1	1e-134		Q9FVP8	Hypothetical protein F27K7.9	1e-143		IPR004253	Protein of unknown function DUF231, plant	1.1e-33
PnFL2-025_J21	At2g23460.1	0		Os12g40190.1	0		O81224	Putative GTP-binding protein (Extra-large G-protein)	0		IPR011025	G protein alpha subunit, helical insertion	5e-18
											IPR001019	Guanine nucleotide binding protein (G-protein), alpha subunit	1.8e-17
											IPR011011	Zinc finger, FYVE/PHD-type	0.0095
PnFL2-025_O05	At5g65250.1	8e-45		Os08g37820.1	2e-27		Q9FJP0	Arabidopsis thaliana genomic DNA, chromosome 5, P1 clone:MQN23 (Hypothetical protein At5g65250)	4e-44
PnFL2-026_A04	At2g25760.1	0		Os01g54100.1	0		Q6L4Q9	Putative casein kinase	0		IPR000719	Protein kinase	8e-136
											IPR011009	Protein kinase-like	8.8e-47
											IPR002290	Serine/threonine protein kinase	2.7e-11
											IPR008271	Serine/threonine protein kinase, active site	8e-05
PnFL2-026_B12	At2g29180.1	1e-14		low similarity			Q9ZW05	Hypothetical protein At2g29180	4e-14
PnFL2-026_H21	At5g11710.1	1e-138		Os04g51120.2	2e-97		Q8VY07	Putative clathrin binding protein	1e-137		IPR001026	Epsin, N-terminal	1.2e-63
											IPR008942	ENTH/VHS	3.4e-42
PnFL2-026_L23	At4g26850.1	1e-106		Os12g08810.1	3e-94		Q940B4	Hypothetical protein At4g26850	1e-106
PnFL2-026_O12	At2g33620.3	2e-53		Os08g40150.2	5e-65		Q6Z8N9	Putative AT-hook DNA-binding protein	1e-64		IPR005175	Protein of unknown function DUF296	4.1e-64
PnFL2-027_D21	At3g20770.1	2e-28		Os03g20790.1	7e-12		Q948P3	EIN3-like protein	2e-33		IPR006957	Ethylene insensitive 3	1.1e-47
PnFL2-027_K22	At4g12080.1	2e-65		Os08g02490.1	4e-59		Q8VYJ2	AT4g12080/F16J13_150	9e-65		IPR005175	Protein of unknown function DUF296	2.8e-66
PnFL2-027_N08	At2g31510.1	0		Os04g41470.1	0		Q84RR0	ARIADNE-like protein ARI7	0		IPR002867	Zinc finger, C6HC-type	2.8e-24
											IPR001841	Zinc finger, RING-type	8e-05
PnFL2-029_B14	At1g75730.1	4e-22		low similarity			Q9LR13	F10A5.7	2e-21
PnFL2-029_C23	At4g20280.1	8e-56		Os01g48810.1	1e-52		Q9M565	Putative TATA binding protein associated factor 24kDa subunit (Hypothetical protein At4g20280) (TAF11)	3e-55		IPR006809	TAFII28-like protein	1.5e-53
											IPR009072	Histone-fold	1.6e-22
											IPR007124	Histone-fold/TFIID-TAF/NF-Y	9.76
PnFL2-029_D16	low similarity			Os06g29560.1	3e-06		Q6Z4I5	DNA binding protein-like	0.26
PnFL2-029_I15	At3g22970.1	4e-92		Os07g08390.1	1e-65		Q9LIJ8	Arabidopsis thaliana genomic DNA, chromosome 3, BAC clone:F5N5	2e-91		IPR006502	Protein of unknown function DUF506, plant	4.2e-108
PnFL2-029_M05	At3g44340.1	0		Os11g29200.1	0		Q7XP22	OSJNBa0027H09.17 protein	1e-120		IPR006896	Sec23/Sec24 trunk region	1.4e-113
											IPR012990	Sec23/Sec24 beta-sandwich	2.4e-39
											IPR006900	Sec23/Sec24 helical region	6.6e-31
											IPR006895	Zinc finger, Sec23/Sec24-type	1.3e-22
											IPR007123	Gelsolin region	3.5e-07
PnFL2-029_O17	At5g64340.1	5e-19		Os03g27390.2	4e-10		Q9FMF4	Arabidopsis thaliana genomic DNA, chromosome 5, P1 clone:MSJ1 (Hypothetical protein At5g64340; MSJ1.18) (Hypothetical protein At5g64340)	2e-18		IPR011598	Helix-loop-helix DNA-binding	1.1e-05
											IPR001092	Basic helix-loop-helix dimerisation region bHLH	8.155
PnFL2-030_A05	At4g37750.1	3e-11		Os03g12950.1	8e-08		Q6SA75	ANT-like protein	4e-19
PnFL2-030_E17	At4g26850.1	1e-174		Os12g08810.1	1e-152		Q940B4	Hypothetical protein At4g26850	1e-174
PnFL2-030_F11	At2g40140.1	1e-174		Os05g03760.1	1e-118		Q9XEE6	Hypothetical Cys-3-His zinc finger protein (Putative CCCH-type zinc finger protein)	1e-173		IPR002110	Ankyrin	3e-17
											IPR000571	Zinc finger, CCCH-type	0.00019
PnFL2-030_G12	At1g47740.2	1e-102		Os03g10200.1	3e-96		Q8RXP3	Hypothetical protein At1g47740	1e-102		IPR008580	Protein of unknown function DUF862, eukaryotic	1.5e-71
PnFL2-030_O05	At1g71070.1	1e-159		Os01g03160.1	1e-132		Q9C9A1	Hypothetical protein F23N20.6 (At1g71070/F23N20_6)	1e-159		IPR003406	Glycosyl transferase, family 14	1.2e-93
PnFL2-030_P03	At4g14340.1	1e-131		Os02g56560.2	1e-125		Q39050	Casein kinase I (AT4g14340/dl3210c)	1e-131		IPR000719	Protein kinase	7e-78
											IPR011009	Protein kinase-like	2.9e-39
											IPR008271	Serine/threonine protein kinase, active site	8e-05
PnFL2-031_B07	At5g51300.2	0		Os04g31620.1	2e-45		Q9LU44	Similarity to transcription or splicing factor (Hypothetical protein At5g51300)	0		IPR000504	RNA-binding region RNP-1 (RNA recognition motif)	5.1e-25
											IPR012677	Nucleotide-binding, alpha-beta plait	5.2e-24
											IPR004087	KH	3.1e-08
											IPR004088	KH, type 1	3.3e-05
											IPR001878	Zinc finger, CCHC-type	0.00049
PnFL2-031_E04	low similarity			Os09g14100.1	9e-09		Q69KE4	Putative RPS2	2e-08
PnFL2-031_E08	At2g24260.1	3e-59		Os09g25040.1	5e-64		Q9ZUG9	Hypothetical protein At2g24260 (Putative bHLH transcription factor) (BHLH066)	2e-58		IPR011598	Helix-loop-helix DNA-binding	2e-15
											IPR001092	Basic helix-loop-helix dimerisation region bHLH	2e-08
PnFL2-031_G12	At1g54930.1	1e-14		low similarity			Q9FZ38	T24C10.5 protein (Hypothetical protein F14C21.33)	5e-14
PnFL2-031_L11	At1g75730.1	4e-22		low similarity			Q9LR13	F10A5.7	2e-21
PnFL2-032_D06	At1g09530.2	1e-65		Os01g18290.2	4e-52		Q5NAE0	Putative BP-5 protein	9e-50		IPR011598	Helix-loop-helix DNA-binding	2.8e-22
											IPR001092	Basic helix-loop-helix dimerisation region bHLH	1.7e-17
PnFL2-032_F20	At3g01860.1	2e-23		Os01g69100.1	3e-26		Q9SGI5	F28J7.19 protein (Hypothetical protein At3g01860/F28J7_19) (Hypothetical protein At3g01860)	2e-22
PnFL2-032_G24	At1g55340.1	4e-55		Os03g59250.1	2e-40		Q6NKU3	At1g55340	2e-54		IPR012438	Protein of unknown function DUF1639	1.6e-28
											IPR001356	Homeobox	98
PnFL2-032_H10	At5g27320.1	1e-162		Os05g33730.1	1e-123		Q940G6	Hypothetical protein At5g27320	1e-161		IPR013094	Alpha/beta hydrolase fold-3	1.7e-80
											IPR000379	Esterase/lipase/thioesterase	13.193
PnFL2-032_J06	At5g25520.2	1e-131		Os02g11780.1	1e-101		Q8GYX6	Putative PHD finger protein	1e-130		IPR003618	Transcription elongation factor S-II, central region	2.1e-40
											IPR012921	SPOC	1.9e-07
PnFL2-032_K02	At5g52650.1	7e-45		Os04g35090.1	1e-43		Q8VZ66	Hypothetical protein At5g52650 (Putative ribosomal protein S10)	3e-44		IPR005326	Plectin/S10, N-terminal	3.3e-71
PnFL2-033_B11	At1g53250.1	4e-34		Os05g51020.1	1e-23		Q9MAH6	F12M16.15	2e-33
PnFL2-033_E03	At4g19600.1	1e-39		Os12g30020.2	5e-37		Q6EEW1	Cyclin T1	4e-77		IPR013763	Cyclin-related	6.9e-28
											IPR011028	Cyclin-like	8.5e-15
											IPR006671	Cyclin, N-terminal	3.8e-09
											IPR006670	Cyclin	0.22
PnFL2-033_F01	At4g31980.1	3e-78		Os01g21710.1	1e-50		O49393	Hypothetical protein F10N7.210 (Hypothetical protein AT4g31980)	1e-77		IPR004158	Protein of unknown function DUF247, plant	1.1e-114
PnFL2-033_K22	low similarity			Os07g05720.1	4e-07		Q70MT1	Putative transcription factor	3e-11
PnFL2-033_P03	At5g01090.1	2e-21		Os12g38610.1	1e-05		Q9LFC7	Lectin-like protein	7e-21		IPR008985	Concanavalin A-like lectin/glucanase	1.3e-19
											IPR013320	Concanavalin A-like lectin/glucanase, subgroup	5.3e-16
											IPR001220	Legume lectin, beta domain	9.6e-08
PnFL2-034_B06	At3g09735.1	2e-06		Os04g33440.3	7e-06		No data	No Description	1000		IPR006779	DNA binding protein S1FA	5.2e-41
PnFL2-034_J24	At4g02715.1	5e-24		Os10g28710.1	3e-10		Q8L757	Hypothetical protein At4g02715	2e-23
PnFL2-034_M24	At5g66440.1	6e-12		low similarity			Q5XVF5	Hypothetical protein	2e-12
PnFL2-034_O04	At4g27950.1	6e-32		Os01g46870.1	2e-21		O65242	TSI1	7e-48		IPR001471	Pathogenesis-related transcriptional factor and ERF	2.1e-40
PnFL2-034_P03	At1g49920.1	7e-34		Os02g09900.1	1e-129		Q9M9L2	F10A16.15 protein (Hypothetical protein At3g05850)	1e-146		IPR004332	Plant MuDR transposase	4.6e-15
											IPR000270	Octicosapeptide/Phox/Bem1p	2e-13
											IPR007527	Zinc finger, SWIM-type	4e-08
											IPR006564	Zinc finger, PMZ-type	7.9e-08
											IPR011024	Gamma-crystallin related	0.0092
											IPR009050	Globin-like	0.0094
PnFL2-035_A01	At2g46790.1	8e-16		Os02g40510.1	3e-11		Q683A6	Hypothetical protein At2g46790	3e-15		IPR010402	CCT	2.9e-07
PnFL2-035_D07	At3g56880.1	1e-30		Os01g17050.2	5e-10		Q9LES0	Hypothetical protein T8M16_210 (Hypothetical protein At3g56880)	5e-30		IPR008889	VQ	8.4e-09
PnFL2-035_I10	At5g59700.1	0		Os06g22810.1	0		Q96387	Receptor-like protein kinase precursor	0		IPR000719	Protein kinase	2e-92
											IPR011009	Protein kinase-like	1.5e-86
											IPR001245	Tyrosine protein kinase	1.1e-47
											IPR002290	Serine/threonine protein kinase	1.9e-31
											IPR008271	Serine/threonine protein kinase, active site	8e-05
PnFL2-035_J23	At2g37195.1	9e-37		Os02g56190.1	6e-18		Q6K839	Hypothetical protein OJ1548_F12.24 (Hypothetical protein OJ1111_C07.2)	1e-17
PnFL2-035_N19	At5g37930.1	9e-56		Os01g03290.1	3e-31		Q9FKD3	Similarity to S-locus protein	4e-55		IPR004162	Seven in absentia protein	4.3e-75
											IPR008974	TRAF-like	7.1e-28
											IPR013323	SIAH-type	1.1e-17
											IPR006077	Vinculin/alpha-catenin	2.1e-06
											IPR001841	Zinc finger, RING-type	8.55
											IPR013010	Zinc finger, SIAH-type	13.972
PnFL2-036_A01	At5g07170.1	7e-06		low similarity			Q9LYP8	Hypothetical protein T28J14_110	3e-05
PnFL2-036_A09	At1g53440.1	1e-12		Os09g17630.1	3e-12		Q9LPG0	T3F20.24 protein	4e-12		IPR011009	Protein kinase-like	1.2e-05
PnFL2-036_B13	At2g37750.1	1e-08		low similarity			Q8VZ28	Expressed protein (Hypothetical protein At2g37750)	5e-08
PnFL2-036_B20	At5g47070.1	1e-118		Os09g36320.1	1e-130		Q69SG8	Hypothetical protein OJ1112_E07.14 (Hypothetical protein P0515E01.33)	1e-129		IPR000719	Protein kinase	5e-85
											IPR011009	Protein kinase-like	2.1e-78
											IPR002290	Serine/threonine protein kinase	5.8e-31
											IPR001245	Tyrosine protein kinase	1.5e-27
											IPR008271	Serine/threonine protein kinase, active site	8e-05
PnFL2-036_D10	At1g70985.1	3e-13		low similarity			Q8LGG2	Hypothetical protein	1e-12
PnFL2-036_D17	At4g31540.1	0		Os06g48330.1	0		Q9SV16	Hypothetical protein F3L17.110 (Hypothetical protein AT4g31540)	0		IPR004140	Exo70 exocyst complex subunit	2.3e-188
PnFL2-037_A22	At5g45100.1	7e-63		Os03g46570.1	8e-37		Q9FHE4	Arabidopsis thaliana genomic DNA, chromosome 5, TAC clone:K17O22 (AT5g45100/K17O22_9)	3e-62		IPR001841	Zinc finger, RING-type	9.185
PnFL2-037_B05	At4g25570.1	4e-85		Os02g42890.1	6e-76		Q8LE60	Cytochrome b561	1e-84		IPR004877	Cytochrome b561	1.5e-82
											IPR006593	Cytochrome b561 / ferric reductase transmembrane	1.5e-54
PnFL2-037_E06	At5g54930.1	1e-24		low similarity			Q9FFT7	Arabidopsis thaliana genomic DNA, chromosome 5, P1 clone:MBG8	6e-24		IPR000637	HMG-I and HMG-Y, DNA-binding	0.014
PnFL2-037_I23	At1g69170.2	3e-41		Os09g32944.1	2e-30		Q9S7A2	Squamosa promoter binding protein-like 6 (Squamosa promoter binding protein-like 6; 91282-89867) (At1g69170)	1e-40		IPR004333	SBP	3.5e-51
PnFL2-037_J08	At5g10770.1	2e-78		Os06g20040.1	1e-107		Q5Z4E5	Putative 41 kD chloroplast nucleoid DNA binding protein	1e-106		IPR001461	Peptidase A1, pepsin	6.1e-100
											IPR009007	Peptidase aspartic, catalytic	1.7e-77
PnFL2-037_K04	At2g42520.1	0		Os03g59050.1	0		Q9SIN6	Putative ATP-dependent RNA helicase	0		IPR011545	DEAD/DEAH box helicase, N-terminal	1.7e-67
											IPR001650	Helicase, C-terminal	2.2e-44
											IPR001410	DEAD/DEAH box helicase	49.835
PnFL2-037_P12	At4g02040.1	1e-08		low similarity			O04248	Hypothetical protein T10M13.5 (Hypothetical protein AT4g02040)	5e-08
PnFL2-038_C03	At3g22550.1	4e-57		Os03g46260.1	5e-31		Q8L471	Hypothetical protein At3g22550	2e-56		IPR007650	Protein of unknown function DUF581	2.4e-22
PnFL2-038_F09	At5g01260.2	9e-40		Os05g37450.1	1e-33		Q9LFB0	Hypothetical protein F7J8_240	4e-39		IPR002044	Glycoside hydrolase, starch-binding	7e-21
											IPR005841	Phosphoglucomutase/phosphomannomutase	8e-05
PnFL2-038_K17	At5g16390.1	5e-49		low similarity			Q9FQ74	Biotin carboxyl carrier protein subunit (EC 6.4.1.2)	9e-59		IPR001249	Acetyl-CoA biotin carboxyl carrier	4.8e-46
											IPR000089	Biotin/lipoyl attachment	1.9e-32
											IPR011053	Single hybrid motif	3.1e-20
											IPR001882	Biotin-binding site	8e-05
PnFL2-038_P17	At3g06620.1	0		Os12g37570.1	0		Q9C902	Protein kinase, putative; 19229-23534 (Hypothetical protein At3g06620)	0		IPR000719	Protein kinase	9e-129
											IPR011009	Protein kinase-like	4.9e-88
											IPR001245	Tyrosine protein kinase	8.4e-81
											IPR002290	Serine/threonine protein kinase	7.9e-57
											IPR000014	PAS	4.7e-15
											IPR013767	PAS fold	6.6e-12
											IPR008271	Serine/threonine protein kinase, active site	8e-05
PnFL2-039_D05	At2g24240.1	0		Os04g42310.1	1e-176		Q9ZUH1	Hypothetical protein At2g24240	0		IPR003131	K+ channel tetramerisation	1.2e-18
											IPR000210	BTB	1e-13
											IPR011046	WD40-like	1.5e-07
PnFL2-039_D08	At1g54650.1	1e-107		Os07g23169.1	1e-100		Q84WB6	Hypothetical protein At1g54650	1e-107		IPR013217	Methyltransferase type 12	7.8e-09
											IPR001601	Generic methyltransferase	10.357
											IPR000051	SAM (and some other nucleotide) binding motif	10.464
PnFL2-039_D12	At1g55620.2	0		Os08g38980.1	0		Q9ARF2	Hypothetical protein	0		IPR001807	Cl- channel, voltage gated	3.9e-205
											IPR000644	CBS	2.4e-17
PnFL2-039_J19	At1g74960.2	0		Os07g42420.1	0		Q41134	Beta-ketoacyl-ACP synthase precursor	0		IPR000794	Beta-ketoacyl synthase	3.5e-232
PnFL2-039_O01	At1g67580.1	1e-149		Os04g41100.6	1e-150		Q7XUF4	OJ991113_30.14 protein	1e-149		IPR002290	Serine/threonine protein kinase	1e-105
											IPR000719	Protein kinase	6.9e-99
											IPR011009	Protein kinase-like	1e-81
											IPR008271	Serine/threonine protein kinase, active site	8e-05
PnFL2-040_H22	At1g79270.1	1e-117		Os01g48790.1	1e-130		Q5QM96	Rubisco subunit binding-protein beta subunit-like	1e-130		IPR007275	YT521-B-like protein	3.1e-110
											IPR002035	von Willebrand factor, type A	1.7
PnFL2-041_A12	At3g07930.3	1e-53		Os09g01290.2	5e-38		Q9SFC1	F17A17.27 protein	6e-53		IPR011257	DNA glycosylase	2.2e-22
											IPR003265	HhH-GPD	2.8e-08
PnFL2-041_E10	At1g75260.1	7e-08		low similarity			Q9ZNU3	Putative extensin	2e-24
PnFL2-041_G15	At5g51810.1	1e-111		Os01g66100.1	1e-110		Q6F6H8	Gibberellin 20-oxidase2	1e-118		IPR005123	2OG-Fe(II) oxygenase	2.6e-43
											IPR002283	Isopenicillin N synthase	1.5e-11
PnFL2-041_H20	At5g11850.1	0		Os02g12810.1	0		Q8S9K4	AT5g11850/F14F18_20	0		IPR000719	Protein kinase	1e-126
											IPR011009	Protein kinase-like	2.3e-84
											IPR001245	Tyrosine protein kinase	6.1e-72
											IPR002290	Serine/threonine protein kinase	4.3e-60
											IPR008271	Serine/threonine protein kinase, active site	8e-05
PnFL2-041_K02	At1g70770.1	5e-63		Os01g03760.1	2e-60		Q9S791	Hypothetical protein F5A18.5 (F15H11.2 protein) (Hypothetical protein At1g70770)	2e-62
PnFL2-041_K08	At4g24670.2	2e-41		Os05g07720.1	4e-35		Q94A02	Putative alliin lyase	9e-41		IPR006948	Allinase, C-terminal	7e-06
PnFL2-041_L24	At2g24540.1	1e-114		Os07g05880.1	4e-71		Q8LAW2	Hypothetical protein	1e-114		IPR011043	Galactose oxidase, central	1.6e-37
											IPR006652	Kelch repeat	2.8e-10
											IPR001810	Cyclin-like F-box	1.6e-07
PnFL2-041_N10	At3g63010.1	1e-152		Os05g33730.1	1e-114		Q9LYC1	Hypothetical protein T20O10_110	1e-151		IPR013094	Alpha/beta hydrolase fold-3	8.3e-86
											IPR000379	Esterase/lipase/thioesterase	13.473
PnFL2-042_C21	At3g47590.1	5e-95		Os01g39790.1	4e-91		Q9SN79	Hypothetical protein F1P2.140 (Hypothetical protein At3g47590)	2e-94		IPR002219	Protein kinase C, phorbol ester/diacylglycerol binding	0.69
											IPR000379	Esterase/lipase/thioesterase	16.804
PnFL2-042_I13	At5g18260.1	2e-29		Os03g20980.1	8e-71		Q9FK45	Arabidopsis thaliana genomic DNA, chromosome 5, P1 clone:MRG7 (Hypothetical protein At5g18260)	1e-28		IPR001841	Zinc finger, RING-type	0.0017
PnFL2-042_I17	At5g64750.1	3e-29		Os01g64790.1	6e-25		Q9FGF8	Similarity to transcription factor (Hypothetical protein At5g64750)	1e-28		IPR001471	Pathogenesis-related transcriptional factor and ERF	5.7e-41
PnFL2-042_K14	At5g65170.1	2e-22		Os09g20460.1	9e-24		Q6H4F7	Hypothetical protein B1168F12.14	2e-23		IPR008889	VQ	1.3e-12
PnFL2-042_N08	At5g24610.1	1e-56		Os10g36550.2	4e-61		Q8LN80	Hypothetical protein OSJNBb0091N21.33	2e-56
PnFL2-042_O24	At3g25890.1	5e-34		Os09g13940.1	2e-12		Q9LUA2	AP2 domain transcription factor-like protein (Putative AP2/EREBP transcription factor)	2e-33		IPR001471	Pathogenesis-related transcriptional factor and ERF	1.5e-17
PnFL2-043_C03	At2g20310.1	5e-26		Os10g32850.2	1e-19		Q9SK71	Hypothetical protein At2g20310	2e-25
PnFL2-043_D09	At2g44930.1	6e-50		Os01g21710.1	2e-35		Q93ZX8	Expressed protein (Hypothetical protein At2g44930)	3e-49		IPR004158	Protein of unknown function DUF247, plant	1.1e-101
PnFL2-043_I08	At1g72650.2	1e-110		Os02g53670.1	5e-88		Q94AX9	At1g72650/F28P22_16 (MYB transcription factor)	1e-106		IPR012287	Homeodomain-related	4e-10
											IPR009057	Homeodomain-like	5.4e-10
											IPR001005	Myb, DNA-binding	2.9e-09
PnFL2-043_K22	At4g01720.1	4e-87		Os05g49210.1	1e-67		Q9FTL7	Putative WRKY DNA binding protein	2e-65		IPR003657	DNA-binding WRKY	3e-40
PnFL2-043_M22	At3g06150.1	0		Os05g32960.1	1e-171		Q9M8K3	F28L1.9 protein	0
PnFL2-043_O04	At2g32600.1	5e-98		Os03g15700.1	1e-89		Q940T1	Putative spliceosome associated protein (At2g32600/T26B15.16)	2e-97		IPR003604	Zinc finger, U1-type	9e-08
											IPR000690	Zinc finger, C2H2-type matrin	9.296
PnFL2-044_C22	At5g45110.1	2e-38		Os01g56200.1	1e-47		Q6GUE8	NIM1-like protein 1	9e-60
PnFL2-044_E01	At1g80410.1	2e-70		Os01g43030.2	5e-70		Q9M8L0	Putative N-terminal acetyltransferase; 84330-89402	8e-70
PnFL2-044_G10	At5g13450.1	2e-54		Os06g43850.2	1e-57		Q9SXX1	F1-ATP synthase delta subunit	2e-70		IPR000711	ATPase, F1 complex, OSCP/delta subunit	5.9e-55
PnFL2-044_G19	At5g06280.3	4e-10		low similarity			Q9FNI0	Arabidopsis thaliana genomic DNA, chromosome 5, P1 clone:MHF15 (Hypothetical protein MHF15.4)	1e-09
PnFL2-044_J07	At3g50060.1	8e-66		Os09g01960.1	1e-58		Q8H0H0	Myb-like protein	2e-72		IPR001005	Myb, DNA-binding	2.6e-17
											IPR012287	Homeodomain-related	4.2e-17
											IPR009057	Homeodomain-like	9.1e-17
PnFL2-044_J20	At5g65170.1	2e-22		Os09g20460.1	9e-24		Q6H4F7	Hypothetical protein B1168F12.14	2e-23		IPR008889	VQ	1.3e-12
PnFL2-044_K14	At1g20670.1	1e-124		Os09g37760.1	7e-85		Q9LM88	F2D10.15	1e-123		IPR001487	Bromodomain	1e-32
											IPR002197	Helix-turn-helix, Fis-type	33
PnFL2-044_L18	At3g12140.2	1e-07		low similarity			Q9C7C4	Hypothetical protein T21B14.4 (Hypothetical protein At3g12140)	5e-07
PnFL2-044_L21	At5g35320.1	1e-17		Os02g04860.1	1e-07		O65233	T26D22.2 protein (Arabidopsis thaliana genomic DNA, chromosome 5, P1 clone:MVP2) (Hypothetical protein At5g35320)	4e-17
PnFL2-044_M10	At5g41350.1	5e-36		Os11g18947.2	2e-22		Q94AB7	AT5g41350/MYC6_6	2e-35		IPR001841	Zinc finger, RING-type	2.7e-08
PnFL2-044_P12	At3g29310.1	2e-36		Os05g43670.1	4e-20		Q9LIB3	Arabidopsis thaliana genomic DNA, chromosome 3, P1 clone:MUO10 (AT3g29310/MUO10_1)	9e-36
PnFL2-045_E02	At1g33050.1	1e-09		Os08g06130.1	8e-08		Q8VYZ1	Hypothetical protein At1g33050	5e-09
PnFL2-045_F10	At2g28330.1	6e-10		Os11g02720.1	4e-15		Q9SKN7	Expressed protein	3e-09
PnFL2-045_H10	At2g41130.1	3e-18		Os01g11910.1	4e-19		Q9FTQ1	DNA binding protein-like	8e-19
PnFL2-045_H21	At2g45850.2	6e-64		Os02g57820.1	2e-53		O80834	Putative AT-hook DNA-binding protein (At2g45850/F4I18.17)	3e-63		IPR005175	Protein of unknown function DUF296	1.4e-63
											IPR000637	HMG-I and HMG-Y, DNA-binding	6.2e-06
PnFL2-045_K17	At1g28240.1	0		Os01g19870.1	1e-164		Q9FZ97	F3H9.11 protein	0		IPR006852	Protein of unknown function DUF616	5.7e-210
											IPR008901	Alkaline phytoceramidase	5e-194
PnFL2-045_M15	At1g55000.1	4e-52		Os03g49250.1	5e-38		Q9FZ32	T24C10.11 protein (Hypothetical protein F14C21.53) (At1g55000/F14C21_4)	2e-51		IPR002482	Peptidoglycan-binding LysM	1.6e-07
											IPR001810	Cyclin-like F-box	0.17
PnFL2-045_M22	At3g48710.1	3e-90		Os01g70020.1	6e-71		Q8LFD2	Hypothetical protein	1e-89		IPR000897	GTP-binding signal recognition particle SRP54, G-domain	0.012
PnFL2-046_A10	At1g72100.1	7e-08		low similarity			Q9C7H3	Hypothetical protein F28P5.13	3e-07
PnFL2-046_A20	At5g49980.1	0		Os02g52230.1	0		Q9AUH6	F-box containing protein TIR1	0		IPR013101	Leucine-rich repeat 2	0.19
											IPR006553	Leucine-rich repeat, cysteine-containing subtype	10
PnFL2-046_I01	At3g27310.1	2e-61		Os04g40870.1	3e-41		Q9LK22	G	9e-61		IPR001012	UBX	0.0012
PnFL2-047_B05	At3g18390.1	0		Os05g47850.1	0		Q9LS51	G	0		IPR001890	CRS1/YhbY	1.9e-30
PnFL2-047_C05	At2g40980.1	0		Os02g29890.1	0		Q8H0U1	Hypothetical protein At2g40980	0		IPR011009	Protein kinase-like	4.3e-10
											IPR000719	Protein kinase	0.004
PnFL2-047_H12	At1g34470.1	1e-108		Os05g43790.2	1e-125		Q5TKG9	Hypothetical protein B1155G07.13	1e-124		IPR008521	Protein of unknown function DUF803	2.8e-181
PnFL2-047_I22	At5g19010.1	0		Os05g05160.1	0		Q8W4J2	Hypothetical protein At5g19010	0		IPR000719	Protein kinase	3e-121
											IPR002290	Serine/threonine protein kinase	4.6e-93
											IPR011009	Protein kinase-like	1.4e-80
PnFL2-047_N07	At5g45480.1	1e-41		Os01g72380.1	2e-76		Q941Z6	P0431G06.13 protein	4e-76		IPR007658	Protein of unknown function DUF594	1.9e-21
PnFL2-048_B24	At5g40700.1	4e-14		Os01g66200.1	3e-22		Q5N8H4	Hypothetical protein P0408G07.11	7e-22
PnFL2-048_H04	At3g54000.1	5e-12		Os01g63050.1	1e-24		Q5N9T4	Hypothetical protein P0414E03.11	2e-24
PnFL2-048_H08	At5g20300.1	0		Os12g09570.2	0		Q6S5G3	Chloroplast import receptor Toc90	0		IPR002917	GTP-binding protein, HSR1-related	1.1e-06
PnFL2-048_J15	At3g06150.1	0		Os05g32960.1	1e-173		Q9M8K3	F28L1.9 protein	0
PnFL2-048_K10	At3g02560.2	2e-34		Os05g27940.1	1e-36		Q5W6R3	Putative 40S ribosomal protein S7	3e-36		IPR000554	Ribosomal protein S7E	5.4e-16
PnFL2-048_N01	At4g24230.2	5e-35		Os03g14000.2	6e-23		Q9STX1	Hypothetical protein T22A6.60 (Hypothetical protein AT4g24230)	2e-34		IPR000582	Acyl-coA-binding protein, ACBP	6e-19
PnFL2-048_N04	At1g68920.2	1e-108		Os09g29830.1	8e-67		Q9CAA9	Putative DNA-binding protein (At1g68920/T6L1_10)	1e-107		IPR011598	Helix-loop-helix DNA-binding	1.3e-20
											IPR001092	Basic helix-loop-helix dimerisation region bHLH	7.7e-10
PnFL2-048_N18	At1g64050.1	2e-20		Os02g16600.2	2e-07		Q9SH55	F22C12.19	7e-20
PnFL2-049_A20	At4g27500.1	1e-121		Os08g30060.2	2e-98		O23144	Proton pump interactor (AT4g27500/F27G19_100)	1e-121		IPR009053	Prefoldin	0.0019
											IPR010978	tRNA-binding arm	0.0023
PnFL2-049_B11	At5g62190.1	0		Os09g34910.1	0		Q9M6R6	RNA helicase	0		IPR011545	DEAD/DEAH box helicase, N-terminal	1.4e-63
											IPR012562	GUCT	9.8e-55
											IPR001650	Helicase, C-terminal	1.1e-32
											IPR000629	ATP-dependent helicase, DEAD-box	8e-05
											IPR001410	DEAD/DEAH box helicase	42.597
PnFL2-049_L02	At3g27700.2	1e-168		Os04g32340.1	1e-137		Q9LVX1	Arabidopsis thaliana genomic DNA, chromosome 3, P1 clone: MGF10 (Hypothetical protein At3g27700)	1e-167		IPR012677	Nucleotide-binding, alpha-beta plait	2.4e-15
											IPR000504	RNA-binding region RNP-1 (RNA recognition motif)	9.2e-10
											IPR000571	Zinc finger, CCCH-type	0.0017
PnFL2-050_C15	low similarity			Os06g05120.1	1e-05		Q5VRD7	Hypothetical protein P0509B06.6 (Hypothetical protein P0406H10.3)	1e-06
PnFL2-050_C22	At3g27700.2	1e-168		Os04g32340.1	1e-137		Q9LVX1	Arabidopsis thaliana genomic DNA, chromosome 3, P1 clone: MGF10 (Hypothetical protein At3g27700)	1e-167		IPR012677	Nucleotide-binding, alpha-beta plait	2.4e-15
											IPR000504	RNA-binding region RNP-1 (RNA recognition motif)	9.2e-10
											IPR000571	Zinc finger, CCCH-type	0.0017
PnFL2-050_F08	At3g14810.1	3e-52		Os06g10410.1	1e-57		Q6QP48	Hypothetical protein	5e-60
PnFL2-050_H17	At3g59600.1	9e-34		Os06g48230.1	2e-35		Q5Z6G3	Putative RNA polymerase I, II and III 16.5 kDa subunit	3e-35		IPR005570	RNA polymerase Rpb8	1.2e-42
											IPR012340	Nucleic acid-binding, OB-fold, subgroup	4.5e-35
											IPR008994	Nucleic acid-binding, OB-fold	6.3e-31
PnFL2-050_L17	low similarity			Os11g36500.1	1e-05		Q8LK27	Putative AP endonuclease/reverse transcriptase	4e-07
PnFL2-050_N01	At3g60450.1	8e-87		Os03g01180.1	8e-55		Q9M214	Hypothetical protein T8B10_110	4e-86		IPR013078	Phosphoglycerate mutase	1e-19
PnFL2-050_N09	At3g63380.1	1e-140		Os10g28240.1	1e-125		Q93YX6	Type IIB calcium ATPase	1e-141		IPR001757	ATPase, P-type, K/Mg/Cd/Cu/Zn/Na/Ca/Na/H-transporter	3.2e-135
											IPR005834	Haloacid dehalogenase-like hydrolase	1.1e-10
											IPR006068	ATPase, P-type cation-transporter, C-terminal	2e-07
											IPR008250	E1-E2 ATPase-associated region	9.1e-07
											IPR000695	H+ transporting ATPase, proton pump	4e-06
PnFL2-051_A08	At2g02560.1	2e-07		Os02g07120.1	2e-08		Q6H4V4	Putative TIP120 protein	4e-08
PnFL2-051_F11	At5g20350.1	0		Os06g43680.1	0		Q67WP3	Ankyrin repeat-containing protein-like	0		IPR002110	Ankyrin	8.7e-30
											IPR001594	Zinc finger, DHHC-type	2.5e-22
PnFL2-051_J19	At5g65170.1	7e-22		Os09g20460.1	3e-21		Q9FJP8	Arabidopsis thaliana genomic DNA, chromosome 5, P1 clone:MQN23 (At5g65170)	3e-21		IPR008889	VQ	6.7e-13
PnFL2-051_K01	At4g00660.2	0		Os04g45040.3	0		Q8RXK6	Putative RNA helicase	0		IPR011545	DEAD/DEAH box helicase, N-terminal	1.3e-66
											IPR001650	Helicase, C-terminal	1.9e-38
											IPR000629	ATP-dependent helicase, DEAD-box	8e-05
											IPR001410	DEAD/DEAH box helicase	24.451
PnFL2-051_K02	At4g00660.2	0		Os04g45040.3	0		Q8RXK6	Putative RNA helicase	0		IPR011545	DEAD/DEAH box helicase, N-terminal	1.3e-66
											IPR001650	Helicase, C-terminal	1.9e-38
											IPR000629	ATP-dependent helicase, DEAD-box	8e-05
											IPR001410	DEAD/DEAH box helicase	24.451
PnFL2-051_K21	At1g59710.1	1e-107		Os03g58740.1	2e-87		Q9XIF7	F23H11.2 protein (At1g59710/T30E16_31)	1e-106		IPR007679	Protein of unknown function DUF569	1e-110
											IPR008999	Actin-crosslinking proteins	1.1e-27
PnFL2-051_L21	At1g54650.1	1e-107		Os07g23169.1	1e-100		Q84WB6	Hypothetical protein At1g54650	1e-107		IPR013217	Methyltransferase type 12	7.8e-09
											IPR001601	Generic methyltransferase	10.357
											IPR000051	SAM (and some other nucleotide) binding motif	10.464
PnFL2-051_M19	At2g01570.1	1e-37		Os03g49990.1	9e-29		Q6EI05	Gibberellic acid insensitive phloem B	9e-43		IPR003653	Peptidase C48, SUMO/Sentrin/Ubl1	2.5e-09
											IPR005202	GRAS transcription factor	1.1e-08
PnFL2-051_N10	At4g26850.1	1e-174		Os12g08810.1	1e-152		Q940B4	Hypothetical protein At4g26850	1e-174
PnFL2-052_A01	At5g26594.1	4e-13		low similarity			O82445	Response regulator protein	5e-10		IPR011006	CheY-like	1.7e-13
											IPR001789	Response regulator receiver	2.1e-12
PnFL2-052_H18	At5g49980.1	0		Os02g52230.1	0		Q9AUH6	F-box containing protein TIR1	0		IPR013101	Leucine-rich repeat 2	0.19
											IPR006553	Leucine-rich repeat, cysteine-containing subtype	10
PnFL2-052_I20	At1g31800.1	0		Os02g57290.4	0		Q9C6S0	Cytochrome P450, putative	0		IPR001128	Cytochrome P450	1e-252
											IPR002401	E-class P450, group I	6.5e-27
PnFL2-052_J19	At5g65170.1	7e-22		Os09g20460.1	3e-21		Q9FJP8	Arabidopsis thaliana genomic DNA, chromosome 5, P1 clone:MQN23 (At5g65170)	3e-21		IPR008889	VQ	6.7e-13
PnFL2-052_M10	At4g17350.1	2e-95		Os10g41060.1	3e-67		Q5U1F1	At4g17350	7e-95		IPR008546	Protein of unknown function DUF828, plant	1.4e-122
											IPR013666	Pleckstrin-like, plant	3.3e-51
PnFL2-052_N10	At4g26850.1	1e-106		Os12g08810.1	3e-94		Q940B4	Hypothetical protein At4g26850	1e-106
PnFL2-052_P07	At1g50600.1	1e-147		Os10g22430.1	1e-152		Q8W584	AT4g17230/dl4650c	0		IPR005202	GRAS transcription factor	1e-133
PnFL2-053_B24	At1g69310.2	9e-56		Os03g55080.1	2e-51		Q9AUV7	Putative DNA binding protein (WRKY transcription factor 3) (WRKY19)	4e-51		IPR003657	DNA-binding WRKY	1e-39
PnFL2-053_D21	At3g25500.1	0		Os01g67240.1	1e-156		Q9SE97	Formin-like protein AHF1 (Putative formin protein AHF1)	0		IPR003104	Actin-binding FH2	4.5e-177
PnFL2-053_E05	At5g52060.1	9e-86		Os08g43270.1	7e-70		Q9FJ86	Similarity to unknown protein	4e-85		IPR003103	Apoptosis regulator Bcl-2 protein, BAG	1.3e-07
											IPR000626	Ubiquitin	10.941
PnFL2-053_E10	At1g73885.1	3e-33		Os03g50270.1	3e-36		Q8L713	Hypothetical protein (At1g73885)	7e-41
PnFL2-053_F13	At1g07310.1	3e-44		Os01g63470.1	1e-37		Q9LNV0	F22G5.35 (Similar to SRC2 db	1e-43		IPR008973	C2 calcium/lipid-binding region, CaLB	1.5e-18
											IPR000008	C2	4.7e-15
PnFL2-053_H18	At1g09090.2	0		Os11g33120.1	0		Q948T9	Respiratory burst oxidase homolog	0		IPR002916	Ferric reductase-like transmembrane component	0
											IPR013121	Ferric reductase, NAD binding	1e-72
											IPR013623	NADPH oxidase Respiratory burst	4.4e-64
											IPR013112	FAD-binding 8	5.2e-59
											IPR013130	Ferric reductase-like transmembrane component, N-terminal	1.1e-50
											IPR000778	Cytochrome b-245, heavy chain	1.6e-18
											IPR011992	EF-Hand type	9.9e-11
											IPR002048	Calcium-binding EF-hand	0.00016
PnFL2-053_I03	At3g04610.1	3e-31		Os12g40560.1	9e-25		Q9SR13	Putative RNA-binding protein (AT3g04610/F7O18_9)	1e-30		IPR004088	KH, type 1	2.8e-12
											IPR004087	KH	9.6e-05
PnFL2-053_I20	At2g27260.1	1e-21		Os11g05870.1	7e-13		Q9XIN3	Expressed protein (At2g27260/F12K2.16) (Hypothetical protein At2g27260)	6e-21		IPR010847	Harpin-induced 1	6.3e-35
PnFL2-053_J07	At4g06676.1	6e-32		Os04g35380.1	1e-76		Q5XV84	Hypothetical protein	1e-119		IPR009890	Etoposide-induced 2.4	5.2e-13
PnFL2-054_A21	At5g50350.1	5e-10		Os11g03550.1	1e-24		Q69XH8	Hypothetical protein P0490F09.11	3e-20
PnFL2-054_K09	At5g45030.1	0		Os08g31470.2	0		Q9FL94	G	0		IPR009003	Peptidase, trypsin-like serine and cysteine	4.2e-05
PnFL2-055_A17	At5g52530.2	1e-27		Os08g33320.1	3e-17		Q9FGR1	Arabidopsis thaliana genomic DNA, chromosome 5, BAC clone:F6N7 (Hypothetical protein At5g52530)	7e-27		IPR002110	Ankyrin	21
PnFL2-055_A21	At3g32940.1	3e-63		Os08g01070.1	7e-65		Q9LHC3	Transcription or splicing factor-like protein	4e-60		IPR004087	KH	0.00019
											IPR004088	KH, type 1	0.0055
PnFL2-055_B12	At4g25170.1	3e-49		Os02g44010.1	1e-23		Q9SB45	Hypothetical protein F24A6.10 (Hypothetical protein AT4g25170)	1e-48
PnFL2-055_C02	At3g60690.1	9e-47		Os02g42990.1	2e-20		Q9LZZ4	Hypothetical protein T4C21_100 (AT3g60690/T4C21_100)	4e-46		IPR003676	Auxin responsive SAUR protein	1.1e-40
PnFL2-055_C09	At3g05990.1	0		Os03g08610.1	1e-133		Q9SFG3	F2O10.5 protein (At3g05990)	0		IPR013210	Leucine rich repeat, N-terminal	4.6e-06
											IPR001611	Leucine-rich repeat	0.021
											IPR007090	Leucine-rich repeat, plant specific	16.332
PnFL2-055_E09	At5g20620.1	1e-60		Os06g46770.1	3e-60		Q40164	Ubiquitin	9e-61		IPR000626	Ubiquitin	9.7e-16
PnFL2-055_H03	At3g30420.1	5e-23		Os10g11620.1	1e-19		Q7XG88	Putative helicase	6e-20		IPR003593	AAA ATPase	0.0057
PnFL2-055_H10	At3g07700.2	0		Os09g07660.1	0		Q8L8V3	Hypothetical protein	0		IPR004147	ABC-1	6.4e-55
											IPR011009	Protein kinase-like	1.3e-20
PnFL2-055_I02	At1g12680.1	4e-15		Os09g29170.2	6e-19		Q6YXH1	Putative calcium-dependent protein kinase	1e-18
PnFL2-055_M09	At2g38970.1	0		Os02g56280.1	0		Q8S9I2	At2g38970/T7F6.14	0		IPR002035	von Willebrand factor, type A	1.6e-28
											IPR001841	Zinc finger, RING-type	2.1e-09
PnFL2-055_P04	At3g14075.1	0		Os02g54010.1	0		Q94AB1	AT3g14070/MAG2_2	0		IPR002921	Lipase, class 3	1.4e-35
											IPR005592	Lipase 3, N-terminal	7.6e-25
PnFL2-055_P21	At1g11910.1	0		Os05g49200.2	0		Q8L6A9	Aspartic proteinase	0		IPR001461	Peptidase A1, pepsin	4.6e-250
											IPR009007	Peptidase aspartic, catalytic	5.6e-119
											IPR008140	Saposin B subdomain	1e-37
											IPR007856	Saposin-like type B, 1	3.2e-19
											IPR008138	Saposin-like type B, 2	2.3e-13
											IPR008373	Saposin	2.3e-06
											IPR001969	Peptidase aspartic, active site	8e-05
											IPR008139	Saposin B	12.638
PnFL2-055_P23	At5g63670.1	3e-56		Os07g43060.1	1e-51		Q94C60	Hypothetical protein At5g63670	2e-55		IPR009287	Transcription initiation Spt4	9.9e-83
											IPR007087	Zinc finger, C2H2-type	8e-05
PnFL2-056_M09	At5g04590.1	1e-127		Os05g42350.1	1e-114		O82802	Sulfite reductase	1e-151		IPR005117	Nitrite/sulfite reductase, hemoprotein beta-component, ferrodoxin-like	8.7e-22
											IPR011255	Nitrite/sulfite reductase, flavoprotein alpha-component, domains 1 and 3	3.5e-20
											IPR006066	Nitrite and sulfite reductase iron-sulfur/siroheme-binding site	8.6e-11
											IPR006067	Nitrite and sulphite reductase 4Fe-4S region	0.00048
											IPR010985	Ribbon-helix-helix	0.0055
PnFL2-056_N24	At2g34170.1	4e-57		Os01g55410.1	5e-31		Q8RYE0	Hypothetical protein At2g34170	2e-56		IPR007789	Protein of unknown function DUF688	2.3e-47
PnFL2-057_C21	At5g25070.1	1e-133		Os08g40450.1	1e-115		Q8L4Q6	Hypothetical protein At5g25070	1e-132
PnFL2-057_D18	At2g42010.1	0		Os10g38060.2	0		Q9XGT0	Phospholipase D	0		IPR011402	Phospholipase D, plant	0
											IPR008973	C2 calcium/lipid-binding region, CaLB	2.9e-27
											IPR000008	C2	1.3e-20
											IPR001736	Phospholipase D/Transphosphatidylase	1.4e-09
PnFL2-057_F17	At3g06840.1	3e-08		low similarity			Q8LFJ2	Hypothetical protein	1e-07
PnFL2-057_G09	At4g19600.1	1e-39		Os12g30020.2	5e-37		Q6EEW1	Cyclin T1	4e-77		IPR013763	Cyclin-related	6.9e-28
											IPR011028	Cyclin-like	8.5e-15
											IPR006671	Cyclin, N-terminal	3.8e-09
											IPR006670	Cyclin	0.22
PnFL2-057_H19	At2g35680.1	1e-102		Os10g41240.1	8e-81		Q9ZQP1	Expressed protein (Hypothetical protein At2g35680) (Putative dual specificity phosphatase)	1e-101		IPR000340	Dual specificity protein phosphatase	6.4e-13
											IPR000387	Tyrosine specific protein phosphatase and dual specificity protein phosphatase	8e-05
PnFL2-057_J05	At1g19220.1	1e-160		Os08g40900.1	0		Q6L8U2	Auxin response factor 2	0		IPR010525	Auxin response factor	3.9e-55
											IPR003340	Transcriptional factor B3	2.9e-29
											IPR011525	Aux/IAA_ARF_dimerisation	25.8
PnFL2-057_J06	At5g62090.2	1e-152		Os06g03600.2	1e-101		Q6H974	SEU1 protein	0		IPR000104	Antifreeze protein, type I	5.1e-13
											IPR001859	Ribosomal protein P2	8.3e-05
PnFL2-057_K11	At3g54810.2	2e-53		Os02g56250.1	8e-35		Q76DX9	AG-motif binding protein-5	7e-64		IPR000679	Zinc finger, GATA-type	3.8e-16
PnFL2-058_A05	At1g75840.1	8e-95		Os02g02840.1	1e-93		Q9SWE8	RAC-like G-protein Rac1	2e-95		IPR003578	Ras small GTPase, Rho type	2.3e-113
											IPR013753	Ras	1.7e-75
											IPR001806	Ras GTPase	1.2e-38
											IPR005225	Small GTP-binding protein domain	2.5e-34
											IPR003579	Ras small GTPase, Rab type	2.7e-29
											IPR003577	Ras small GTPase, Ras type	8.4e-21
PnFL2-058_E20	At3g05880.1	7e-14		Os05g04700.1	3e-13		Q6EJA5	Clt1	1e-13		IPR000612	Protein of unknown function UPF0057	2e-23
PnFL2-058_G09	At3g07530.1	5e-66		Os03g13960.1	5e-48		Q9SRR3	F21O3.24 protein	7e-46
PnFL2-058_G11	At3g07810.1	1e-143		Os11g41890.1	1e-152		Q94A00	Putative RNA-binding protein	1e-142		IPR000504	RNA-binding region RNP-1 (RNA recognition motif)	3.6e-24
											IPR012677	Nucleotide-binding, alpha-beta plait	6.6e-22
PnFL2-058_L18	At4g36920.1	4e-50		Os04g55560.3	3e-37		Q9AXI4	APETAL2-like protein	4e-70		IPR001471	Pathogenesis-related transcriptional factor and ERF	1.6e-24
PnFL2-058_O21	At4g14465.1	3e-57		Os02g57520.1	3e-58		Q6K709	DNA-binding protein-like	6e-58		IPR005175	Protein of unknown function DUF296	6.1e-55
PnFL2-059_A09	At5g44280.1	3e-78		Os05g41800.1	2e-83		Q9FKW0	Similarity to unknown protein	2e-77		IPR001841	Zinc finger, RING-type	5.7e-09
PnFL2-059_A22	At4g15415.2	0		Os03g62730.2	0		Q9LVE2	Protein phosphatase 2A B' regulatory subunit	0		IPR002554	Protein phosphatase 2A, regulatory B subunit, B56	0
PnFL2-059_G01	At1g04120.1	4e-24		Os01g67580.1	3e-42		Q5N6Y2	Putative MRP-like ABC transporter	2e-52
PnFL2-059_M15	At1g20970.1	1e-12		Os02g47130.1	1e-05		Q9M3Z2	Hypothetical protein (Fragment)	7e-13
PnFL2-059_N13	At2g39740.1	5e-16		low similarity			Q5XET5	At2g39740	6e-38		IPR002058	PAP/25A-associated	9.761
PnFL2-059_O07	At1g64080.1	3e-40		Os01g12640.2	1e-30		Q9SH58	F22C12.16	1e-39
PnFL2-060_A14	At5g16560.1	2e-63		Os09g23200.1	2e-49		Q93WJ9	GARP-like putative transcription factor KANADI1 (KANADI protein)	9e-63		IPR006447	Myb-like DNA-binding region, SHAQKYF class	9.5e-28
											IPR009057	Homeodomain-like	2.1e-12
											IPR001005	Myb, DNA-binding	1.5e-09
PnFL2-060_C07	At2g38090.1	4e-98		Os01g04930.1	1e-64		Q66RN1	MYB transcription factor	1e-142		IPR006447	Myb-like DNA-binding region, SHAQKYF class	9.6e-26
											IPR009057	Homeodomain-like	4.8e-16
											IPR001005	Myb, DNA-binding	1.3e-12
											IPR012287	Homeodomain-related	7.7e-11
PnFL2-060_D12	At3g19020.1	4e-09		Os05g48380.1	9e-09		Q6I602	Putative ubiquitin-conjugating enzyme	2e-08
PnFL2-060_E16	At1g50640.1	7e-35		Os04g57340.1	1e-19		Q5MJ54	AT-rich element binding factor 2	1e-28		IPR001471	Pathogenesis-related transcriptional factor and ERF	3.1e-39
PnFL2-060_F24	At4g00150.1	6e-49		Os04g46860.1	1e-37		Q9SYQ4	Scarecrow-like 6 (Fragment)	3e-48		IPR005202	GRAS transcription factor	1.9e-11
PnFL2-060_N07	At3g29400.1	1e-170		Os01g55799.2	1e-128		Q9LIA2	G	1e-169		IPR004140	Exo70 exocyst complex subunit	1.2e-173
PnFL2-060_N24	At4g14450.1	1e-13		low similarity			Q6NN02	At4g14450	4e-13
PnFL2-061_A10	At4g08500.1	1e-132		Os03g49640.1	1e-126		Q7XTK4	Putative mitogen-activated protein kinase 1	1e-157		IPR000719	Protein kinase	1e-105
											IPR002290	Serine/threonine protein kinase	2.2e-92
											IPR011009	Protein kinase-like	8.5e-83
											IPR001245	Tyrosine protein kinase	4.4e-09
											IPR008271	Serine/threonine protein kinase, active site	8e-05
PnFL2-061_B01	At5g54470.1	5e-31		Os08g08120.4	2e-23		Q9LSQ8	Arabidopsis thaliana genomic DNA, chromosome 5, BAC clone:F24B18	2e-30		IPR002926	Zinc finger, CONSTANS-type	4e-18
											IPR000315	Zinc finger, B-box	2.6e-10
PnFL2-061_C07	At1g64080.1	3e-40		Os01g12640.2	1e-30		Q9SH58	F22C12.16	1e-39
PnFL2-061_E01	At1g17440.2	2e-66		Os01g62820.3	3e-41		Q940A7	Hypothetical protein At1g17440 (TAF12b)	1e-65		IPR003228	Transcription initiation factor TFIID	3.3e-45
											IPR009072	Histone-fold	9e-21
											IPR007124	Histone-fold/TFIID-TAF/NF-Y	12.057
PnFL2-061_H09	At2g30500.1	1e-114		Os01g07370.2	1e-93		Q84VY2	At2g30500	1e-113		IPR011684	KIP1-like	8.5e-50
											IPR009053	Prefoldin	1.6e-05
											IPR010978	tRNA-binding arm	0.0016
PnFL2-061_H15	At4g02590.1	3e-23		Os03g58330.1	2e-19		Q8S3E3	Putative bHLH transcription factor	1e-22
PnFL2-061_I22	At4g13590.1	1e-115		Os11g34180.1	2e-97		Q9T0H9	Hypothetical protein T6G15.140 (Hypothetical protein AT4g13590)	1e-101		IPR001727	Protein of unknown function UPF0016	4.2e-75
PnFL2-061_I24	At2g26680.1	1e-123		Os03g36910.1	1e-105		Q8L9Y6	Hypothetical protein	1e-123		IPR006342	Methyltransferase FkbM	5.6e-33
PnFL2-061_J03	At4g26910.3	1e-136		Os04g32330.2	1e-134		Q9ZRQ1	2-oxoglutarate dehydrogenase E2 subunit (EC 2.3.1.61)	1e-136		IPR006255	Dihydrolipoamide succinyltransferase	2.7e-203
											IPR001078	Catalytic domain of components of various dehydrogenase complexes	7.5e-136
											IPR011053	Single hybrid motif	5e-21
											IPR000089	Biotin/lipoyl attachment	4.4e-20
											IPR003016	2-oxo acid dehydrogenase, lipoyl-binding site	8e-05
PnFL2-061_K05	At4g18170.1	3e-53		Os01g47560.1	4e-41		Q7X7E3	WRKY3 (WRKY14) (WRKY transcription factor 16)	8e-41		IPR003657	DNA-binding WRKY	2.8e-42
PnFL2-061_K06	At2g22795.1	4e-10		Os04g54370.1	2e-16		Q7XND7	OSJNBb0034I13.2 protein	4e-16		IPR009039	EAR	8.625
PnFL2-061_N24	At3g18670.1	5e-19		low similarity			Q9LSB0	Em	2e-18		IPR002110	Ankyrin	9.5e-19
PnFL2-061_O21	At2g31820.1	0		Os09g34280.3	1e-158		Q9SKB8	Ankyrin-like protein	0		IPR002110	Ankyrin	5.2e-60
PnFL2-062_B12	At3g22550.1	3e-47		Os03g46260.1	3e-31		Q8L471	Hypothetical protein At3g22550	2e-46		IPR007650	Protein of unknown function DUF581	9.5e-24
PnFL2-062_B20	At1g75230.1	2e-98		Os05g50290.1	4e-74		Q9C5J2	Putative 3-methyladenine DNA glycosylase	1e-97		IPR011257	DNA glycosylase	7.7e-37
											IPR003265	HhH-GPD	5.2e-20
PnFL2-062_C02	At2g22450.1	5e-10		low similarity			O24019	GTP cyclohydrolase II / 3,4-dihydroxy-2-butanone-4-phosphate synthase	4e-18
PnFL2-062_E22	At1g20780.1	3e-47		Os01g72000.1	0		Q8GSZ9	P0466H10.27 protein	0		IPR011989	Armadillo-like helical	3.5e-45
											IPR000225	Armadillo	2.8e-05
											IPR000357	HEAT	1.2
PnFL2-062_G07	At5g63120.2	0		Os01g68320.2	0		Q9FML1	ATP-dependent RNA helicase-like protein	0		IPR011545	DEAD/DEAH box helicase, N-terminal	2.5e-70
											IPR001650	Helicase, C-terminal	8.5e-41
											IPR000629	ATP-dependent helicase, DEAD-box	8e-05
											IPR001410	DEAD/DEAH box helicase	49.34
PnFL2-062_I04	At5g23450.2	0		Os10g37280.1	0		Q9LRB0	Sphingosine kinase (AT5g23450/K19M13_8)	0		IPR001206	Diacylglycerol kinase, catalytic region	3.2e-39
PnFL2-062_K14	At4g32020.1	7e-06		low similarity			O49389	Hypothetical protein F10N7.170 (Hypothetical protein AT4g32020) (AT4g32020/F10N7_170)	3e-05
PnFL2-062_K17	At3g16000.1	1e-05		low similarity			Q7Y1Z5	Putative myosin heavy chain	6e-05
PnFL2-062_N15	At3g45140.1	0		Os02g10120.1	0		Q6X5R6	Lipoxygenase (Fragment)	0		IPR000907	Lipoxygenase	0
											IPR001246	Plant lipoxygenase	2.1e-63
											IPR008976	Lipase/lipooxygenase, PLAT/LH2	8e-47
											IPR001024	Lipoxygenase, LH2	2e-32
PnFL2-062_P15	At5g06950.2	4e-88		Os03g20310.4	2e-88		Q93XA1	TGA-type basic leucine zipper protein TGA2.1	4e-94
PnFL2-062_P19	At1g66350.1	5e-56		Os01g71970.1	4e-75		Q8GT03	Putative gibberellin response modulator	7e-75		IPR005202	GRAS transcription factor	1.5e-66
PnFL2-063_C20	At4g15415.2	4e-79		Os03g62730.2	9e-74		O23394	Phosphatase like protein	2e-78		IPR002554	Protein phosphatase 2A, regulatory B subunit, B56	5.9e-120
PnFL2-063_E08	At4g38600.1	1e-58		Os02g01170.1	5e-56		Q6WWW4	HECT ubiquitin-protein ligase 3 (KAKTUS protein)	5e-58		IPR000569	HECT	2.5e-06
PnFL2-063_E16	At1g75260.1	1e-07		low similarity			Q9ZNU3	Putative extensin	8e-26
PnFL2-063_F11	At2g41430.4	7e-33		Os03g23010.4	1e-20		Q39096	ERD15 protein (At2g41429/F13H10.2) (Dehydration-induced protein) (F13H10.2/F13H10.2) (At2g41430/F13H10.2)	3e-32
PnFL2-063_G18	At2g30800.1	0		Os01g56190.1	0		Q5ZAP0	Putative DEIH-box RNA/DNA helicase	0		IPR011709	Protein of unknown function DUF1605	3.3e-24
											IPR011545	DEAD/DEAH box helicase, N-terminal	1.1e-18
											IPR001650	Helicase, C-terminal	4.3e-16
											IPR007502	Helicase-associated region	2e-15
											IPR001374	Single-stranded nucleic acid binding R3H	1.6e-12
											IPR002110	Ankyrin	1.6e-10
											IPR001410	DEAD/DEAH box helicase	29.369
PnFL2-063_H16	At3g49640.1	2e-25		Os07g16140.1	6e-13		Q9SCJ5	Hypothetical protein T9C5.230	1e-24
PnFL2-063_I07	At1g54570.1	0		Os01g26039.1	0		Q9ZVN2	T22H22.2 protein (Hypothetical protein At1g54570/T22H22_2) (At1g54570)	0		IPR000379	Esterase/lipase/thioesterase	12.049
PnFL2-063_M24	At5g12300.1	3e-88		Os03g09840.2	6e-63		Q94CL2	Hypothetical protein At5g12300	1e-87		IPR008973	C2 calcium/lipid-binding region, CaLB	9.2e-19
											IPR000008	C2	3.3e-09
PnFL2-063_O03	At3g26020.1	0		Os03g62730.2	0		Q9LU89	Protein phosphatase 2A regulatory subunit B' (AT3g26020/MPE11_17)	0		IPR002554	Protein phosphatase 2A, regulatory B subunit, B56	0
											IPR011989	Armadillo-like helical	0.002
PnFL2-063_P06	At2g35160.1	1e-46		Os09g19830.1	6e-37		Q6K4E6	Putative SET domain-containing protein SET104	1e-36		IPR003105	SRA-YDG	2.5e-47
											IPR007728	Pre-SET	0.0003
PnFL2-064_L19	At1g61170.1	4e-23		Os01g57150.1	6e-06		Q8LDI3	Hypothetical protein	2e-23
PnFL2-064_M10	At5g16270.1	0		Os01g67250.1	1e-134		Q8W1Y0	RAD21-3	0		IPR006910	Rad21/Rec8 like protein, N-terminal	4.7e-65
											IPR006909	Rad21/Rec8 like protein, C-terminal	1.8e-21
PnFL2-064_N20	At1g54150.1	9e-91		Os03g08000.1	3e-83		Q9SYH3	F15I1.25 protein (At1g54150/F15I1_32)	4e-90		IPR001841	Zinc finger, RING-type	0.0014
PnFL2-065_A21	At1g53570.2	1e-166		Os11g10100.1	1e-147		Q75PK5	Mitogen-activated kinase kinase kinase alpha	0		IPR000719	Protein kinase	9e-124
											IPR002290	Serine/threonine protein kinase	5e-99
											IPR011009	Protein kinase-like	5.5e-88
											IPR001245	Tyrosine protein kinase	9.1e-09
PnFL2-065_B16	At5g41260.1	0		Os03g04050.1	1e-163		Q9FHD7	Protein kinase-like	0		IPR000719	Protein kinase	3e-120
											IPR011009	Protein kinase-like	5.4e-49
											IPR011990	Tetratricopeptide-like helical	8.2e-13
											IPR002290	Serine/threonine protein kinase	2.2e-08
											IPR001245	Tyrosine protein kinase	3.3e-08
PnFL2-065_B20	At2g20142.1	2e-12		low similarity			Q9SD18	Vacuolar sorting protein 35 homolog	1.4
PnFL2-065_D10	At2g04240.2	2e-54		Os08g38460.1	2e-27		Q9SI09	Putative RING zinc finger protein (T23O15.13)	7e-54		IPR001841	Zinc finger, RING-type	3.8e-07
PnFL2-065_L02	At5g45330.1	4e-64		Os01g02090.1	7e-58		Q9AV95	Hypothetical protein	2e-69		IPR010920	Like-Sm ribonucleoprotein-related, core	0.016
PnFL2-065_L08	At4g31040.1	1e-141		Os08g12780.2	8e-78		Q8RXP7	Hypothetical protein At4g31040 (Hypothetical protein At4g31041)	1e-141		IPR004282	CemA	2.6e-18
PnFL2-065_O02	At2g20330.1	0		Os10g32710.3	0		Q9SK69	Putative WD-40 repeat protein (At2g20330/F11A3.12)	0		IPR011046	WD40-like	2.6e-54
											IPR001680	WD-40 repeat	9.5e-09
PnFL2-065_O05	At4g35890.1	5e-27		Os03g06070.1	2e-30		Q8LMP9	Hypothetical protein OSJNBa0011L14.12	5e-30		IPR006630	RNA-binding protein Lupus La	4.4e-32
											IPR002344	Lupus La protein	2.7e-07
PnFL2-065_O20	low similarity			Os09g31230.2	2e-10		Q8H0H5	Hypothetical protein A20	2e-11
PnFL2-065_P09	At1g53820.1	1e-19		Os06g09310.1	4e-08		Q9FQZ7	Avr9/Cf-9 rapidly elicited protein 132	3e-19
PnFL2-065_P10	At4g05120.1	1e-166		Os07g37100.1	1e-151		Q9M0Y3	Hypothetical protein AT4g05120 (Putative equilibrative nucleoside transporter ENT3)	1e-165		IPR002259	Delayed-early response protein/equilibrative nucleoside transporter	1.6e-238
PnFL2-066_A22	At2g17410.1	1e-77		Os06g41730.2	2e-78		Q69XV5	DNA-binding protein-like	4e-78		IPR008978	HSP20-like chaperone	4.8e-14
											IPR001606	AT-rich interaction region	5.4e-06
											IPR002068	Heat shock protein Hsp20	10.654
PnFL2-066_E03	At2g21470.1	0		Os07g39780.2	0		Q8GYC2	Putative ubiquitin activating enzyme	0		IPR009036	Molybdenum cofactor biosynthesis	1.5e-62
											IPR000127	Ubiquitin-activating enzyme repeat	1.7e-33
											IPR000594	UBA/THIF-type NAD/FAD binding fold	4.1e-19
PnFL2-066_E19	At3g51950.1	7e-90		Os07g48410.2	1e-119		Q6T284	Predicted protein	0		IPR012677	Nucleotide-binding, alpha-beta plait	5.4e-12
											IPR000504	RNA-binding region RNP-1 (RNA recognition motif)	6.4e-08
											IPR000571	Zinc finger, CCCH-type	0.00021
PnFL2-066_G08	At1g06410.1	0		Os01g53000.1	0		Q8S3L6	Putative trehalose synthase	0		IPR001830	Glycosyl transferase, family 20	6.2e-250
											IPR003337	Trehalose-phosphatase	2.1e-98
											IPR006379	HAD-superfamily hydrolase subfamily IIB	1.3e-06
PnFL2-066_I13	At2g32840.1	8e-34		Os03g13190.1	5e-22		Q8GYK6	Hypothetical protein At2g32840	4e-33
PnFL2-066_I19	At5g25360.1	1e-46		Os02g10720.1	2e-47		Q8LJS0	Hypothetical protein	3e-53
PnFL2-066_J01	At3g44340.1	0		Os11g29200.1	0		Q7XP22	OSJNBa0027H09.17 protein	1e-120		IPR006896	Sec23/Sec24 trunk region	1.4e-113
											IPR012990	Sec23/Sec24 beta-sandwich	2.4e-39
											IPR006900	Sec23/Sec24 helical region	6.6e-31
											IPR006895	Zinc finger, Sec23/Sec24-type	1.3e-22
											IPR007123	Gelsolin region	3.5e-07
PnFL2-066_J04	At4g23810.1	4e-46		Os09g16510.1	8e-37		Q6R7N3	Putative WRKY transcription factor 30	1e-106		IPR003657	DNA-binding WRKY	3e-36
PnFL2-067_A09	At1g32230.2	1e-123		Os10g42710.1	3e-89		Q93YR6	Hypothetical protein At1g32230	1e-122		IPR001290	Poly(ADP-ribose) polymerase, catalytic region	1.3e-06
											IPR004170	WWE	2e-05
											IPR012317	PARP, catalytic	37.956
PnFL2-067_A23	At4g04340.3	5e-66		Os01g35050.2	5e-61		Q9XEA1	Hypothetical protein T19B17.6 (Hypothetical protein AT4g04340)	2e-65		IPR003864	Protein of unknown function DUF221	1.3e-48
PnFL2-067_B03	At1g21280.1	2e-20		Os04g40450.1	1e-19		O23741	SLG-Sc and SLA-Sc genes and Melmoth retrotransposon sequence	5e-44		IPR005162	Retrotransposon gag protein	6.2e-05
											IPR001878	Zinc finger, CCHC-type	51
PnFL2-067_E14	At2g31840.1	1e-81		Os05g34470.1	4e-53		Q9SKB6	Hypothetical protein At2g31840	6e-81		IPR012336	Thioredoxin-like fold	1.8e-05
											IPR012335	Thioredoxin fold	0.00012
PnFL2-067_F19	At3g15395.2	8e-09		Os02g10370.1	8e-09		Q6H749	Hypothetical protein P0026H03.1 (Hypothetical protein OJ1524_D08.26)	1e-08
PnFL2-067_H07	At2g33860.1	1e-166		Os05g48870.3	1e-159		Q8S985	Arabidopsis ETTIN-like protein 1	1e-159		IPR010525	Auxin response factor	1.4e-53
											IPR003340	Transcriptional factor B3	4e-30
PnFL2-067_H19	At2g28390.1	0		Os01g74460.1	0		Q9SKN1	Expressed protein (At2g28390/T1B3.9) (Hypothetical protein At2g28390) (MRNA, complete cds, clone: RAFL22-01-P04) (MRNA, complete cds, clone: RAFL22-23-B13) (MRNA, complete cds, clone: RAFL22-80-G17) (MRNA, complete cds, clone: RAFL22-98-K17)	0		IPR004353	Protein of unknown function DUF254, SAND	2.6e-288
											IPR011012	Longin-like	3.6e-11
PnFL2-067_L11	At4g24175.1	9e-25		Os04g24410.1	1e-19		Q9SU42	Hypothetical protein AT4g24170	4e-24
PnFL2-067_N17	At1g08530.1	3e-06		Os05g04650.1	1e-13		Q75L32	Hypothetical protein OJ1127_B08.15 (Hypothetical protein OSJNBa0069I13.1)	2e-13
PnFL2-067_O06	At5g43960.1	1e-118		Os02g03890.1	3e-72		Q9FND0	G	1e-117		IPR002075	Nuclear transport factor 2	5.8e-34
											IPR012677	Nucleotide-binding, alpha-beta plait	3.5e-15
											IPR000504	RNA-binding region RNP-1 (RNA recognition motif)	1.6e-14
PnFL2-068_F06	At4g38900.2	3e-91		Os03g03550.1	2e-67		Q8RXK4	Hypothetical protein At4g38900	1e-90		IPR004827	Basic-leucine zipper (bZIP) transcription factor	2.1e-18
											IPR008917	Eukaryotic transcription factor, DNA-binding	1.3e-10
											IPR011700	Basic leucine zipper	5.2e-08
PnFL2-068_J11	At1g63700.1	0		Os04g47240.2	0		Q9CAD5	Hypothetical protein F24D7.11 (YDA)	0		IPR000719	Protein kinase	4e-126
											IPR002290	Serine/threonine protein kinase	9.9e-99
											IPR011009	Protein kinase-like	6.7e-88
PnFL2-068_M12	At5g16800.2	1e-93		Os02g46700.1	4e-65		Q6NLS5	At5g16800	6e-93		IPR000182	GCN5-related N-acetyltransferase	2e-15
PnFL2-069_A12	At4g02590.1	3e-79		Os03g58330.1	5e-50		O22768	Hypothetical protein T10P11.13 (AT4g02590/T10P11_13) (Hypothetical protein AT4g02590)	2e-78		IPR011598	Helix-loop-helix DNA-binding	1.4e-18
											IPR001092	Basic helix-loop-helix dimerisation region bHLH	1.2e-10
PnFL2-069_A23	At3g07100.1	0		Os04g04020.1	0		Q8L7A7	Putative Sec24-like COPII protein	0		IPR006896	Sec23/Sec24 trunk region	1.2e-127
											IPR012990	Sec23/Sec24 beta-sandwich	1.4e-33
											IPR006900	Sec23/Sec24 helical region	2.8e-29
											IPR006895	Zinc finger, Sec23/Sec24-type	4e-19
											IPR007123	Gelsolin region	1.2e-05
PnFL2-069_B06	At5g01520.2	1e-30		Os10g35670.1	3e-29		Q9M022	Hypothetical protein F7A7_40 (Hypothetical protein At5g01520)	4e-30
PnFL2-069_C18	At1g29170.1	3e-27		Os01g11040.1	1e-32		Q5QNA6	SCAR2-like	2e-32
PnFL2-069_E21	At1g48720.1	2e-07		Os12g44200.1	6e-07		Q9SXB2	T28P6.8 protein	8e-07
PnFL2-069_F14	At5g07290.1	0		Os02g31290.1	0		Q6J732	AML1	0		IPR007201	RNA recognition motif 2	1.3e-56
											IPR012677	Nucleotide-binding, alpha-beta plait	2.8e-20
											IPR000504	RNA-binding region RNP-1 (RNA recognition motif)	3.4e-13
PnFL2-069_F17	At2g41900.1	0		Os03g49170.1	0		Q94C18	Putative CCCH-type zinc finger protein (At2g41900/T6D20.20)	0		IPR002110	Ankyrin	2.9e-20
											IPR000571	Zinc finger, CCCH-type	4e-06
PnFL2-069_G01	At5g13590.1	1e-67		low similarity			Q9FNB4	Arabidopsis thaliana genomic DNA, chromosome 5, P1 clone:MSH12	6e-67
PnFL2-069_G10	At2g19260.1	7e-44		Os04g34720.1	4e-47		Q7XKX0	OSJNBa0035I04.12 protein	4e-45		IPR001965	Zinc finger, PHD-type	5.4e-12
											IPR011011	Zinc finger, FYVE/PHD-type	2.9e-11
											IPR000949	ELM2	0.0088
											IPR011124	Zinc finger, CW-type	12.005
PnFL2-069_J06	At3g14240.1	0		Os08g35090.1	0		Q9LUM3	Subtilisin proteinase-like protein	0		IPR003137	Protease-associated PA	7.5e-30
											IPR000209	Peptidase S8 and S53, subtilisin, kexin, sedolisin	5.9e-18
											IPR010259	Proteinase inhibitor I9, subtilisin propeptide	2e-16
											IPR009020	Proteinase inhibitor, propeptide	8.5e-12
PnFL2-069_L03	At5g47710.1	9e-71		Os09g07800.1	6e-46		Q9FIK8	Similarity to GTPase activating protein (Hypothetical protein) (At5g47710)	4e-70		IPR000008	C2	1.1e-30
											IPR008973	C2 calcium/lipid-binding region, CaLB	1.2e-29
PnFL2-069_L19	At2g26560.1	1e-145		Os09g28770.1	1e-140		O48723	Similar to latex allergen	1e-144		IPR002641	Patatin	4.5e-82
PnFL2-069_L21	At5g56260.1	6e-72		Os02g52450.3	2e-66		Q6Z6G8	S-adenosylmethionine:2-demethylmenaquinone methyltransferase- like	4e-66		IPR010203	Protein of unknown function 1935	5.2e-91
											IPR005493	Dimethylmenaquinone methyltransferase	1.2e-50
PnFL2-069_N04	At2g24330.1	1e-101		Os02g41990.1	8e-89		Q8L766	Hypothetical protein At4g31080:At4g31090 (At4g31080) (Hypothetical protein At4g31090)	1e-107
PnFL2-069_N10	At1g70770.1	1e-111		Os01g03760.1	1e-109		Q9S791	Hypothetical protein F5A18.5 (F15H11.2 protein) (Hypothetical protein At1g70770)	1e-110
PnFL2-069_O04	At1g03840.1	6e-89		Os03g10140.1	7e-88		Q9ZWA6	F11M21.23 protein (At1g03840)	3e-88		IPR007087	Zinc finger, C2H2-type	8e-05
PnFL2-069_O10	At1g21880.2	1e-158		Os02g53000.1	1e-125		Q6NPN4	At1g77630 (Predicted GPI-anchored protein)	1e-139		IPR002482	Peptidoglycan-binding LysM	1.4e-10
											IPR001356	Homeobox	61
PnFL2-069_P20	At3g56400.1	2e-29		Os05g25770.1	6e-21		Q9M6E0	DNA-binding protein 4 (Fragment)	3e-44		IPR003657	DNA-binding WRKY	1.6e-27
PnFL2-070_B05	At4g28610.1	5e-95		Os07g25710.3	3e-72		Q94CL7	Phosphate starvation response regulator 1 (Hypothetical protein At4g28610)	2e-94		IPR006447	Myb-like DNA-binding region, SHAQKYF class	1e-29
											IPR009057	Homeodomain-like	3.4e-16
											IPR001005	Myb, DNA-binding	1.7e-10
PnFL2-070_C10	At4g24740.2	5e-88		Os12g27520.1	2e-88		Q9M598	Protein kinase MK5	1e-92		IPR000719	Protein kinase	2e-46
											IPR011009	Protein kinase-like	8.3e-28
											IPR002290	Serine/threonine protein kinase	1.2e-06
PnFL2-070_D12	At4g35890.1	9e-50		Os03g06070.1	2e-30		Q8RWR2	AT5g66100/K2A18_18	2e-40		IPR006630	RNA-binding protein Lupus La	1e-27
PnFL2-070_E14	At1g73325.1	9e-09		low similarity			Q6U681	Kunitz trypsin inhibitor 3	1e-97		IPR011065	Kunitz inhibitor ST1-like	6.2e-37
											IPR002160	Proteinase inhibitor I3, Kunitz legume	7.1e-33
PnFL2-070_P15	At3g26060.1	9e-77		Os06g09610.2	3e-74		Q6QPJ6	Peroxiredoxin Q	6e-96		IPR012336	Thioredoxin-like fold	5.9e-46
											IPR012335	Thioredoxin fold	4.2e-45
											IPR013740	Redoxin	8.2e-25
											IPR011594	Thioredoxin-like	0.01
PnFL2-070_P16	At1g33400.1	4e-52		Os10g36250.1	2e-45		Q9C812	Hypothetical protein F10C21.7	2e-51		IPR011990	Tetratricopeptide-like helical	2.4e-20
											IPR001440	Tetratricopeptide TPR_1	0.0026
											IPR013026	Tetratricopeptide region	0.12
PnFL2-071_A15	At1g70770.1	1e-111		Os01g03760.1	1e-109		Q9S791	Hypothetical protein F5A18.5 (F15H11.2 protein) (Hypothetical protein At1g70770)	1e-110
PnFL2-071_A24	At2g46340.1	0		Os05g49590.1	0		Q9SYX2	Phytochrome A supressor spa1	0		IPR011046	WD40-like	1.1e-53
											IPR000719	Protein kinase	7e-20
											IPR001680	WD-40 repeat	8.4e-07
											IPR002290	Serine/threonine protein kinase	0.00035
PnFL2-071_B20	At4g36920.1	4e-50		Os04g55560.3	3e-37		Q9AXI4	APETAL2-like protein	4e-70		IPR001471	Pathogenesis-related transcriptional factor and ERF	1.6e-24
PnFL2-071_C11	At1g63470.1	1e-87		Os02g57820.1	5e-61		O04696	DNA-binding protein PD1	1e-93		IPR005175	Protein of unknown function DUF296	1.6e-56
											IPR000637	HMG-I and HMG-Y, DNA-binding	1.2e-05
PnFL2-071_C15	At1g28240.1	0		Os01g19870.1	1e-168		Q9FZ97	F3H9.11 protein	0		IPR006852	Protein of unknown function DUF616	3.2e-210
											IPR008901	Alkaline phytoceramidase	1.9e-190
PnFL2-071_J10	At5g20900.1	1e-28		Os04g55920.3	7e-29		Q7XPM8	OSJNBa0060D06.16 protein	1e-28		IPR010399	ZIM	3.1e-18
PnFL2-071_J19	At3g48530.1	1e-158		Os04g31340.1	1e-143		Q7XYY0	AKIN gamma	1e-163		IPR000644	CBS	2.8e-26
PnFL2-071_J20	At2g39580.1	7e-10		Os12g37890.1	3e-07		O80645	Hypothetical protein At2g39580	4e-09
PnFL2-071_M12	At4g00720.1	0		Os10g37740.1	0		O24139	Shaggy-like kinase 6 (Nsk6)	0		IPR000719	Protein kinase	5e-152
											IPR002290	Serine/threonine protein kinase	1.6e-87
											IPR011009	Protein kinase-like	2.4e-79
											IPR008271	Serine/threonine protein kinase, active site	8e-05
PnFL2-071_M21	At4g39140.4	8e-91		Os01g15630.2	5e-60		Q8LF45	Hypothetical protein	6e-91		IPR001841	Zinc finger, RING-type	0.0056
PnFL2-072_I20	At3g08730.1	1e-135		Os07g48290.1	1e-137		Q43380	Putative pp70 ribosomal protein S6 kinase	1e-135		IPR000719	Protein kinase	5e-108
											IPR002290	Serine/threonine protein kinase	1.7e-103
											IPR011009	Protein kinase-like	1.3e-88
											IPR000961	Protein kinase, C-terminal	9.7e-13
											IPR008271	Serine/threonine protein kinase, active site	8e-05
PnFL2-072_J14	At2g16770.1	2e-36		Os06g50310.1	3e-36		Q8SB38	Putative transcription factor	5e-36		IPR011700	Basic leucine zipper	5.1e-11
											IPR004827	Basic-leucine zipper (bZIP) transcription factor	3.9e-10
											IPR008917	Eukaryotic transcription factor, DNA-binding	5.5e-06
PnFL2-072_N14	At2g17800.1	7e-99		Os02g58730.1	3e-95		Q9S820	Putative rac protein (NTGP2)	4e-98		IPR003578	Ras small GTPase, Rho type	8.1e-115
											IPR013753	Ras	8.8e-78
											IPR001806	Ras GTPase	2e-38
											IPR005225	Small GTP-binding protein domain	1.5e-34
											IPR003579	Ras small GTPase, Rab type	3.3e-28
											IPR003577	Ras small GTPase, Ras type	5.5e-22
											IPR002041	GTP-binding nuclear protein Ran	0.0071
PnFL2-072_P12	At2g21500.2	6e-11		Os01g15630.2	5e-11		Q5NRN8	Hypothetical protein	3e-11		IPR001841	Zinc finger, RING-type	2.5e-05
PnFL2-073_A21	At2g46690.1	4e-30		Os06g50040.1	1e-19		Q9ZUZ3	Putative auxin-regulated protein (At2g46690)	2e-29		IPR003676	Auxin responsive SAUR protein	2.6e-41
PnFL2-073_D23	At5g67610.1	1e-111		Os03g31570.1	7e-84		Q9FJW2	Em	1e-111
PnFL2-073_G17	At1g10270.1	0		Os05g30240.1	1e-133		Q6E438	ACT11D09.4	0		IPR008940	Protein prenyltransferase	3.2e-33
											IPR011990	Tetratricopeptide-like helical	4.3e-15
											IPR002885	Pentatricopeptide repeat	1.3e-05
PnFL2-073_J07	At3g59670.1	1e-45		Os05g30340.2	2e-27		Q9M1A1	Hypothetical protein T16L24.220 (At3g59670)	6e-45
PnFL2-073_N08	At5g60570.1	1e-112		Os04g52830.1	1e-148		Q9SC69	L1332.8 protein	1e-148		IPR011043	Galactose oxidase, central	9.3e-46
											IPR006652	Kelch repeat	7.7e-11
											IPR001810	Cyclin-like F-box	0.023
PnFL2-074_A03	At4g01050.1	1e-114		Os02g15750.1	1e-85		Q93VZ2	AT4g01050/F2N1_31	1e-113
PnFL2-074_A08	At4g18930.1	1e-51		Os05g44170.1	2e-45		Q75II2	Hypothetical protein B1130G10.20	5e-45		IPR012386	2 , 3 cyclic phosphodiesterase, plant	4.5e-91
											IPR009097	Appr>p cyclic nucleotide phosphodiesterase	6.3e-35
PnFL2-074_A13	At1g17680.2	2e-13		Os11g16540.1	4e-23		Q9FZ65	F11A6.2 protein	9e-13		IPR008940	Protein prenyltransferase	3.7e-12
											IPR011990	Tetratricopeptide-like helical	4e-11
											IPR013105	Tetratricopeptide TPR_2	0.00046
											IPR013026	Tetratricopeptide region	0.0087
PnFL2-074_A21	At2g02760.1	8e-78		Os07g07240.1	2e-77		Q9M4R0	Ubiquitin conjugating protein	7e-78		IPR000608	Ubiquitin-conjugating enzyme, E2	3.5e-78
PnFL2-074_B13	At4g24470.2	2e-65		Os02g05510.2	1e-47		Q9STU8	Hypothetical protein T22A6.300 (ZIM) (Hypothetical protein AT4g24470)	8e-65		IPR010402	CCT	5.8e-16
											IPR000679	Zinc finger, GATA-type	2e-15
											IPR010399	ZIM	5.5e-13
PnFL2-074_D12	At4g02715.1	5e-24		Os10g28710.1	3e-10		Q8L757	Hypothetical protein At4g02715	2e-23
PnFL2-074_E04	At1g78270.1	1e-11		Os04g37820.1	2e-11		Q7XV42	OSJNBa0086B14.13 protein	4e-11		IPR002213	UDP-glucuronosyl/UDP-glucosyltransferase	1.9e-07
PnFL2-074_E05	At4g38040.1	0		Os02g09430.1	1e-170		Q9SZK4	Hypothetical protein F20D10.160 (Hypothetical protein At4g38040)	0		IPR004263	Exostosin-like	1e-98
PnFL2-074_F07	At5g49610.1	5e-11		Os05g18660.1	1e-09		Q5W6C2	Hypothetical protein OSJNBa0037H03.7	3e-09		IPR001810	Cyclin-like F-box	0.00053
											IPR011043	Galactose oxidase, central	0.0011
PnFL2-074_F18	At4g03120.1	2e-44		Os02g16640.1	9e-48		Q6ETX3	Putative u1 small nuclear ribonucleoprotein C	2e-47		IPR013085	Zinc finger, U1-C type	1.6e-25
											IPR003604	Zinc finger, U1-type	1.5e-11
											IPR000690	Zinc finger, C2H2-type matrin	12.287
PnFL2-074_G04	At2g14910.1	1e-108		Os03g41080.1	1e-101		O82329	Hypothetical protein At2g14910	1e-108
PnFL2-074_G20	At2g20142.1	2e-12		low similarity			Q9SD18	Vacuolar sorting protein 35 homolog	1.4
PnFL2-074_H09	At3g09670.1	8e-66		Os11g19810.2	7e-36		Q9SF36	Hypothetical protein F11F8_26	3e-65		IPR000313	PWWP	2.7e-13
											IPR012677	Nucleotide-binding, alpha-beta plait	0.00053
PnFL2-074_M17	At1g65420.1	1e-60		Os09g11520.1	5e-47		Q8L9U6	Antigen receptor, putative	7e-60		IPR007572	Protein of unknown function DUF565	2e-33
PnFL2-074_N09	At1g13700.1	1e-106		Os07g41280.1	1e-100		Q9LMX8	F21F23.14 protein (At1g13700)	1e-106		IPR005900	6-phosphogluconolactonase	8.1e-82
											IPR006148	Glucosamine/galactosamine-6-phosphate isomerase	0.0058
PnFL2-074_O15	At2g16370.1	0		Os11g29390.1	0		Q39687	Dihydrofolate reductase-thymidylate synthetase precursor	0		IPR012262	Bifunctional dihydrofolate reductase/thymidylate synthase	0
											IPR000398	Thymidylate synthase	2e-200
											IPR001796	Dihydrofolate reductase region	1.2e-21
PnFL2-074_O20	At5g08690.1	0		Os01g49190.1	0		Q6I636	Putative ATP synthase beta chain	0		IPR005722	ATPase, F1 complex, beta subunit	3.3e-291
											IPR000194	ATPase, F1/V1/A1 complex, alpha/beta subunit, nucleotide-binding	1.6e-99
											IPR000793	ATPase, F1/V1/A1 complex, alpha/beta subunit, C-terminal	1.4e-46
											IPR004100	ATPase, F1/V1/A1 complex, alpha/beta subunit, N-terminal	3.1e-26
											IPR003593	AAA ATPase	8.3e-07
PnFL2-074_P04	At2g36390.1	5e-07		Os06g51084.4	1e-30		Q08131	1,4-alpha-glucan branching enzyme precursor (EC 2.4.1.18)	1e-31
PnFL2-075_C13	At4g34340.1	2e-49		Os12g38620.3	2e-41		Q9SYZ9	Hypothetical protein AT4g34340 (TAF8)	8e-49		IPR006565	Bromodomain transcription factor	9e-23
											IPR009072	Histone-fold	4.1e-08
PnFL2-075_C18	At1g69780.1	4e-92		Os03g07450.2	6e-75		Q6L452	Putative HD-zip protein	1e-115		IPR001356	Homeobox	1e-25
											IPR009057	Homeodomain-like	8.2e-20
											IPR003106	Leucine zipper, homeobox-associated	1.8e-19
											IPR012287	Homeodomain-related	2.7e-15
											IPR000047	Helix-turn-helix motif, lambda-like repressor	2.9e-07
PnFL2-075_D10	At2g38800.1	3e-31		Os05g31690.1	5e-28		Q70I33	Hypothetical protein	6e-59		IPR012417	Calmodulin-binding, plant	1.3e-30
PnFL2-075_H06	At1g70620.1	2e-67		Os04g56630.1	4e-61		Q9CAK9	Hypothetical protein F24J13.19	7e-65
PnFL2-075_I04	At5g17300.1	4e-06		low similarity			Q9FFI1	Arabidopsis thaliana genomic DNA, chromosome 5, P1 clone:MKP11	2e-05
PnFL2-075_K18	At3g19750.1	8e-70		Os06g12160.1	4e-59		Q9LJM0	G	2e-75
PnFL2-075_L15	At2g03630.1	4e-30		Os07g20270.1	2e-19		Q9ZPR3	Hypothetical protein At2g03630	2e-29
PnFL2-075_M15	At3g22970.1	7e-85		Os07g08390.1	1e-58		Q9LIJ8	Arabidopsis thaliana genomic DNA, chromosome 3, BAC clone:F5N5	3e-84		IPR006502	Protein of unknown function DUF506, plant	3.6e-112
PnFL2-075_O06	low similarity			Os06g29560.1	3e-06		Q6Z4I5	DNA binding protein-like	0.26
PnFL2-076_F07	At1g68810.1	2e-34		Os01g11910.1	3e-34		Q9FTQ1	DNA binding protein-like	6e-34		IPR011598	Helix-loop-helix DNA-binding	5.6e-15
											IPR001092	Basic helix-loop-helix dimerisation region bHLH	1.4e-13
PnFL2-076_H05	At4g31820.1	1e-174		Os09g25330.1	1e-177		Q69P69	Putative RPT2	1e-177		IPR004249	NPH3	2.5e-101
											IPR000210	BTB	9.331
PnFL2-076_J09	At3g08760.1	1e-117		Os01g60700.2	1e-101		Q94CI5	Protein kinase AtSIK	1e-117		IPR000719	Protein kinase	2e-104
											IPR011009	Protein kinase-like	2e-45
											IPR001245	Tyrosine protein kinase	2.1e-09
											IPR002290	Serine/threonine protein kinase	0.00021
PnFL2-076_K06	At5g01350.1	4e-19		Os04g42910.1	5e-06		Q93W37	AT5g01350/T10O8_60	2e-18
PnFL2-076_K09	At4g00660.2	0		Os04g45040.3	0		Q8RXK6	Putative RNA helicase	0		IPR011545	DEAD/DEAH box helicase, N-terminal	1.3e-66
											IPR001650	Helicase, C-terminal	1.9e-38
											IPR000629	ATP-dependent helicase, DEAD-box	8e-05
											IPR001410	DEAD/DEAH box helicase	24.451
PnFL2-076_N06	At2g22840.1	4e-32		Os03g51970.1	8e-42		Q851F4	Putative transcription activator	1e-41
PnFL2-076_P19	At5g25560.1	1e-147		Os01g52110.5	1e-126		Q942E6	Putative PGPD14 protein (Pollen germination related protein)	1e-126		IPR008913	Zinc finger, CHY-type	3.7e-41
											IPR001841	Zinc finger, RING-type	2.8e-09
PnFL2-077_D05	At5g17930.1	1e-18		Os05g05450.1	4e-09		Q67Z79	Hypothetical protein At5g17930	2e-49		IPR003890	Initiation factor eIF-4 gamma, middle	1.2e-05
PnFL2-077_D15	At3g54810.2	2e-53		Os02g56250.1	8e-35		Q76DX9	AG-motif binding protein-5	7e-64		IPR000679	Zinc finger, GATA-type	3.8e-16
PnFL2-077_E21	At5g56140.1	1e-116		Os02g49080.1	1e-112		Q9FKT4	Putative RNA-binding protein	1e-115		IPR004087	KH	1.4e-06
PnFL2-077_G13	At1g22970.1	1e-98		Os05g48070.1	6e-71		O23126	F19G10.8 protein (At1g22970/F19G10_8)	7e-98
PnFL2-077_G21	At5g44860.1	1e-14		Os08g01590.1	4e-11		O48574	T19K24.3 protein (G	6e-14
PnFL2-077_L07	At4g25210.1	1e-33		Os09g27850.1	1e-14		Q9SB42	Hypothetical protein F24A6.50 (Hypothetical protein AT4g25210)	5e-33		IPR007592	Protein of unknown function DUF573	1.3e-51
PnFL2-078_B08	At3g58150.1	2e-13		Os02g20844.1	3e-09		Q682L0	Hypothetical protein At3g58150	6e-14		IPR010754	Optic atrophy 3	5.6e-17
PnFL2-078_E24	At3g20770.1	0		Os03g20790.1	1e-142		Q948P4	EIN3-like protein	0		IPR006957	Ethylene insensitive 3	2e-288
PnFL2-078_G07	At1g03530.1	1e-71		Os05g42300.1	4e-52		Q9LR70	F21B7.15	4e-71		IPR008696	NAF1	4.2e-70
PnFL2-078_G10	At2g01570.1	6e-40		Os03g49990.1	2e-32		Q6EI05	Gibberellic acid insensitive phloem B	7e-46		IPR003653	Peptidase C48, SUMO/Sentrin/Ubl1	2.6e-15
											IPR005202	GRAS transcription factor	4.6e-08
PnFL2-078_G16	At1g80940.1	2e-67		Os02g55080.1	1e-56		Q6T285	Predicted protein	5e-94
PnFL2-078_H06	At2g39130.1	1e-138		Os02g01100.1	1e-98		Q949Y8	Hypothetical protein At2g39130	1e-137		IPR013057	Amino acid transporter, transmembrane	6.2e-37
											IPR002422	Amino acid/polyamine transporter II	20.569
PnFL2-078_L08	At1g12440.2	3e-46		Os07g07350.2	4e-31		Q9LNA2	F5O11.17	1e-45		IPR000058	Zinc finger, AN1-type	2.6e-16
											IPR002653	Zinc finger, A20-type	4.9e-09
PnFL2-078_M23	At2g46900.1	1e-145		Os09g33970.1	1e-134		O80734	Expressed protein (Hypothetical protein At2g46900)	1e-145		IPR006994	Protein of unknown function DUF654	1.5e-82
											IPR010996	DNA polymerase beta, N-terminal-like	0.0028
PnFL2-078_O19	At2g46420.1	1e-140		Os01g12080.2	1e-121		Q9SKD8	Expressed protein (At2g46420/F11C10.11)	1e-140		IPR006476	Conserved hypothetical protein 1589, plant	2.2e-37
PnFL2-078_P21	At5g19850.1	1e-142		Os07g38830.2	1e-141		Q8GYC0	Hypothetical protein At5g19850/T29J13_270 (At5g19850)	1e-142		IPR000073	Alpha/beta hydrolase fold-1	1.7e-12
											IPR003089	Alpha/beta hydrolase	4.6e-09
											IPR000379	Esterase/lipase/thioesterase	12.201
PnFL2-078_P22	At3g58560.1	0		Os03g07080.2	0		Q8W0Z9	AT3g58560/F14P22_150	0		IPR005135	Endonuclease/exonuclease/phosphatase	5.3e-28
PnFL2-079_B18	At5g53140.1	1e-134		Os05g50970.1	1e-122		Q94AT1	Hypothetical protein At5g53140 (Putative phosphatase 2C)	1e-133		IPR001932	Protein phosphatase 2C-like	9.3e-91
											IPR000222	Protein phosphatase 2C	8e-05
PnFL2-079_D02	At5g10730.1	1e-100		Os02g35039.1	1e-94		Q93VH5	AT5g10730/MAJ23_90 (Hypothetical protein AT5g10730)	1e-100		IPR001509	NAD-dependent epimerase/dehydratase	4.2e-16
PnFL2-079_F20	At1g73960.1	0		Os09g24440.1	0		Q8LPF0	At1g73960/F2P9_17	0		IPR001930	Peptidase M1, membrane alanine aminopeptidase	3.9e-05
PnFL2-079_G14	At1g72570.1	1e-80		Os04g55970.1	6e-77		Q6SA75	ANT-like protein	1e-127		IPR001471	Pathogenesis-related transcriptional factor and ERF	8.2e-40
PnFL2-079_L17	At1g11120.1	1e-21		Os01g65630.1	5e-13		O23689	Hypothetical protein T19D16.22	6e-21
PnFL2-079_N11	At3g05030.1	0		Os07g47100.2	0		Q8GTL9	Na/H antiporter	0		IPR006153	Sodium/hydrogen exchanger	4.9e-54
											IPR004709	Sodium/hydrogen exchanger subfamily	6.3e-21
PnFL2-080_A10	At2g18940.1	0		Os05g19380.1	0		O64624	Putative salt-inducible protein (At2g18940/F19F24.14)	0		IPR008940	Protein prenyltransferase	1.9e-41
											IPR002885	Pentatricopeptide repeat	1.2e-13
											IPR011990	Tetratricopeptide-like helical	6.4e-10
PnFL2-080_A16	At5g20900.1	1e-28		Os04g55920.3	7e-29		Q7XPM8	OSJNBa0060D06.16 protein	1e-28		IPR010399	ZIM	3.1e-18
PnFL2-080_A23	At1g18490.1	1e-13		Os12g42860.2	2e-13		Q9LPR3	F15H18.4	5e-13		IPR012864	Protein of unknown function DUF1637	1.9e-26
PnFL2-080_C19	At3g59580.1	7e-46		Os04g41850.1	5e-40		Q7X9C0	NIN-like protein 2	1e-53		IPR008906	HAT dimerisation	0.00051
PnFL2-080_D06	At5g42140.1	0		Os01g73410.1	0		Q9FHX1	TMV resistance protein-like	0		IPR009091	Regulator of chromosome condensation/beta-lactamase-inhibitor protein II	5.9e-107
											IPR011993	Pleckstrin homology-type	6.9e-34
											IPR011011	Zinc finger, FYVE/PHD-type	1.5e-26
											IPR013591	Disease resistance/zinc finger/chromosome condensation-like region	3.6e-24
											IPR000306	Zinc finger, FYVE-type	1.6e-19
											IPR000408	Regulator of chromosome condensation, RCC1	9.3e-14
PnFL2-080_J12	At5g18130.1	3e-30		Os03g59180.1	5e-14		Q9FK57	G	1e-29
PnFL2-080_K23	At1g61570.1	3e-16		Os02g45820.1	8e-20		Q6EU35	Putative mitochondrial import inner membrane translocase subunit Tim13	2e-19		IPR004217	Zinc finger, Tim10/DDP-type	9.2e-29
PnFL2-080_L01	At1g72830.1	5e-48		Os03g07880.1	1e-42		Q9SSP3	Transcription Factor (At1g72830) (CCAAT-binding factor B subunit-like protein, putative)	2e-47		IPR001289	CCAAT-binding transcription factor, subunit B	1.1e-62
PnFL2-080_P17	At1g72830.1	5e-48		Os03g07880.1	1e-42		Q9SSP3	Transcription Factor (At1g72830) (CCAAT-binding factor B subunit-like protein, putative)	2e-47		IPR001289	CCAAT-binding transcription factor, subunit B	1.1e-62
PnFL2-081_C04	At5g47740.1	2e-21		Os06g18820.1	3e-41		Q84JS4	Hypothetical protein At5g47740	5e-54
PnFL2-081_I06	At3g02870.1	1e-126		Os03g39000.2	1e-114		Q5U789	L-galactose-1-phosphate phosphatase	1e-133		IPR000760	Inositol monophosphatase	2.8e-111
PnFL2-081_I19	At5g64030.1	8e-90		Os01g66110.2	6e-85		Q9FMJ2	Ankyrin-like protein	3e-89		IPR004159	Protein of unknown function DUF248, methyltransferase putative	1.6e-21
											IPR001601	Generic methyltransferase	9.365
PnFL2-081_M08	At5g20190.1	8e-42		Os06g40440.1	8e-34		Q69Q43	Hypothetical protein P0029C06.12	2e-33		IPR011990	Tetratricopeptide-like helical	3.2e-11
											IPR013026	Tetratricopeptide region	9.261
PnFL2-081_N09	At5g14170.1	0		Os04g31320.1	1e-175		Q9FMT4	Similarity to unknown protein (At5g14170) (Hypothetical protein MUA22.17)	0		IPR003121	SWIB/MDM2	9.4e-26
PnFL2-081_N16	At3g63380.1	1e-153		Os04g51610.1	1e-133		Q8GZ18	Putative Ca2+-transporting ATPase (At3g63380)	1e-153		IPR001757	ATPase, P-type, K/Mg/Cd/Cu/Zn/Na/Ca/Na/H-transporter	8.2e-151
											IPR005834	Haloacid dehalogenase-like hydrolase	2.6e-10
											IPR008250	E1-E2 ATPase-associated region	1.1e-07
											IPR006068	ATPase, P-type cation-transporter, C-terminal	1.2e-07
											IPR000695	H+ transporting ATPase, proton pump	7.8e-06
PnFL2-081_N21	At5g57870.2	0		Os04g42140.1	0		Q8H0T8	Eukaryotic initiation factor 4, eIF4-like protein	0		IPR003890	Initiation factor eIF-4 gamma, middle	3.7e-63
											IPR003891	Initiation factor eIF-4 gamma, MA3	1.8e-32
PnFL2-081_P13	At3g13300.2	0		Os02g49090.1	0		Q8L7N9	Hypothetical protein At3g13300	0		IPR011046	WD40-like	4.1e-18
											IPR001680	WD-40 repeat	2.4e-06
PnFL2-082_C01	At5g11850.1	0		Os02g12810.1	0		Q8S9K4	AT5g11850/F14F18_20	0		IPR000719	Protein kinase	4e-126
											IPR011009	Protein kinase-like	7.8e-86
											IPR001245	Tyrosine protein kinase	1e-74
											IPR002290	Serine/threonine protein kinase	3.8e-59
											IPR008271	Serine/threonine protein kinase, active site	8e-05
PnFL2-082_D08	At3g01750.1	1e-161		Os05g23320.1	0		Q6K5G3	Ankyrin repeat-like protein	1e-166		IPR002110	Ankyrin	6.6e-39
PnFL2-082_E08	At2g20570.1	1e-69		Os06g24070.1	4e-55		Q9SIV3	Expressed protein (GPRI1) (Golden2-like transcription factor) (Golden2-like protein 1) (Hypothetical protein At2g20570; F23N11.11) (Hypothetical protein At2g20570)	6e-69		IPR006447	Myb-like DNA-binding region, SHAQKYF class	2.8e-36
											IPR009057	Homeodomain-like	3.4e-15
											IPR001005	Myb, DNA-binding	1.2e-09
PnFL2-082_E17	At1g55610.1	0		Os09g12240.1	0		Q75N53	Putative leucine rich repeat-type serine/threonine receptor-like kinase	0		IPR000719	Protein kinase	5e-128
											IPR011009	Protein kinase-like	1e-81
											IPR002290	Serine/threonine protein kinase	1.7e-35
											IPR013210	Leucine rich repeat, N-terminal	1.3e-12
											IPR001611	Leucine-rich repeat	9.8e-06
											IPR008271	Serine/threonine protein kinase, active site	8e-05
											IPR013101	Leucine-rich repeat 2	0.76
											IPR003591	Leucine-rich repeat, typical subtype	9.8
											IPR007090	Leucine-rich repeat, plant specific	15.071
PnFL2-082_F20	At4g19670.1	0		Os12g43560.1	1e-175		O81849	Hypothetical protein T16H5.30 (Hypothetical protein AT4g19670)	0		IPR012337	Polynucleotidyl transferase, Ribonuclease H fold	2.1e-11
											IPR002867	Zinc finger, C6HC-type	4.3e-11
											IPR001841	Zinc finger, RING-type	8e-05
PnFL2-082_G04	At1g05960.1	0		Os02g53990.1	0		Q9LNE9	T21E18.2 protein	0		IPR011989	Armadillo-like helical	1.3e-06
PnFL2-082_I07	At1g43245.1	1e-70		Os04g34610.1	5e-33		Q7XJY0	OSJNBb0088C09.11 protein	9e-33		IPR001214	Nuclear protein SET	1.9e-05
PnFL2-082_I11	At4g39210.1	0		Os05g50380.1	0		O22658	ADP-glucose pyrophosphorylase large subunit 1 (EC 2.7.7.27)	0		IPR011831	Glucose-1-phosphate adenylyltransferase	1.1e-223
											IPR005835	Nucleotidyl transferase	8.6e-125
											IPR011004	Trimeric LpxA-like	4.6e-18
											IPR005836	ADP-glucose pyrophosphorylase	8e-05
											IPR001451	Bacterial transferase hexapeptide repeat	0.12
PnFL2-082_I22	At2g42280.1	1e-57		Os08g39630.1	9e-66		Q6Z3R6	Putative transcription factor RAU1	2e-65		IPR011598	Helix-loop-helix DNA-binding	5.6e-19
											IPR001092	Basic helix-loop-helix dimerisation region bHLH	1.3e-10
PnFL2-082_K20	At5g17910.1	1e-133		Os01g59670.1	3e-43		Q9AV94	Hypothetical protein	1e-162
PnFL2-082_P05	At4g08450.1	1e-114		Os01g15580.1	4e-28		Q84KB4	MRGH5	1e-142		IPR000157	Toll-Interleukin receptor	1.6e-52
											IPR002182	NB-ARC	1.2e-31
											IPR000767	Disease resistance protein	1.1e-23
											IPR011713	Leucine-rich repeat 3	8.2e-05
											IPR001611	Leucine-rich repeat	0.0029
											IPR003591	Leucine-rich repeat, typical subtype	0.28
PnFL2-083_C11	At3g53620.1	1e-109		Os05g02310.1	1e-103		Q6KBB0	Putative inorganic pyrophosphatase	1e-111		IPR008162	Inorganic pyrophosphatase	2.4e-95
PnFL2-083_F24	At1g78230.1	1e-125		Os03g09070.1	1e-101		Q9C9Q9	Hypothetical protein T11I11.17 (Hypothetical protein At1g78230)	1e-124		IPR001611	Leucine-rich repeat	2.9e-05
											IPR003591	Leucine-rich repeat, typical subtype	0.21
PnFL2-083_H04	At2g01570.1	6e-40		Os03g49990.1	2e-32		Q6EI05	Gibberellic acid insensitive phloem B	7e-46		IPR003653	Peptidase C48, SUMO/Sentrin/Ubl1	2.6e-15
											IPR005202	GRAS transcription factor	4.6e-08
PnFL2-083_J07	At4g18100.1	9e-58		Os09g32532.1	2e-58		Q6RW44	Ly200 protein	4e-59		IPR001515	Ribosomal protein L32e	1.4e-61
PnFL2-083_M11	At4g32480.1	5e-45		Os01g54340.1	4e-36		Q9SUU4	Hypothetical protein F8B4.180 (Hypothetical protein AT4g32480) (AT4g32480/F8B4_180)	2e-44		IPR006502	Protein of unknown function DUF506, plant	1.3e-48
PnFL2-084_A23	At2g40070.1	2e-96		Os01g04880.1	1e-90		Q5ZEN5	Putative proteophosphoglycan	2e-90
PnFL2-084_B07	At1g15390.1	2e-94		Os01g37510.1	2e-80		Q8RUJ3	Peptide deformylase-like protein	3e-66		IPR000181	Formylmethionine deformylase	1e-71
PnFL2-084_C01	At4g24200.1	1e-129		Os06g42490.1	6e-65		Q9STX4	Hypothetical protein T22A6.30 (Hypothetical protein AT4g24200)	1e-128		IPR010990	Transcription factors TFIIS, elongin A, CRSP70, conserved	3.9e-07
PnFL2-084_E21	At2g45850.2	1e-62		Os02g57820.1	6e-53		O80834	Putative AT-hook DNA-binding protein (At2g45850/F4I18.17)	5e-62		IPR005175	Protein of unknown function DUF296	4.5e-61
											IPR000637	HMG-I and HMG-Y, DNA-binding	6e-06
PnFL2-084_F08	At4g17940.1	7e-33		Os03g04710.1	3e-37		Q7X6W1	OSJNBb0065L13.14 protein (OSJNBa0004N05.2 protein)	1e-34		IPR011990	Tetratricopeptide-like helical	3.1e-13
											IPR013026	Tetratricopeptide region	13.067
											IPR003107	RNA-processing protein, HAT helix	53
PnFL2-084_G06	At5g58900.1	1e-85		Os05g37730.1	1e-64		Q8S9H7	MYB-like transcription factor DIVARICATA	1e-119		IPR006447	Myb-like DNA-binding region, SHAQKYF class	1e-23
											IPR009057	Homeodomain-like	9.9e-16
											IPR001005	Myb, DNA-binding	5.6e-13
											IPR012287	Homeodomain-related	3.4e-11
PnFL2-084_I23	At5g58090.1	1e-166		Os02g04670.1	1e-146		Q6YXZ6	Putative beta-1,3-glucanase	1e-146		IPR000490	Glycoside hydrolase, family 17	2.1e-58
											IPR012946	X8	1.3e-37
PnFL2-084_P10	At3g54810.2	2e-53		Os02g56250.1	8e-35		Q76DX9	AG-motif binding protein-5	7e-64		IPR000679	Zinc finger, GATA-type	3.8e-16
PnFL2-085_D14	At2g44140.1	1e-150		Os04g58560.2	1e-145		Q8S929	Autophagy 4a	1e-149		IPR005078	Peptidase C54	5.3e-147
PnFL2-085_E02	At1g20670.1	5e-84		Os09g37760.1	2e-82		Q9LM88	F2D10.15	2e-83		IPR001487	Bromodomain	7.3e-31
PnFL2-085_G04	At4g24740.1	1e-180		Os01g62080.1	1e-169		O49967	PK12 protein kinase	0		IPR000719	Protein kinase	2e-117
											IPR002290	Serine/threonine protein kinase	1e-73
											IPR011009	Protein kinase-like	2.4e-67
PnFL2-085_G07	At5g05360.1	1e-28		Os03g18700.1	3e-25		Q84W16	Hypothetical protein At5g05360 (Fragment)	6e-28		IPR011990	Tetratricopeptide-like helical	0.00012
											IPR006597	Sel1-like	0.00027
PnFL2-085_H12	At3g25500.1	5e-22		Os01g67240.1	2e-22		Q8S0F0	Putative FH protein NFH2	3e-22		IPR003104	Actin-binding FH2	1.1e-05
PnFL2-085_I02	At1g20670.1	5e-84		Os09g37760.1	2e-82		Q9LM88	F2D10.15	2e-83		IPR001487	Bromodomain	7.3e-31
PnFL2-085_I20	At1g26390.1	1e-157		Os06g35550.1	1e-118		Q9FZC5	T1K7.23 protein (At1g26390)	1e-156		IPR006094	FAD linked oxidase, N-terminal	1.7e-27
											IPR012951	Berberine/berberine-like	3.6e-27
PnFL2-085_J09	At1g66330.2	1e-132		Os05g05600.5	1e-119		Q8LCA3	Hypothetical protein	1e-132
PnFL2-085_L11	At4g11080.1	1e-100		Os02g15810.1	2e-85		Q700E0	Hypothetical protein (At4g11080)	1e-100		IPR000910	HMG1/2 (high mobility group) box	5.3e-22
											IPR009071	High mobility group box	7.9e-22
PnFL2-085_L13	At3g07990.1	0		Os01g61690.1	0		Q9SFB5	Putative serine carboxypeptidase II (At3g07990)	0		IPR001563	Peptidase S10, serine carboxypeptidase	2.6e-270
											IPR000379	Esterase/lipase/thioesterase	8.616
PnFL2-085_L20	At3g24180.1	0		Os10g33420.1	0		Q8W5N3	Hypothetical protein OSJNBa0001K12.17	0		IPR006775	Protein of unknown function DUF608	7.7e-237
											IPR008928	Six-hairpin glycosidase	2.6e-11
PnFL2-085_N14	At5g09810.1	0		Os11g06390.5	0		Q67G20	Actin	0		IPR004000	Actin/actin-like	3e-291
											IPR004001	Actin	8e-05
PnFL2-085_P01	At2g30590.1	1e-97		Os12g40570.2	2e-83		Q75KW2	Putative somatic embryogenesis related protein	3e-74		IPR003657	DNA-binding WRKY	5.4e-40
PnFL2-086_A09	At3g13175.1	5e-15		low similarity			Q9LK55	Arabidopsis thaliana genomic DNA, chromosome 3, P1 clone:MJG19 (At3g13171)	2e-14
PnFL2-086_C23	At5g60710.1	1e-34		Os09g12720.1	1e-114		Q69VQ6	Zinc finger (C3HC4-type RING finger)-like protein	1e-114		IPR001841	Zinc finger, RING-type	3.5e-11
PnFL2-086_F15	At5g48670.1	5e-53		Os01g18440.1	4e-33		Q9FJK3	Similarity to MADS-box DNA-binding protein	2e-52		IPR002100	Transcription factor, MADS-box	7.6e-26
PnFL2-086_G20	At2g46420.1	1e-140		Os01g12080.1	1e-121		Q9SKD8	Expressed protein (At2g46420/F11C10.11)	1e-139		IPR006476	Conserved hypothetical protein 1589, plant	2.2e-37
PnFL2-086_H12	At3g01470.1	7e-36		Os09g29460.1	2e-30		Q43427	DNA-binding protein	2e-72		IPR001356	Homeobox	2e-23
											IPR009057	Homeodomain-like	2.2e-20
											IPR012287	Homeodomain-related	1.3e-15
											IPR003106	Leucine zipper, homeobox-associated	3.2e-15
											IPR000047	Helix-turn-helix motif, lambda-like repressor	1.9e-07
PnFL2-086_M08	At1g08060.2	4e-56		Os06g01320.2	3e-29		Q9M659	MOM	1e-55		IPR002110	Ankyrin	6.4
PnFL2-086_N12	At4g26850.1	1e-174		Os12g08810.1	1e-152		Q940B4	Hypothetical protein At4g26850	1e-174
PnFL2-086_O11	At3g50530.1	0		Os07g44710.1	0		Q9SCS2	CDPK-related protein kinase	0		IPR000719	Protein kinase	1e-135
											IPR002290	Serine/threonine protein kinase	2.7e-100
											IPR011009	Protein kinase-like	1.2e-82
											IPR011992	EF-Hand type	7.8e-18
											IPR008271	Serine/threonine protein kinase, active site	8e-05
											IPR002048	Calcium-binding EF-hand	0.002
PnFL2-086_O20	At5g45030.1	0		Os08g31470.2	0		Q9FL94	G	0		IPR009003	Peptidase, trypsin-like serine and cysteine	4.2e-05
PnFL2-086_P15	At1g67580.1	0		Os04g41100.5	0		Q9CAG1	Hypothetical protein F12B7.13 (Hypothetical protein At1g67580; F12B7.13)	0		IPR000719	Protein kinase	3e-110
											IPR002290	Serine/threonine protein kinase	1.3e-102
											IPR011009	Protein kinase-like	9.3e-85
											IPR008271	Serine/threonine protein kinase, active site	8e-05
PnFL2-087_E07	At5g07900.1	7e-57		Os07g24090.1	2e-39		Q9SD94	Hypothetical protein F13G24.100 (Arabidopsis thaliana genomic DNA, chromosome 5, P1 clone:MXM12) (Hypothetical protein At5g07900)	3e-56		IPR003690	Mitochodrial transcription termination factor-related	2.8e-13
PnFL2-087_G07	At3g54000.1	5e-12		Os01g63050.1	1e-24		Q5N9T4	Hypothetical protein P0414E03.11	2e-24
PnFL2-087_G18	At5g64750.1	3e-29		Os01g64790.1	6e-25		Q9FGF8	Similarity to transcription factor (Hypothetical protein At5g64750)	1e-28		IPR001471	Pathogenesis-related transcriptional factor and ERF	5.7e-41
PnFL2-087_H02	At2g44730.1	3e-24		Os10g41460.1	2e-21		Q8GXH1	Hypothetical protein At4g17060/dl4560c	8e-62		IPR009057	Homeodomain-like	2e-07
											IPR001005	Myb, DNA-binding	9.118
PnFL2-087_H15	At3g55060.1	0		Os07g48700.1	1e-108		Q9M2W0	Centromere protein-like	0		IPR009053	Prefoldin	0.00096
PnFL2-087_L03	At3g11780.1	3e-38		Os03g57420.1	1e-36		Q9SF20	F26K24.7 protein (Hypothetical protein At3g11780)	2e-37		IPR003172	E1 protein and Def2/Der2 allergen	1.1e-33
PnFL2-088_B13	At1g78080.1	8e-48		Os02g51670.1	1e-36		Q9SGZ3	F28K19.29	4e-47		IPR001471	Pathogenesis-related transcriptional factor and ERF	3.5e-43
PnFL2-088_J14	At5g06800.1	5e-41		Os04g56990.1	1e-34		Q9FG27	Similarity to transfactor (At5g06800)	2e-40		IPR006447	Myb-like DNA-binding region, SHAQKYF class	4.2e-24
											IPR009057	Homeodomain-like	2e-12
											IPR001005	Myb, DNA-binding	5.4e-08
PnFL2-088_O11	At1g18330.1	8e-46		Os06g51260.1	3e-41		Q60D04	Putative myb-like DNA-binding protein	4e-60		IPR006447	Myb-like DNA-binding region, SHAQKYF class	3.2e-21
											IPR001005	Myb, DNA-binding	1.3e-15
											IPR009057	Homeodomain-like	2.4e-13
											IPR012287	Homeodomain-related	4.5e-10
PnFL2-088_P06	At3g48710.1	3e-84		Os01g70020.1	2e-51		Q9SMM8	Hypothetical protein T8P19.220	1e-83
PnFL2-088_P23	At1g76460.1	2e-94		Os02g48340.1	5e-71		Q8H1N8	At1g20880/F9H16_14	8e-81		IPR000504	RNA-binding region RNP-1 (RNA recognition motif)	2.1e-23
											IPR012677	Nucleotide-binding, alpha-beta plait	6.1e-21
PnFL2-089_B06	At3g23740.1	2e-44		Os01g01170.1	2e-25		Q9LK44	Em	1e-43
PnFL2-089_D01	At3g22970.1	6e-96		Os03g58230.1	3e-61		Q9LIJ8	Arabidopsis thaliana genomic DNA, chromosome 3, BAC clone:F5N5	3e-95		IPR006502	Protein of unknown function DUF506, plant	2e-107
PnFL2-089_D03	At4g02040.1	2e-08		low similarity			O04248	Hypothetical protein T10M13.5 (Hypothetical protein AT4g02040)	7e-08
PnFL2-089_E24	At3g45630.1	2e-85		Os12g01190.2	1e-46		Q9M1E4	Hypothetical protein F9K21.210	1e-84
PnFL2-089_K21	At1g69170.2	3e-41		Os09g32944.1	2e-30		Q9S7A2	Squamosa promoter binding protein-like 6 (Squamosa promoter binding protein-like 6; 91282-89867) (At1g69170)	1e-40		IPR004333	SBP	3.5e-51
PnFL2-089_L15	At5g49980.1	0		Os02g52230.1	0		Q9AUH6	F-box containing protein TIR1	0		IPR013101	Leucine-rich repeat 2	0.19
											IPR006553	Leucine-rich repeat, cysteine-containing subtype	10
PnFL2-089_M24	At1g07710.1	5e-22		Os03g45290.1	3e-39		Q6AT64	Putative ankyrin	6e-39		IPR002110	Ankyrin	4.8e-39
											IPR000535	Major sperm protein	1.9e-05
PnFL2-089_O03	At5g60450.1	1e-05		low similarity			Q7XUA0	OSJNBb0061C13.15 protein (OSJNBa0019D11.3 protein)	9e-05		IPR003340	Transcriptional factor B3	8.8e-08
PnFL2-090_C03	low similarity			Os06g05120.1	1e-05		Q5VRD7	Hypothetical protein P0509B06.6 (Hypothetical protein P0406H10.3)	1e-06
PnFL2-090_L13	At2g26280.1	0		Os06g09890.2	1e-121		O64843	Hypothetical protein At2g26280	0		IPR002625	Smr protein/MutS2 C-terminal	1.2e-15
											IPR009818	Ataxin-2, C-terminal	4e-05
PnFL2-090_O15	At5g57870.2	0		Os04g42140.1	0		Q8H0T8	Eukaryotic initiation factor 4, eIF4-like protein	0		IPR003890	Initiation factor eIF-4 gamma, middle	5.1e-64
											IPR003891	Initiation factor eIF-4 gamma, MA3	8.5e-34
PnFL2-090_P18	At3g28970.1	1e-78		Os07g43720.1	6e-50		Q9MBG8	Arabidopsis thaliana genomic DNA, chromosome 3, TAC clone:K5K13 (Hypothetical protein At3g28970/K5K13_8) (Hypothetical protein At3g28970)	5e-78		IPR005176	Protein of unknown function DUF298	9.9e-44
PnFL2-091_D10	At4g27190.1	7e-54		Os11g29090.1	1e-52		O48894	Resistance protein candidate	9e-75		IPR002182	NB-ARC	9.6e-41
											IPR000767	Disease resistance protein	1.7e-17
											IPR006073	GTP1/OBG	4e-05
											IPR003593	AAA ATPase	0.0029
											IPR000803	Facilitated glucose transporter	16
PnFL2-091_D14	At4g14840.1	6e-14		Os03g53590.1	6e-09		O23339	Hypothetical protein AT4g14840	3e-13
PnFL2-091_D21	At5g62650.1	7e-62		Os01g12550.1	9e-46		Q940R3	AT5g62650/MRG21_7	3e-61
PnFL2-091_D23	At1g48920.1	8e-63		Os04g52960.1	9e-67		Q41042	Pisum sativum L. (clone na-481-5)	3e-73		IPR012677	Nucleotide-binding, alpha-beta plait	1.9e-20
											IPR000504	RNA-binding region RNP-1 (RNA recognition motif)	1.9e-18
PnFL2-091_I24	At1g72710.1	1e-176		Os01g51200.1	1e-179		Q8LR51	Casein kinase I-like	1e-179		IPR000719	Protein kinase	5e-86
											IPR011009	Protein kinase-like	1.8e-40
											IPR002290	Serine/threonine protein kinase	8.1e-08
											IPR008271	Serine/threonine protein kinase, active site	8e-05
PnFL2-091_M12	At2g30620.1	5e-11		Os03g58470.1	2e-12		Q9SLS1	Histone H1	9e-13		IPR005818	Histone H1/H5	1.9e-27
											IPR011991	Winged helix repressor DNA-binding	3.8e-24
											IPR003216	Linker histone, N-terminal	1e-09
											IPR005819	Histone H5	1.3e-09
											IPR003993	Treacher Collins syndrome protein Treacle	6.3e-05
PnFL2-091_N09	At3g21270.1	3e-24		Os02g49440.1	9e-25		Q9SXG5	Dof zinc finger protein	2e-24		IPR003851	Zinc finger, Dof-type	1.7e-33
PnFL2-091_P07	At4g34710.2	0		Os06g04070.1	0		Q5R1Y5	Arginine decarboxylase	0		IPR002985	Arginine decarboxylase	2.5e-238
											IPR000183	Orn/DAP/Arg decarboxylase 2	8e-81
PnFL2-092_C19	At5g53310.1	1e-66		Os01g43360.1	4e-61		Q9ASY2	AT5g53310/K19E1_11	6e-66		IPR010926	Myosin tail 2	1e-53
PnFL2-092_I04	At1g23870.1	0		Os08g31980.1	0		Q9LRA7	T23E23.3 (Putative trehalose 6-phosphate synthase)	0		IPR001830	Glycosyl transferase, family 20	2.9e-257
											IPR003337	Trehalose-phosphatase	1.8e-107
											IPR006379	HAD-superfamily hydrolase subfamily IIB	1.6e-13
PnFL2-092_J11	At4g28990.1	2e-10		low similarity			Q9SZD0	Hypothetical protein F19B15.20 (Hypothetical protein AT4g28990)	8e-10
PnFL2-092_K10	At3g01470.1	1e-33		Os08g37580.1	1e-31		Q43427	DNA-binding protein	1e-66		IPR001356	Homeobox	2e-23
											IPR009057	Homeodomain-like	2.3e-20
											IPR012287	Homeodomain-related	1.4e-15
											IPR003106	Leucine zipper, homeobox-associated	1.7e-14
											IPR000047	Helix-turn-helix motif, lambda-like repressor	2.7e-07
PnFL2-092_L23	At3g43590.1	2e-86		Os11g36480.1	1e-35		Q9FYD1	Hypothetical protein F22J12_30 (Hypothetical protein At3g43590)	7e-86		IPR001878	Zinc finger, CCHC-type	3.5e-07
PnFL2-093_C10	At5g14170.1	0		Os04g31320.1	1e-176		Q9FMT4	Similarity to unknown protein (At5g14170) (Hypothetical protein MUA22.17)	0		IPR003121	SWIB/MDM2	8.8e-27
PnFL2-093_G20	At5g50760.1	5e-16		Os01g70050.1	2e-14		Q9LUE5	Em	2e-15		IPR003676	Auxin responsive SAUR protein	1.2e-22
PnFL2-093_H09	At1g27320.1	0		Os01g69920.1	0		Q9C5U1	Histidine kinase	0		IPR006189	CHASE	3.9e-85
											IPR001789	Response regulator receiver	3e-47
											IPR003594	ATP-binding region, ATPase-like	8.9e-43
											IPR011006	CheY-like	3.1e-33
											IPR003661	Histidine kinase A, N-terminal	2e-24
											IPR009082	Histidine kinase, homodimeric	2.4e-15
											IPR004358	Histidine kinase related protein, C-terminal	4.5e-13
											IPR005467	Histidine kinase	41.898
PnFL2-093_I08	At3g22380.1	1e-108		Os07g38360.2	5e-64		Q94KE2	AT3g22390/MCB17_12	1e-107
PnFL2-093_L02	At5g06800.1	3e-66		Os04g56990.1	1e-57		Q9FG27	Similarity to transfactor (At5g06800)	2e-65		IPR006447	Myb-like DNA-binding region, SHAQKYF class	2.2e-27
											IPR009057	Homeodomain-like	4.6e-13
											IPR001005	Myb, DNA-binding	1.8e-09
PnFL2-093_N22	At5g07290.1	1e-113		Os02g31290.2	1e-125		Q6J732	AML1	1e-142		IPR007201	RNA recognition motif 2	1.9e-66
											IPR012677	Nucleotide-binding, alpha-beta plait	5.5e-07
PnFL2-094_E18	At3g02470.1	1e-133		Os02g39790.1	1e-102		Q8LKJ7	S-adenosylmethionine decarboxylase	1e-149		IPR001985	S-adenosylmethionine decarboxylase	1.8e-214
											IPR012511	S-adenosyl-l-methionine decarboxylase leader peptide	2.7e-32
PnFL2-094_I19	At4g27190.1	2e-75		Os01g72680.1	6e-63		Q75VK7	CC-NB-LRR protein	1e-87		IPR002182	NB-ARC	1.1e-59
											IPR000767	Disease resistance protein	1.8e-21
											IPR003593	AAA ATPase	3.7e-05
											IPR001611	Leucine-rich repeat	1.6
PnFL2-094_L22	At3g15030.2	2e-41		Os01g11550.1	6e-39		Q9FR55	Cycloidea	4e-52		IPR005333	TCP transcription factor	4.2e-41
PnFL2-094_N18	At5g42620.1	0		Os03g52150.2	0		Q67ZD0	Major surface like glycoprotein	0		IPR001577	Peptidase M8, leishmanolysin	2.4e-75
											IPR013111	EGF, extracellular	3.9e-07
											IPR013032	EGF-like region	8e-05
											IPR000742	EGF-like, type 3	10.938
PnFL2-095_C10	At1g60630.1	0		Os02g58390.1	1e-154		Q940B9	Receptor-kinase isolog	0		IPR000719	Protein kinase	6e-98
											IPR011009	Protein kinase-like	1.2e-60
											IPR002290	Serine/threonine protein kinase	1e-26
											IPR001245	Tyrosine protein kinase	4.6e-10
											IPR013210	Leucine rich repeat, N-terminal	2.8e-05
											IPR001611	Leucine-rich repeat	0.012
											IPR007090	Leucine-rich repeat, plant specific	16.828
PnFL2-095_C11	At3g22550.1	1e-42		Os03g46260.1	2e-32		Q8L471	Hypothetical protein At3g22550	6e-42		IPR007650	Protein of unknown function DUF581	3.7e-26
PnFL2-095_E01	At2g18710.1	0		Os08g15460.1	0		Q6ZG25	Putative Preprotein translocase secY subunit, chloroplast	0		IPR002208	SecY protein	7.8e-173
											IPR000803	Facilitated glucose transporter	21
PnFL2-095_H16	At2g31650.1	0		Os09g04890.1	0		Q9C5X4	Trithorax-like protein 1	0		IPR001214	Nuclear protein SET	1.9e-48
											IPR003889	FY-rich, C-terminal	1.9e-16
											IPR003888	FY-rich, N-terminal	3.1e-12
											IPR011011	Zinc finger, FYVE/PHD-type	7.3e-09
											IPR000313	PWWP	1.3e-08
											IPR001965	Zinc finger, PHD-type	1.2e-06
											IPR009041	Proteinase inhibitor, PMP and SGCI	0.0039
											IPR003616	SET-related region	0.0082
PnFL2-095_I24	At3g14200.1	5e-30		Os02g54130.2	4e-26		Q9LJG5	Arabidopsis thaliana genomic DNA, chromosome 3, P1 clone: MAG2 (Hypothetical protein At3g14200)	2e-29		IPR001623	Heat shock protein DnaJ, N-terminal	3.3e-29
PnFL2-095_M02	At1g60010.1	1e-49		Os09g21380.1	5e-37		Q9ZUJ2	T2K10.6 protein (Hypothetical protein At1g60010/T2K10_6) (Hypothetical protein At1g60010)	5e-49
PnFL2-095_N18	At4g39850.1	0		Os05g01700.1	0		Q94FB9	Peroxisomal ABC transporter PXA1 (ABC transporter)	0		IPR010509	ABC transporter, N-terminal	5e-111
											IPR003439	ABC transporter related	2.4e-24
											IPR011527	ABC transporter, transmembrane region, type 1	9.836
PnFL2-096_A02	At3g18420.1	3e-87		Os05g08930.1	2e-27		Q9LS48	G	1e-86		IPR011990	Tetratricopeptide-like helical	1.7e-25
											IPR013026	Tetratricopeptide region	5.8
PnFL2-096_E15	At4g03560.1	0		Os01g48680.2	0		Q94KI8	Putative calcium channel	0		IPR005821	Ion transport	1.4e-36
											IPR011992	EF-Hand type	2.2e-10
											IPR002048	Calcium-binding EF-hand	0.0076
											IPR002111	Cation (not K+) channel, TM region	8.661
											IPR001682	Ca2+/Na+ channel, pore region	12.201
											IPR005820	Cation channel, non-ligand gated	17.526
PnFL2-096_G08	At4g00500.2	1e-174		Os06g14490.2	1e-124		Q8W495	Hypothetical protein At4g00500; F6N23.21 (Hypothetical protein At4g00500)	1e-173		IPR002921	Lipase, class 3	5.7e-36
											IPR005592	Lipase 3, N-terminal	7.8e-23
PnFL2-096_H13	At1g04120.1	4e-24		Os01g67580.1	3e-42		Q5N6Y2	Putative MRP-like ABC transporter	2e-52
PnFL2-096_H16	At5g41100.1	1e-105		Os02g31080.1	9e-92		Q8GXK6	Hypothetical protein At5g41100/MEE6_17	1e-103
PnFL2-096_H23	low similarity			Os01g45290.1	9e-51		Q8SA93	Putative polyprotein	6e-51		IPR012337	Polynucleotidyl transferase, Ribonuclease H fold	7.5e-40
											IPR001584	Integrase, catalytic region	2.6e-30
PnFL2-096_I05	At4g30710.1	4e-66		Os09g25500.1	9e-80		Q69P50	Streptococcal hemagglutinin-like protein	2e-79		IPR007573	Protein of unknown function DUF566	8.1e-116
PnFL2-096_I18	At1g04210.1	0		Os03g53250.1	1e-177		O64486	F20D22.2 protein (Hypothetical protein At1g04210)	0		IPR000719	Protein kinase	2e-59
											IPR011009	Protein kinase-like	8.8e-42
											IPR002290	Serine/threonine protein kinase	1.3e-13
											IPR001611	Leucine-rich repeat	1.9e-06
											IPR008271	Serine/threonine protein kinase, active site	8e-05
											IPR003591	Leucine-rich repeat, typical subtype	0.33
PnFL2-097_A04	At1g06070.1	1e-111		Os09g34060.1	3e-76		Q9LNE0	T21E18.12 protein (AtbZIP transcription factor)	1e-110		IPR004827	Basic-leucine zipper (bZIP) transcription factor	2e-14
											IPR008917	Eukaryotic transcription factor, DNA-binding	1.6e-11
											IPR011616	bZIP transcription factor, bZIP_1	2.7e-06
PnFL2-097_D16	At5g57820.1	7e-06		Os10g26610.1	1e-06		Q948I6	Hypothetical protein OSJNBa0060A14.10	2e-06		IPR001841	Zinc finger, RING-type	8.713
PnFL2-097_H11	At5g14540.1	4e-66		Os01g07520.1	2e-57		Q9LYK5	Hypothetical protein T15N1_30	2e-64		IPR010820	Protein of unknown function DUF1421	1.8e-26
											IPR011132	RuvA-like, C-terminal	0.0028
PnFL2-098_D21	At1g79140.1	1e-94		Os06g30320.1	1e-75		Q6NME0	At1g79140	5e-94		IPR005612	CBF	1.4e-10
PnFL2-098_E14	At4g29900.1	4e-39		Os03g08560.1	1e-40		Q94HG2	Putative plasma membrane proton ATPase	2e-40		IPR006415	Magnesium-translocating P-type ATPase	4.2e-243
											IPR001757	ATPase, P-type, K/Mg/Cd/Cu/Zn/Na/Ca/Na/H-transporter	3.9e-178
											IPR008250	E1-E2 ATPase-associated region	7.1e-38
											IPR005834	Haloacid dehalogenase-like hydrolase	6.8e-13
											IPR000695	H+ transporting ATPase, proton pump	1.4e-12
											IPR004014	ATPase, P-type cation-transporter, N-terminal	5.6e-08
PnFL2-098_G08	At5g06800.1	6e-59		Os04g56990.1	9e-55		Q9FG27	Similarity to transfactor (At5g06800)	3e-58		IPR006447	Myb-like DNA-binding region, SHAQKYF class	9.9e-27
											IPR009057	Homeodomain-like	4.9e-13
											IPR001005	Myb, DNA-binding	2.8e-09
PnFL2-098_J10	At4g31130.1	5e-72		Os05g02990.2	2e-54		Q9M089	Hypothetical protein AT4g31130	2e-71		IPR009606	Protein of unknown function DUF1218	4e-39
PnFL2-098_L11	At1g31940.1	1e-51		Os02g47000.1	1e-37		Q8VYV3	At1g31940/F5M6.6 (Hypothetical protein)	6e-51
PnFL2-098_N21	At1g75020.2	1e-151		Os01g57360.1	1e-142		Q8L4Y2	Putative acyl-CoA:1-acylglycerol-3-phosphate acyltransferase	1e-150		IPR002123	Phospholipid/glycerol acyltransferase	6e-25
PnFL2-098_P08	At3g53670.1	3e-08		low similarity			Q5ZF05	Hypothetical protein (Fragment)	3e-08
PnFL2-099_A08	At1g70210.1	1e-101		Os09g21450.1	6e-58		Q8GVE0	Cyclin D1	1e-108		IPR006671	Cyclin, N-terminal	1.2e-38
											IPR013763	Cyclin-related	1e-30
											IPR011028	Cyclin-like	6.2e-28
											IPR006670	Cyclin	3.1e-17
											IPR004367	Cyclin, C-terminal	3.8e-13
PnFL2-099_D18	At5g16560.1	3e-77		Os09g23200.1	8e-55		Q93WJ9	GARP-like putative transcription factor KANADI1 (KANADI protein)	1e-76		IPR006447	Myb-like DNA-binding region, SHAQKYF class	9.5e-28
											IPR009057	Homeodomain-like	2.1e-12
											IPR001005	Myb, DNA-binding	1.5e-09
PnFL2-099_F10	At1g70280.2	1e-166		Os02g49770.1	1e-152		Q8S9K1	At1g23880/T23E23_8	1e-152		IPR001258	NHL repeat	6.8e-07
											IPR011041	Soluble quinoprotein glucose dehydrogenase	0.0054
PnFL2-099_K08	At1g79270.1	1e-117		Os01g48790.1	1e-130		Q5QM96	Rubisco subunit binding-protein beta subunit-like	1e-130		IPR007275	YT521-B-like protein	3.1e-110
											IPR002035	von Willebrand factor, type A	1.7
PnFL2-099_P08	At2g35880.1	8e-45		Os11g36340.1	7e-40		Q9SJ62	Expressed protein (At2g35880/F11F19.21) (Hypothetical protein)	4e-44		IPR009675	Targeting for Xklp2	3.7e-25
PnFL2-100_C01	At5g18260.1	3e-30		Os03g20980.1	2e-73		Q9FK45	Arabidopsis thaliana genomic DNA, chromosome 5, P1 clone:MRG7 (Hypothetical protein At5g18260)	1e-29		IPR001841	Zinc finger, RING-type	0.0023
PnFL2-100_F12	At5g60550.1	1e-153		Os03g50330.1	1e-130		Q9FKJ2	Serine/threonine-protein kinase-like protein	1e-151		IPR000719	Protein kinase	2e-123
											IPR002290	Serine/threonine protein kinase	2.2e-75
											IPR011009	Protein kinase-like	5.9e-75
											IPR008271	Serine/threonine protein kinase, active site	8e-05
PnFL2-100_G01	At4g00150.1	6e-49		Os04g46860.1	1e-37		Q9SYQ4	Scarecrow-like 6 (Fragment)	3e-48		IPR005202	GRAS transcription factor	1.9e-11
PnFL2-100_G14	At4g24470.2	2e-65		Os02g05510.2	1e-47		Q9STU8	Hypothetical protein T22A6.300 (ZIM) (Hypothetical protein AT4g24470)	8e-65		IPR010402	CCT	5.8e-16
											IPR000679	Zinc finger, GATA-type	2e-15
											IPR010399	ZIM	5.5e-13
PnFL2-100_K11	At5g12860.1	0		Os12g33080.1	0		Q9LXV3	2-oxoglutarate/malate translocator-like protein	0		IPR001898	Sodium/sulphate symporter	1.6e-251
PnFL2-100_L09	At5g09920.1	2e-17		Os02g49150.2	8e-32		Q6DBA5	At4g15950 (MRNA, complete cds, clone: RAFL25-26-O18)	3e-34		IPR010997	HRDC-like	8.6e-09
											IPR005574	RNA polymerase Rpb4	6e-06
											IPR006590	RNA polymerase II, RPB4	2e-05
PnFL2-100_L14	At5g67300.1	2e-60		Os09g01960.1	2e-55		Q8H0H0	Myb-like protein	9e-63		IPR001005	Myb, DNA-binding	2.6e-17
											IPR012287	Homeodomain-related	4.2e-17
											IPR009057	Homeodomain-like	9.1e-17
PnFL2-100_M23	At2g27990.1	1e-11		Os05g38120.1	1e-06		Q9SJJ3	Putative homeodomain transcription factor (At2g27990)	6e-11		IPR006563	POX	0.00046
PnFL2-100_N18	At3g45400.1	1e-174		Os03g20850.1	1e-161		Q9M3D9	Hypothetical protein F18N11.160	1e-174		IPR004263	Exostosin-like	7e-113
PnFL2-101_D08	At1g22280.2	7e-07		Os04g52000.1	2e-12		Q7XPM4	OSJNBa0085I10.2 protein	4e-12
PnFL2-101_G14	At3g06150.1	0		Os05g32960.1	1e-173		Q9M8K3	F28L1.9 protein	0
PnFL2-101_I01	At4g32330.1	2e-78		Os02g10690.1	3e-57		Q94C48	Hypothetical protein At4g32330	7e-78		IPR009675	Targeting for Xklp2	1.4e-27
PnFL2-101_L12	At1g52080.1	1e-08		Os05g09380.2	4e-07		Q9SAU9	F5F19.14 protein (At1g52080/F5F19_14)	4e-08
PnFL2-101_L24	At1g14860.1	1e-53		Os02g50130.1	3e-42		Q9LQU5	F10B6.26 (Hypothetical protein At1g14860/F10B6_11) (Hypothetical protein At1g14860)	6e-53		IPR000086	NUDIX hydrolase	5.1e-12
PnFL2-101_N11	At5g23450.2	0		Os10g37280.1	0		Q9LRB0	Sphingosine kinase (AT5g23450/K19M13_8)	0		IPR001206	Diacylglycerol kinase, catalytic region	2.6e-38
PnFL2-101_O24	At2g19160.1	1e-160		Os06g45110.1	1e-153		Q8W460	Hypothetical protein At2g19160; T20K24.18 (At2g19160)	1e-159		IPR004949	Protein of unknown function DUF266, plant	9.5e-73
PnFL2-102_E19	At5g03910.1	0		Os04g33700.1	1e-109		Q9LZB8	Putative ABC transporter	0		IPR003439	ABC transporter related	2.8e-58
											IPR003593	AAA ATPase	1.3e-20
											IPR001140	ABC transporter, transmembrane region	8.2e-06
											IPR011527	ABC transporter, transmembrane region, type 1	28.034
PnFL2-102_F08	At1g71430.1	5e-26		Os01g43060.1	2e-22		Q9C9I0	Hypothetical protein F26A9.19 (Hypothetical protein At1g71430/F26A9_19) (At1g71430)	2e-25
PnFL2-102_H21	At3g23980.1	5e-16		Os01g68380.2	5e-09		Q9LIQ9	Arabidopsis thaliana genomic DNA, chromosome 3, BAC clone:F14O13	2e-15
PnFL2-102_J14	At4g14390.1	4e-08		Os11g24780.1	1e-05		Q6L3J5	Putative ankyrin repeat containing protein	5e-12		IPR002110	Ankyrin	5e-16
											IPR008344	Epithelial calcium channel	8e-05
PnFL2-102_L17	At4g10170.2	5e-70		Os08g01880.1	6e-38		Q9SN26	Hypothetical protein F28M11.90 (Hypothetical protein AT4g10170)	2e-69		IPR011012	Longin-like	1.1e-11
											IPR010908	Longin	2e-05
											IPR001388	Synaptobrevin	3.1e-05
PnFL2-102_P10	At2g40830.3	2e-70		Os03g22830.1	3e-63		O22197	Expressed protein (At2g40830) (RING-H2 finger protein RHC1a)	8e-70		IPR001841	Zinc finger, RING-type	1.4e-09
PnFL2-102_P11	At5g67350.1	8e-18		Os07g40040.1	1e-08		Q9FN16	Arabidopsis thaliana genomic DNA, chromosome 5, TAC clone:K8K14 (At5g67350)	4e-17
PnFL2-103_B24	At1g06850.1	4e-85		Os03g21800.1	2e-90		Q5MJ55	AT-rich element binding factor 1	1e-107		IPR004827	Basic-leucine zipper (bZIP) transcription factor	8.5e-16
											IPR008917	Eukaryotic transcription factor, DNA-binding	1.7e-10
											IPR011616	bZIP transcription factor, bZIP_1	2.5e-07
PnFL2-103_F20	At5g16010.1	7e-76		Os07g06800.1	6e-63		Q9LFS3	Steroid 5alpha-reductase-like protein (AT5g16010/F1N13_150)	3e-75		IPR001104	3-oxo-5-alpha-steroid 4-dehydrogenase, C-terminal	3.6e-24
PnFL2-103_J20	At3g07040.1	1e-106		Os04g46300.1	1e-108		Q6PKX5	Putative NBS-LRR type disease resistance protein	1e-123		IPR002182	NB-ARC	1.4e-83
											IPR000767	Disease resistance protein	3.6e-17
											IPR001611	Leucine-rich repeat	0.052
PnFL2-103_K02	At2g47260.1	1e-50		Os07g02060.1	1e-40		Q8H5U1	Putative DNA-binding protein WRKY2 (WRKY18)	2e-40		IPR003657	DNA-binding WRKY	2.8e-43
PnFL2-103_P02	At2g27210.1	0		Os03g44500.1	0		Q60EX6	Putative Serine/threonine protein phosphatase BSL1	1e-164		IPR006186	Serine/threonine-specific protein phosphatase and bis(5-nucleosyl)-tetraphosphatase	2.4e-34
											IPR011043	Galactose oxidase, central	2.1e-32
											IPR004843	Metallophosphoesterase	4.3e-14
											IPR011498	Kelch	1.2e-09
											IPR006652	Kelch repeat	7.3e-05
PnFL2-104_A03	At5g44080.1	2e-33		Os01g64730.2	3e-11		Q9FNB9	Similarity to G-box binding factor (Hypothetical protein At5g44080) (Basic leucine zipper transcription factor)	8e-33		IPR011616	bZIP transcription factor, bZIP_1	1.2e-12
											IPR004827	Basic-leucine zipper (bZIP) transcription factor	5.1e-10
											IPR008917	Eukaryotic transcription factor, DNA-binding	2.1e-09
PnFL2-104_E24	At1g08830.1	2e-76		Os03g22810.1	9e-76		Q9SAT7	Copper/zinc-superoxide dismutase	5e-85		IPR001424	Superoxide dismutase, copper/zinc binding	5.1e-101
PnFL2-104_O16	At4g38060.2	3e-16		Os08g31940.1	2e-20		Q949K1	Hypothetical protein	2e-43
a Substituted P. trichocarpa CDS for PnFL ESTs were subjected to BLASTX and InterProScan program. Databases used for the BLAST search were TIGR At/Os CDS and the Uniprot TrEMBL plant protein database. This table corresponds to 'annotation list b' in Fig. 2.
b PnFL clones whose substitutive sequences have a BLAST hit against any databases (Arabidopsis CDS, rice CDS or Uniprot TrEMBL plants) with E value ≤1e-5 are listed.
